# Supplementary material for: Crystal structure of bis­(azido-κN)bis­(quinolin-8-amine-κ2 N,N′)iron(II)
Source: Acta Crystallogr E Crystallogr Commun. 2016 Sep 30;72(Pt 10):1488–91. doi: 10.1107/S2056989016014808 (PMC5050782; doi:10.1107/S2056989016014808)
Supplement: Supplementary file 1 [file e-72-01488-sup1.cif]

##############################################################################
#                                                                            #
# This CIF contains the data in a paper accepted for publication in          #
# Acta Crystallographica Section E. It conforms to the requirements of       #
# Notes for Authors for Acta Crystallographica Section E, and has been       #
# peer reviewed under the auspices of the IUCr Commission on Journals.       #
#                                                                            #
# Full details of the Crystallographic Information File format               #
# are given in the paper "The Crystallographic Information File (CIF):       #
# a New Standard Archive File for Crystallography" by S. R. Hall, F. H.      #
# Allen and I. D. Brown [Acta Cryst. (1991), A47, 655-685].                  #
#                                                                            #
# The current version of the core CIF dictionary is obtainable from          #
# ftp://ftp.iucr.org/pub/cif_core.dic.                                       #
#                                                                            #
# Software is freely available for graphical display of the structure(s)     #
# in this CIF. For information consult the CIF software page                 #
# http://www.iucr.org/resources/cif/software.                                #
#                                                                            #
# This file may be used for bona fide research purposes within the           #
# scientific community so long as proper attribution is given to the journal # 
# article from which it was obtained.                                        #
#                                                                            #
##############################################################################
data_global
_audit_creation_method     'from SHELXL-2014'
_journal_date_recd_electronic     2016-09-07
_journal_date_accepted     2016-09-19
_journal_name_full     'Acta Crystallographica, Section E'
_journal_year     2016
_journal_volume     72
_journal_issue     10
_journal_page_first     1488
_journal_page_last     1491
_journal_paper_category     GM
_journal_paper_doi     10.1107/S2056989016014808
_journal_coeditor_code     PJ2035
loop_
    _publ_contact_author_name
    _publ_contact_author_address
    _publ_contact_author_email
    'Fatima Setifi'
;
Laboratoire de Chimie, Ing\'enierie Mol\'eculaire et
Nanostructures (LCIMN),
Universit\'e Ferhat Abbas S\'etif 1,
S\'etif 19000,
Algeria
;
 fat_setifi@yahoo.fr
    'Koen Robeyns'
;
Institute of Condensed Matter and Nanosciences (IMCN)
Universit\'e Catholique de Louvain
1 Place Louis Pasteur
B 1348 Louvain-la-Neuve
Belgium
;
 koen.robeyns@uclouvain.be
    'Rachid Touzani'
;
Laboratoire de Chimie Appliqu\'ee et Environnement
LCAE-URAC18, COSTE, Facult\'e des Sciences
Universit\'e Mohamed Premier
BP524, 60000, Oujda, Morocco
Facult\'e Pluridisciplinaire Nador BP 300,
Selouane, 62702, Nador, Morocco
;
 touzanir@yahoo.fr
_publ_contact_author_fax     '+213-3662-0124'
_publ_contact_author_phone     '+213-3672-4039'
_publ_section_title
;
Crystal structure of
bis(azido-\k<i>N</i>)bis(quinolin-8-amine-\k^2^<i>N</i>,<i>N</i>')iron(II)
;
loop_
    _publ_author_name
    _publ_author_footnote
    _publ_author_address
    'Setifi, Fatima' .
;
Laboratoire de Chimie, Ing\'enierie Mol\'eculaire et Nanostructures (LCIMN)
Universit\'e Ferhat Abbas S\'etif 1
S\'etif 19000
Algeria
;
    'Moon, Dohyun' .
;
Pohang Accelerator Laboratory, POSTECH, Pohang 37673, Republic of Korea
;
    'Robeyns Koen' .
;
Institute of Condensed Matter and Nanosciences (IMCN)
Universit\'e Catholique de Louvain
1 Place Louis Pasteur
B 1348 Louvain-la-Neuve
Belgium
;
    'Setifi, Zouaoui' .
;
Laboratoire de Chimie, Ing\'enierie Mol\'eculaire et Nanostructures (LCIMN)
Universit\'e Ferhat Abbas S\'etif 1
S\'etif 19000
Algeria
;
    'Lamsayah, Morad' .
;
Laboratoire de Chimie Appliqu\'ee et Environnement
LCAE-URAC18, COSTE, Facult\'e des Sciences
Universit\'e Mohamed Premier
BP524, 60000, Oujda, Morocco
Facult\'e Pluridisciplinaire Nador BP 300,
Selouane, 62702, Nador, Morocco
;
    'Touzani, Rachid' .
;
Laboratoire de Chimie Appliqu\'ee et Environnement
LCAE-URAC18, COSTE, Facult\'e des Sciences
Universit\'e Mohamed Premier
BP524, 60000, Oujda, Morocco
Facult\'e Pluridisciplinaire Nador BP 300,
Selouane, 62702, Nador, Morocco
;
_publ_section_synopsis
;
Exploring the role of azido anions led to the structure of this heteroleptic Fe
complex with two azide ions and two quinolin-8-amine ligands.
;
data_I
_database_code_depnum_ccdc_archive 'CCDC 1505176'
_audit_creation_method     'SHELXL-2014/7'
_chemical_name_systematic
;
Bis(azido-\k<i>N</i>)bis(quinolin-8-amine-\k^2^<i>N</i>,<i>N</i>')iron(II)
;
_chemical_name_common     ?
_chemical_formula_moiety     'C18 H16 Fe N10'
_chemical_formula_sum     'C18 H16 Fe N10'
_chemical_formula_iupac     '[Fe (N3) (C9 H8 N2)2]'
_chemical_formula_weight     428.26
_chemical_melting_point     ?
_shelx_space_group_comment
;
The symmetry employed for this shelxl refinement is uniquely defined
by the following loop, which should always be used as a source of
symmetry information in preference to the above space-group names.
They are only intended as comments.
;
_space_group_crystal_system     orthorhombic
_space_group_name_H-M_alt     'P b c a'
_space_group_name_Hall     '-P 2ac 2ab'
loop_
    _space_group_symop_operation_xyz
    'x, y, z'
    '-x+1/2, -y, z+1/2'
    '-x, y+1/2, -z+1/2'
    'x+1/2, -y+1/2, -z'
    '-x, -y, -z'
    'x-1/2, y, -z-1/2'
    'x, -y-1/2, z-1/2'
    '-x-1/2, y-1/2, z'
_cell_length_a     8.1798(8)
_cell_length_b     15.8675(13)
_cell_length_c     27.775(4)
_cell_angle_alpha     90
_cell_angle_beta     90
_cell_angle_gamma     90
_cell_volume     3605.0(6)
_cell_formula_units_Z     8
_cell_measurement_reflns_used     1795
_cell_measurement_theta_min     2.37
_cell_measurement_theta_max     26.91
_cell_measurement_temperature     296(2)
_exptl_crystal_description     'prism'
_exptl_crystal_colour     'red'
_exptl_crystal_size_max     0.354
_exptl_crystal_size_mid     0.213
_exptl_crystal_size_min     0.112
_exptl_crystal_density_diffrn     1.578
_exptl_crystal_density_meas     ?
_exptl_crystal_density_method     ?
_exptl_crystal_F_000     1760
_exptl_absorpt_coefficient_mu     0.866
_exptl_absorpt_correction_type     multi-scan
_exptl_absorpt_process_details
;
(SADABS; Sheldrick, 2003)
;
_shelx_estimated_absorpt_T_min     0.749
_shelx_estimated_absorpt_T_max     0.909
_exptl_absorpt_correction_T_min     0.6056
_exptl_absorpt_correction_T_max     0.7456
_exptl_special_details     ?
_diffrn_ambient_temperature     296(2)
_diffrn_radiation_type     MoK\a
_diffrn_radiation_wavelength     0.71073
_diffrn_radiation_monochromator     graphite
_diffrn_measurement_device_type
                              'Bruker--Nonius Kappa CCD with an APEXII detector'
_diffrn_measurement_method     '\f and \w scans'
_diffrn_detector_area_resol_mean     ?
_diffrn_reflns_number     16951
_diffrn_reflns_av_R_equivalents     0.0921
_diffrn_reflns_theta_min     2.890
_diffrn_reflns_theta_max     27.467
_diffrn_reflns_theta_full     25.242
_diffrn_measured_fraction_theta_max     0.991
_diffrn_measured_fraction_theta_full     0.996
_diffrn_reflns_limit_h_min     -10
_diffrn_reflns_limit_h_max     9
_diffrn_reflns_limit_k_min     -20
_diffrn_reflns_limit_k_max     20
_diffrn_reflns_limit_l_min     -34
_diffrn_reflns_limit_l_max     35
_diffrn_standards_number     0
_diffrn_standards_interval_count     0
_diffrn_standards_interval_time     0
_diffrn_standards_decay_%     0
_refine_special_details     ?
_reflns_number_total     4100
_reflns_number_gt     2081
_reflns_threshold_expression     'I > 2\s(I)'
_refine_ls_structure_factor_coef     Fsqd
_refine_ls_matrix_type     full
_refine_ls_R_factor_all     0.1360
_refine_ls_R_factor_gt     0.0527
_refine_ls_wR_factor_gt     0.0966
_refine_ls_wR_factor_ref     0.1205
_refine_ls_goodness_of_fit_ref     0.969
_refine_ls_restrained_S_all     0.969
_refine_ls_number_reflns     4100
_refine_ls_number_parameters     262
_refine_ls_number_restraints     0
_refine_ls_hydrogen_treatment     constr
_refine_ls_weighting_scheme     calc
_refine_ls_weighting_details
                      'w=1/[\s^2^(Fo^2^)+(0.0475P)^2^] where P=(Fo^2^+2Fc^2^)/3'
_atom_sites_solution_hydrogens     geom
_atom_sites_solution_primary     ?
_atom_sites_solution_secondary     ?
_refine_ls_shift/su_max     0.000
_refine_ls_shift/su_mean     0.000
_refine_diff_density_max     0.323
_refine_diff_density_min     -0.362
_refine_ls_extinction_method     none
_refine_ls_extinction_coef     .
loop_
    _atom_type_symbol
    _atom_type_description
    _atom_type_scat_dispersion_real
    _atom_type_scat_dispersion_imag
    _atom_type_scat_source
    'C' 'C' 0.0033 0.0016
                         'International Tables Vol C Tables 4.2.6.8 and 6.1.1.4'
    'H' 'H' 0.0000 0.0000
                         'International Tables Vol C Tables 4.2.6.8 and 6.1.1.4'
    'N' 'N' 0.0061 0.0033
                         'International Tables Vol C Tables 4.2.6.8 and 6.1.1.4'
    'Fe' 'Fe' 0.3463 0.8444
                         'International Tables Vol C Tables 4.2.6.8 and 6.1.1.4'
_computing_data_collection
;
APEX2 (Bruker, 2009)
;
_computing_cell_refinement
;
APEX2 and SAINT (Bruker, 2009)
;
_computing_data_reduction
;
SAINT (Bruker, 2009)
;
_computing_structure_solution
;
SHELXT2014 (Sheldrick, 2015a)
;
_computing_structure_refinement
;
SHELXL2014 (Sheldrick, 2015b)
;
_computing_molecular_graphics
;
Mercury (Macrae et al., 2008)
;
_computing_publication_material
;
publCIF (Westrip, 2010)
;
loop_
    _atom_site_type_symbol
    _atom_site_label
    _atom_site_fract_x
    _atom_site_fract_y
    _atom_site_fract_z
    _atom_site_U_iso_or_equiv
    _atom_site_adp_type
    _atom_site_calc_flag
    _atom_site_occupancy
    _atom_site_disorder_assembly
    _atom_site_disorder_group
    Fe Fe1 0.50883(5) 0.47368(3) 0.61957(2) 0.03352(17) Uani d 1 . .
    N N1 0.3287(3) 0.49268(15) 0.68146(12) 0.0413(8) Uani d 1 . .
    H H1A 0.2316 0.4718 0.6733 0.050 Uiso calc 1 . .
    H H1B 0.3637 0.4649 0.7073 0.050 Uiso calc 1 . .
    N N2 0.4757(3) 0.60857(16) 0.62329(10) 0.0327(7) Uani d 1 . .
    N N3 0.3216(3) 0.44621(15) 0.56279(11) 0.0341(7) Uani d 1 . .
    H H3A 0.2237 0.4634 0.5728 0.041 Uiso calc 1 . .
    H H3B 0.3461 0.4745 0.5361 0.041 Uiso calc 1 . .
    N N4 0.4890(3) 0.33703(15) 0.62114(10) 0.0309(6) Uani d 1 . .
    N N5 0.6707(3) 0.47625(17) 0.55749(12) 0.0482(9) Uani d 1 . .
    N N6 0.8137(3) 0.47003(15) 0.56124(12) 0.0387(8) Uani d 1 . .
    N N7 0.9542(3) 0.4642(2) 0.56381(16) 0.0735(13) Uani d 1 . .
    N N8 0.7006(4) 0.4793(2) 0.66995(14) 0.0680(11) Uani d 1 . .
    N N9 0.8201(4) 0.46219(18) 0.68843(14) 0.0522(9) Uani d 1 . .
    N N10 0.9391(5) 0.4460(3) 0.70919(18) 0.1184(19) Uani d 1 . .
    C C1 0.3122(4) 0.58115(19) 0.69286(14) 0.0337(8) Uani d 1 . .
    C C2 0.2228(4) 0.6099(2) 0.73119(14) 0.0439(10) Uani d 1 . .
    H H2 0.1680 0.5719 0.7509 0.053 Uiso calc 1 . .
    C C3 0.2137(4) 0.6972(3) 0.74073(15) 0.0512(11) Uani d 1 . .
    H H3 0.1540 0.7162 0.7671 0.061 Uiso calc 1 . .
    C C4 0.2909(4) 0.7538(2) 0.71204(15) 0.0458(10) Uani d 1 . .
    H H4 0.2848 0.8110 0.7191 0.055 Uiso calc 1 . .
    C C5 0.3793(4) 0.7268(2) 0.67206(14) 0.0359(9) Uani d 1 . .
    C C6 0.4590(4) 0.7814(2) 0.64010(15) 0.0408(10) Uani d 1 . .
    H H6 0.4556 0.8392 0.6455 0.049 Uiso calc 1 . .
    C C7 0.5399(4) 0.7512(2) 0.60195(15) 0.0444(10) Uani d 1 . .
    H H7 0.5918 0.7878 0.5807 0.053 Uiso calc 1 . .
    C C8 0.5459(4) 0.6630(2) 0.59412(14) 0.0417(9) Uani d 1 . .
    H H8 0.6016 0.6429 0.5673 0.050 Uiso calc 1 . .
    C C9 0.3901(3) 0.63909(18) 0.66224(12) 0.0277(7) Uani d 1 . .
    C C10 0.3161(3) 0.35638(18) 0.55234(12) 0.0276(8) Uani d 1 . .
    C C11 0.2290(4) 0.3235(2) 0.51487(13) 0.0378(9) Uani d 1 . .
    H H11 0.1705 0.3591 0.4946 0.045 Uiso calc 1 . .
    C C12 0.2274(4) 0.2361(2) 0.50673(15) 0.0460(10) Uani d 1 . .
    H H12 0.1678 0.2145 0.4810 0.055 Uiso calc 1 . .
    C C13 0.3114(4) 0.1829(2) 0.53578(15) 0.0437(10) Uani d 1 . .
    H H13 0.3108 0.1253 0.5294 0.052 Uiso calc 1 . .
    C C14 0.3997(4) 0.21408(19) 0.57561(14) 0.0330(8) Uani d 1 . .
    C C15 0.4861(4) 0.1629(2) 0.60823(14) 0.0427(10) Uani d 1 . .
    H H15 0.4863 0.1047 0.6043 0.051 Uiso calc 1 . .
    C C16 0.5685(4) 0.1980(2) 0.64518(16) 0.0493(11) Uani d 1 . .
    H H16 0.6258 0.1643 0.6668 0.059 Uiso calc 1 . .
    C C17 0.5670(4) 0.2858(2) 0.65075(15) 0.0437(10) Uani d 1 . .
    H H17 0.6237 0.3091 0.6765 0.052 Uiso calc 1 . .
    C C18 0.4037(3) 0.30219(19) 0.58328(12) 0.0280(8) Uani d 1 . .
loop_
    _atom_site_aniso_label
    _atom_site_aniso_U_11
    _atom_site_aniso_U_22
    _atom_site_aniso_U_33
    _atom_site_aniso_U_12
    _atom_site_aniso_U_13
    _atom_site_aniso_U_23
    Fe1 0.0268(2) 0.0307(3) 0.0430(3) 0.0016(2) -0.0010(3) -0.0070(2)
    N1 0.0433(17) 0.0335(16) 0.047(2) 0.0018(13) 0.0047(16) 0.0042(14)
    N2 0.0287(14) 0.0356(15) 0.0339(18) -0.0009(11) 0.0033(15) -0.0009(14)
    N3 0.0251(13) 0.0356(15) 0.042(2) 0.0024(11) 0.0027(14) 0.0039(14)
    N4 0.0314(13) 0.0311(14) 0.0302(17) 0.0058(12) -0.0011(15) -0.0012(13)
    N5 0.0304(15) 0.061(2) 0.054(2) -0.0014(14) 0.0045(15) -0.0090(17)
    N6 0.0358(16) 0.0280(15) 0.052(2) -0.0033(13) 0.0083(15) -0.0075(14)
    N7 0.0288(16) 0.073(2) 0.119(4) 0.0023(15) 0.007(2) -0.026(2)
    N8 0.0478(19) 0.094(3) 0.062(3) 0.0134(19) -0.025(2) -0.020(2)
    N9 0.0447(19) 0.051(2) 0.061(3) 0.0080(16) -0.0083(19) -0.0333(18)
    N10 0.084(3) 0.155(4) 0.116(4) 0.068(3) -0.053(3) -0.080(3)
    C1 0.0308(17) 0.0343(19) 0.036(2) 0.0068(14) 0.0010(17) 0.0049(17)
    C2 0.0412(19) 0.058(2) 0.033(2) 0.0112(18) 0.0085(19) 0.010(2)
    C3 0.054(2) 0.065(3) 0.034(3) 0.025(2) 0.006(2) -0.004(2)
    C4 0.051(2) 0.041(2) 0.045(3) 0.0187(18) -0.006(2) -0.008(2)
    C5 0.0359(18) 0.040(2) 0.032(2) 0.0067(15) -0.0071(18) -0.0013(18)
    C6 0.044(2) 0.0315(18) 0.047(3) -0.0025(15) -0.012(2) 0.0004(19)
    C7 0.043(2) 0.038(2) 0.052(3) -0.0060(16) -0.001(2) 0.013(2)
    C8 0.044(2) 0.047(2) 0.034(2) -0.0027(16) 0.0071(18) 0.0066(19)
    C9 0.0254(15) 0.0319(18) 0.026(2) 0.0081(13) -0.0032(15) -0.0002(16)
    C10 0.0241(15) 0.0314(17) 0.027(2) -0.0040(13) 0.0042(15) -0.0001(16)
    C11 0.0338(18) 0.051(2) 0.029(2) -0.0030(16) -0.0022(17) -0.0013(19)
    C12 0.043(2) 0.058(3) 0.037(3) -0.0142(19) -0.001(2) -0.014(2)
    C13 0.041(2) 0.038(2) 0.052(3) -0.0121(17) 0.013(2) -0.012(2)
    C14 0.0307(17) 0.0318(19) 0.036(2) -0.0013(14) 0.0095(17) -0.0008(17)
    C15 0.0441(19) 0.0313(18) 0.053(3) -0.0008(17) 0.012(2) 0.0004(17)
    C16 0.050(2) 0.040(2) 0.057(3) 0.0112(17) 0.000(2) 0.014(2)
    C17 0.0431(19) 0.046(2) 0.042(3) 0.0032(17) -0.0066(19) 0.001(2)
    C18 0.0236(15) 0.0353(18) 0.025(2) -0.0013(14) 0.0085(15) -0.0023(16)
_geom_special_details
;
 All esds (except the esd in the dihedral angle between two l.s. planes)
 are estimated using the full covariance matrix.  The cell esds are taken
 into account individually in the estimation of esds in distances, angles
 and torsion angles; correlations between esds in cell parameters are only
 used when they are defined by crystal symmetry.  An approximate (isotropic)
 treatment of cell esds is used for estimating esds involving l.s. planes.
;
loop_
    _geom_bond_atom_site_label_1
    _geom_bond_atom_site_label_2
    _geom_bond_site_symmetry_2
    _geom_bond_distance
    _geom_bond_publ_flag
    Fe1 N8 . 2.104(3) y
    Fe1 N2 . 2.160(3) y
    Fe1 N5 . 2.174(3) y
    Fe1 N4 . 2.175(2) y
    Fe1 N3 . 2.241(3) y
    Fe1 N1 . 2.284(3) y
    N1 C1 . 1.445(4) ?
    N1 H1A . 0.8900 ?
    N1 H1B . 0.8900 ?
    N2 C8 . 1.316(4) ?
    N2 C9 . 1.377(4) ?
    N3 C10 . 1.455(4) ?
    N3 H3A . 0.8900 ?
    N3 H3B . 0.8900 ?
    N4 C17 . 1.321(4) ?
    N4 C18 . 1.378(4) ?
    N5 N6 . 1.179(3) ?
    N6 N7 . 1.155(3) ?
    N8 N9 . 1.136(4) ?
    N9 N10 . 1.160(4) ?
    C1 C2 . 1.370(4) ?
    C1 C9 . 1.405(4) ?
    C2 C3 . 1.412(5) ?
    C2 H2 . 0.9300 ?
    C3 C4 . 1.357(5) ?
    C3 H3 . 0.9300 ?
    C4 C5 . 1.392(5) ?
    C4 H4 . 0.9300 ?
    C5 C6 . 1.401(5) ?
    C5 C9 . 1.421(4) ?
    C6 C7 . 1.338(5) ?
    C6 H6 . 0.9300 ?
    C7 C8 . 1.416(5) ?
    C7 H7 . 0.9300 ?
    C8 H8 . 0.9300 ?
    C10 C11 . 1.365(4) ?
    C10 C18 . 1.411(4) ?
    C11 C12 . 1.405(4) ?
    C11 H11 . 0.9300 ?
    C12 C13 . 1.355(5) ?
    C12 H12 . 0.9300 ?
    C13 C14 . 1.411(5) ?
    C13 H13 . 0.9300 ?
    C14 C15 . 1.407(5) ?
    C14 C18 . 1.415(4) ?
    C15 C16 . 1.349(5) ?
    C15 H15 . 0.9300 ?
    C16 C17 . 1.401(4) ?
    C16 H16 . 0.9300 ?
    C17 H17 . 0.9300 ?
loop_
    _geom_angle_atom_site_label_1
    _geom_angle_atom_site_label_2
    _geom_angle_atom_site_label_3
    _geom_angle_site_symmetry_1
    _geom_angle_site_symmetry_3
    _geom_angle
    _geom_angle_publ_flag
    N8 Fe1 N2 . . 91.14(12) y
    N8 Fe1 N5 . . 94.16(13) y
    N2 Fe1 N5 . . 95.49(10) y
    N8 Fe1 N4 . . 94.82(12) y
    N2 Fe1 N4 . . 167.88(9) y
    N5 Fe1 N4 . . 94.59(10) y
    N8 Fe1 N3 . . 170.31(11) y
    N2 Fe1 N3 . . 98.09(9) y
    N5 Fe1 N3 . . 82.06(11) y
    N4 Fe1 N3 . . 76.67(9) y
    N8 Fe1 N1 . . 88.56(13) y
    N2 Fe1 N1 . . 75.65(10) y
    N5 Fe1 N1 . . 170.81(10) y
    N4 Fe1 N1 . . 93.92(9) y
    N3 Fe1 N1 . . 96.56(10) y
    C1 N1 Fe1 . . 110.7(2) ?
    C1 N1 H1A . . 109.5 ?
    Fe1 N1 H1A . . 109.5 ?
    C1 N1 H1B . . 109.5 ?
    Fe1 N1 H1B . . 109.5 ?
    H1A N1 H1B . . 108.1 ?
    C8 N2 C9 . . 118.3(3) ?
    C8 N2 Fe1 . . 124.5(2) ?
    C9 N2 Fe1 . . 116.8(2) ?
    C10 N3 Fe1 . . 110.59(18) ?
    C10 N3 H3A . . 109.5 ?
    Fe1 N3 H3A . . 109.5 ?
    C10 N3 H3B . . 109.5 ?
    Fe1 N3 H3B . . 109.5 ?
    H3A N3 H3B . . 108.1 ?
    C17 N4 C18 . . 118.2(3) ?
    C17 N4 Fe1 . . 126.2(2) ?
    C18 N4 Fe1 . . 115.0(2) ?
    N6 N5 Fe1 . . 122.2(3) ?
    N7 N6 N5 . . 178.5(5) ?
    N9 N8 Fe1 . . 158.7(3) ?
    N8 N9 N10 . . 177.0(5) ?
    C2 C1 C9 . . 119.7(3) ?
    C2 C1 N1 . . 122.9(3) ?
    C9 C1 N1 . . 117.4(3) ?
    C1 C2 C3 . . 120.0(3) ?
    C1 C2 H2 . . 120.0 ?
    C3 C2 H2 . . 120.0 ?
    C4 C3 C2 . . 121.0(4) ?
    C4 C3 H3 . . 119.5 ?
    C2 C3 H3 . . 119.5 ?
    C3 C4 C5 . . 120.4(3) ?
    C3 C4 H4 . . 119.8 ?
    C5 C4 H4 . . 119.8 ?
    C4 C5 C6 . . 123.8(3) ?
    C4 C5 C9 . . 119.1(3) ?
    C6 C5 C9 . . 117.0(3) ?
    C7 C6 C5 . . 120.7(3) ?
    C7 C6 H6 . . 119.6 ?
    C5 C6 H6 . . 119.6 ?
    C6 C7 C8 . . 119.5(3) ?
    C6 C7 H7 . . 120.3 ?
    C8 C7 H7 . . 120.3 ?
    N2 C8 C7 . . 122.6(3) ?
    N2 C8 H8 . . 118.7 ?
    C7 C8 H8 . . 118.7 ?
    N2 C9 C1 . . 118.4(3) ?
    N2 C9 C5 . . 121.8(3) ?
    C1 C9 C5 . . 119.8(3) ?
    C11 C10 C18 . . 119.8(3) ?
    C11 C10 N3 . . 122.8(3) ?
    C18 C10 N3 . . 117.4(3) ?
    C10 C11 C12 . . 120.3(3) ?
    C10 C11 H11 . . 119.8 ?
    C12 C11 H11 . . 119.8 ?
    C13 C12 C11 . . 121.0(3) ?
    C13 C12 H12 . . 119.5 ?
    C11 C12 H12 . . 119.5 ?
    C12 C13 C14 . . 120.5(3) ?
    C12 C13 H13 . . 119.7 ?
    C14 C13 H13 . . 119.7 ?
    C15 C14 C13 . . 124.0(3) ?
    C15 C14 C18 . . 117.5(3) ?
    C13 C14 C18 . . 118.5(3) ?
    C16 C15 C14 . . 120.2(3) ?
    C16 C15 H15 . . 119.9 ?
    C14 C15 H15 . . 119.9 ?
    C15 C16 C17 . . 119.3(3) ?
    C15 C16 H16 . . 120.3 ?
    C17 C16 H16 . . 120.3 ?
    N4 C17 C16 . . 123.2(4) ?
    N4 C17 H17 . . 118.4 ?
    C16 C17 H17 . . 118.4 ?
    N4 C18 C10 . . 118.5(3) ?
    N4 C18 C14 . . 121.5(3) ?
    C10 C18 C14 . . 119.9(3) ?
loop_
    _geom_torsion_atom_site_label_1
    _geom_torsion_atom_site_label_2
    _geom_torsion_atom_site_label_3
    _geom_torsion_atom_site_label_4
    _geom_torsion_site_symmetry_1
    _geom_torsion_site_symmetry_2
    _geom_torsion_site_symmetry_3
    _geom_torsion_site_symmetry_4
    _geom_torsion
    _geom_torsion_publ_flag
    Fe1 N1 C1 C2 . . . . -174.2(3) ?
    Fe1 N1 C1 C9 . . . . 6.9(3) ?
    C9 C1 C2 C3 . . . . -2.1(5) ?
    N1 C1 C2 C3 . . . . 179.0(3) ?
    C1 C2 C3 C4 . . . . 0.9(5) ?
    C2 C3 C4 C5 . . . . 0.8(6) ?
    C3 C4 C5 C6 . . . . 178.4(3) ?
    C3 C4 C5 C9 . . . . -1.2(5) ?
    C4 C5 C6 C7 . . . . -179.0(3) ?
    C9 C5 C6 C7 . . . . 0.6(5) ?
    C5 C6 C7 C8 . . . . -0.5(5) ?
    C9 N2 C8 C7 . . . . 1.6(5) ?
    Fe1 N2 C8 C7 . . . . -170.7(2) ?
    C6 C7 C8 N2 . . . . -0.6(5) ?
    C8 N2 C9 C1 . . . . 178.7(3) ?
    Fe1 N2 C9 C1 . . . . -8.4(3) ?
    C8 N2 C9 C5 . . . . -1.5(4) ?
    Fe1 N2 C9 C5 . . . . 171.4(2) ?
    C2 C1 C9 N2 . . . . -178.4(3) ?
    N1 C1 C9 N2 . . . . 0.5(4) ?
    C2 C1 C9 C5 . . . . 1.8(5) ?
    N1 C1 C9 C5 . . . . -179.3(3) ?
    C4 C5 C9 N2 . . . . -180.0(3) ?
    C6 C5 C9 N2 . . . . 0.4(4) ?
    C4 C5 C9 C1 . . . . -0.1(5) ?
    C6 C5 C9 C1 . . . . -179.7(3) ?
    Fe1 N3 C10 C11 . . . . -171.0(2) ?
    Fe1 N3 C10 C18 . . . . 9.9(3) ?
    C18 C10 C11 C12 . . . . -0.5(5) ?
    N3 C10 C11 C12 . . . . -179.6(3) ?
    C10 C11 C12 C13 . . . . 0.1(5) ?
    C11 C12 C13 C14 . . . . 1.4(5) ?
    C12 C13 C14 C15 . . . . 178.1(3) ?
    C12 C13 C14 C18 . . . . -2.5(5) ?
    C13 C14 C15 C16 . . . . 179.5(3) ?
    C18 C14 C15 C16 . . . . 0.1(5) ?
    C14 C15 C16 C17 . . . . 0.1(5) ?
    C18 N4 C17 C16 . . . . 0.7(5) ?
    Fe1 N4 C17 C16 . . . . -169.8(3) ?
    C15 C16 C17 N4 . . . . -0.5(6) ?
    C17 N4 C18 C10 . . . . 178.1(3) ?
    Fe1 N4 C18 C10 . . . . -10.3(3) ?
    C17 N4 C18 C14 . . . . -0.5(4) ?
    Fe1 N4 C18 C14 . . . . 171.1(2) ?
    C11 C10 C18 N4 . . . . -179.3(3) ?
    N3 C10 C18 N4 . . . . -0.2(4) ?
    C11 C10 C18 C14 . . . . -0.6(4) ?
    N3 C10 C18 C14 . . . . 178.5(3) ?
    C15 C14 C18 N4 . . . . 0.1(4) ?
    C13 C14 C18 N4 . . . . -179.3(3) ?
    C15 C14 C18 C10 . . . . -178.5(3) ?
    C13 C14 C18 C10 . . . . 2.1(4) ?
loop_
    _geom_hbond_atom_site_label_D
    _geom_hbond_atom_site_label_H
    _geom_hbond_atom_site_label_A
    _geom_hbond_site_symmetry_A
    _geom_hbond_distance_DH
    _geom_hbond_distance_HA
    _geom_hbond_distance_DA
    _geom_hbond_angle_DHA
    N1 H1A N10 1_455 0.89 2.62 3.361(6) 140.7
    N1 H1B N10 6_557 0.89 2.42 3.254(6) 156.5
    N3 H3A N7 1_455 0.89 2.22 3.019(4) 149.3
    N3 H3B N5 5_666 0.89 2.72 3.561(4) 158.6
_shelx_hkl_file
;
   -1   0   0   -1.00    0.60
   1   0   0   -0.30    0.50
   2   0   0  371.06   10.90
  -2   0   0  369.46   11.10
  -3   0   0   -1.40    1.40
   3   0   0   -0.30    1.20
   4   0   0 1148.69   32.30
   4   0   0 1118.89   39.20
  -4   0   0 1152.78   32.80
  -5   0   0   -3.50    2.00
   5   0   0    0.90    2.10
   6   0   0  545.25   20.20
  -6   0   0  560.94   18.00
   7   0   0   -2.70    2.20
  -7   0   0    0.80    2.80
  -8   0   0   -2.30    3.20
  -9   0   0    2.30    4.00
 -10   0   0   77.69    7.50
   0  -1   0   -0.10    0.40
   1  -1   0    0.30    0.50
   1   1   0    0.20    1.20
  -1  -1   0    1.20    0.90
   1  -1   0    0.00    0.50
  -1   1   0   -1.00    0.50
   1   1   0    0.60    0.60
  -1  -1   0   -0.30    0.70
  -2  -1   0    7.40    2.10
  -2  -1   0    6.50    1.50
  -2   1   0    7.10    1.40
   2   1   0    7.40    1.40
   2  -1   0    9.40    1.20
   3  -1   0    0.10    1.10
  -3   1   0   -1.40    1.40
   3   1   0    1.00    1.30
  -3  -1   0    1.00    2.50
  -3  -1   0   -1.90    1.50
   4   1   0   10.00    1.90
  -4  -1   0    7.10    2.00
   4  -1   0    4.40    2.50
  -4  -1   0    6.20    2.80
  -4   1   0    4.70    1.90
   4  -1   0    7.80    1.50
  -5   1   0   -1.30    2.00
   5  -1   0   -1.30    2.50
  -5  -1   0    0.10    2.00
  -6  -1   0    0.50    2.40
   6  -1   0    2.30    2.80
  -6   1   0    4.40    2.60
   6   1   0    2.10    1.80
   7   1   0   -0.50    1.80
  -7   1   0   -4.60    2.70
  -7  -1   0   -0.60    2.80
   7  -1   0   -2.50    2.70
   8  -1   0   -0.90    2.80
  -8  -1   0   -4.00    3.20
  -8   1   0    3.30    3.40
  -9  -1   0   -2.80    3.60
  -9   1   0    0.30    3.60
 -10  -1   0    7.50    4.60
 -10   1   0   13.40    4.80
  -1   2   0    0.00    0.60
  -1  -2   0   -0.10    1.40
  -1  -2   0   -0.70    0.90
   1   2   0   -1.00    1.40
   1   2   0    0.60    1.20
   1   2   0    0.80    0.90
  -1   2   0   -1.30    0.70
  -1  -2   0   -1.90    1.10
  -2  -2   0    5.60    2.10
   2   2   0    4.70    1.40
  -2  -2   0    4.70    1.40
   2  -2   0    6.10    0.90
   2  -2   0    5.10    0.90
  -2   2   0    5.20    1.30
   2   2   0    4.60    2.20
  -3   2   0   -0.80    1.40
   3   2   0   -1.20    1.30
   3  -2   0   -4.50    2.30
  -3  -2   0    2.90    1.60
  -3  -2   0    1.50    2.10
   3  -2   0    0.50    0.90
   4  -2   0  240.08    7.60
   4  -2   0  241.68   10.90
  -4   2   0  237.68    8.60
  -4  -2   0  245.28    8.80
  -4  -2   0  254.37   11.40
  -5  -2   0   -2.90    1.80
  -5   2   0   -0.30    2.00
   5  -2   0    0.00    1.10
   5  -2   0    1.70    2.80
  -6  -2   0  927.41   31.80
   6  -2   0 1097.79   38.40
   6  -2   0 1123.89   30.10
   6  -2   0 1079.79   30.00
  -6   2   0 1116.29   32.20
  -7   2   0    1.50    2.90
   7  -2   0    0.90    3.00
  -7  -2   0   -0.10    2.90
  -8  -2   0    2.60    3.40
  -8   2   0    8.60    3.60
   8  -2   0    2.20    3.30
  -9   2   0    5.70    3.90
  -9  -2   0   -1.40    3.70
 -10   2   0   11.30    4.70
 -10  -2   0   11.70    4.90
   0   3   0   -0.60    0.80
   0  -3   0   -1.40    0.60
   0  -3   0   -0.60    0.60
   0  -3   0   -2.60    2.10
  -1  -3   0   -1.90    1.80
  -1   3   0    0.90    0.80
  -1   3   0    0.00    0.90
   1  -3   0   -0.70    2.70
   1   3   0    0.40    1.70
  -1  -3   0    1.10    1.60
  -1  -3   0   -1.00    1.10
   1   3   0   -0.50    1.00
   1   3   0   -0.20    1.70
   2   3   0  210.08    6.90
  -2  -3   0  208.98    8.90
  -2  -3   0  208.18    7.00
   2   3   0  210.38    9.00
   2   3   0  204.18    7.70
   2  -3   0  197.18    9.40
  -2   3   0  207.98    6.60
   3  -3   0   -1.30    2.80
  -3  -3   0    0.00    2.30
  -3  -3   0   -3.00    1.60
   3  -3   0    0.60    0.70
   3  -3   0   -1.30    0.70
  -3   3   0   -1.60    1.50
   4  -3   0   56.49    2.30
  -4  -3   0   46.30    4.60
  -4   3   0   66.09    4.30
   4  -3   0   56.49    5.30
   4  -3   0   56.39    2.30
  -5  -3   0   -1.40    1.90
  -5   3   0   -0.50    2.10
   5  -3   0   -1.70    3.10
  -6   3   0   17.00    3.00
  -6  -3   0   15.30    3.10
  -7  -3   0   -1.10    2.80
   7  -3   0    0.40    3.40
  -7   3   0   -2.20    2.70
   8  -3   0    8.60    3.80
  -8   3   0    6.00    3.70
  -8  -3   0    3.80    3.40
  -9   3   0   -2.10    3.60
  -9  -3   0    4.90    4.00
 -10   3   0    4.60    4.60
 -10  -3   0    9.10    4.70
   0  -4   0 3692.23  100.39
   0  -4   0 3644.04  100.39
   0  -4   0 3515.95  123.09
   0   4   0 3781.12  100.49
  -1   4   0    0.80    0.90
   1   4   0   -0.50    1.90
   1  -4   0    1.60    3.20
  -1   4   0    2.00    1.00
  -1  -4   0   -0.60    2.10
  -1  -4   0   -0.10    1.70
   1   4   0    1.00    1.20
  -1  -4   0    0.70    1.10
  -2   4   0   24.40    1.90
  -2  -4   0   22.60    2.10
   2   4   0   30.10    2.30
  -2   4   0   30.70    2.20
  -2  -4   0   24.20    2.90
   2  -4   0   24.80    3.80
  -2  -4   0   29.20    2.50
   2   4   0   28.90    3.10
   3  -4   0   -0.50    3.10
  -3   4   0    0.50    1.50
  -3  -4   0   -0.50    1.60
   3   4   0   -2.00    2.30
  -3  -4   0    0.90    2.50
   4  -4   0   87.99    7.80
  -4  -4   0  100.69    5.30
  -4  -4   0   99.99    7.10
  -4   4   0   97.69    5.00
  -5   4   0   -0.20    2.10
   5  -4   0    2.90    3.50
  -5  -4   0   -0.40    2.10
   6  -4   0   88.99    8.60
  -6   4   0   94.89    6.30
  -6  -4   0   96.19    6.40
  -7  -4   0    1.80    3.00
   7  -4   0   -2.20    3.90
  -7   4   0   -2.70    2.90
  -8   4   0    9.20    3.70
  -8  -4   0    0.80    3.30
   8  -4   0    2.60    4.10
  -9   4   0   -1.30    3.90
  -9  -4   0   -0.70    3.90
 -10  -4   0   12.70    4.90
 -10   4   0   10.50    4.80
   0   5   0    0.80    1.10
   0  -5   0    0.20    0.60
   0  -5   0    0.70    0.60
   0  -5   0   -0.90    2.90
  -1  -5   0    1.60    2.20
   1  -5   0   -3.80    3.00
  -1  -5   0    1.00    2.50
   1   5   0   -0.40    1.20
   1   5   0    1.40    1.90
  -1   5   0   -0.10    1.00
  -1  -5   0   -0.10    1.10
  -1   5   0   -1.50    0.90
  -2   5   0    6.90    1.30
  -2  -5   0    6.00    1.60
  -2  -5   0    5.00    2.10
  -2  -5   0    8.30    2.30
   2   5   0    7.40    1.60
   2   5   0    1.70    2.20
  -2   5   0    6.20    1.40
  -3   5   0    0.70    1.50
   3   5   0    1.70    2.60
   3  -5   0   -0.30    3.40
  -3  -5   0    0.40    2.50
  -3  -5   0   -0.20    1.70
   4  -5   0    7.90    3.90
  -4   5   0   10.00    2.10
  -4  -5   0    9.00    2.20
  -4  -5   0    7.70    3.00
  -5   5   0   -0.80    2.10
   5  -5   0   -2.10    3.90
  -5  -5   0   -1.50    2.10
  -6   5   0   35.10    3.90
   6  -5   0   37.20    5.90
  -7  -5   0   -1.60    3.00
   7  -5   0    0.70    4.40
  -7   5   0    1.60    3.00
   8  -5   0    2.20    4.70
  -8  -5   0   -0.50    3.50
  -8   5   0    1.80    3.50
   9  -5   0    2.90    4.60
  -9  -5   0    0.00    3.60
  -9   5   0    0.20    4.00
 -10   5   0   11.30    4.90
 -10  -5   0    5.60    4.70
   0   6   0 1247.08   34.20
   0  -6   0 1182.68   42.90
  -1  -6   0    1.30    1.10
  -1   6   0   -4.60    1.00
  -1  -6   0    0.40    2.70
   1  -6   0   12.70    3.70
   1   6   0   -0.70    1.30
   1   6   0    3.80    2.20
   2   6   0  190.38    8.80
  -2   6   0  196.98    6.40
  -2  -6   0  201.98    8.70
  -2  -6   0  185.58    6.60
   2  -6   0  172.38   10.40
  -2  -6   0  193.48    8.70
  -2   6   0  178.58    6.50
  -3   6   0   -1.90    1.50
  -3  -6   0   -0.50    2.50
  -3  -6   0    0.30    1.90
   3  -6   0   -6.00    3.70
   3   6   0    0.30    2.60
  -3  -6   0   -0.70    1.70
  -3   6   0   -2.00    1.30
  -4  -6   0  122.99    8.10
   4  -6   0  112.99    9.50
  -4  -6   0  122.79    5.90
  -4   6   0  123.19    5.80
   4   6   0  127.69    8.30
  -5   6   0   -1.60    2.20
   5  -6   0    2.10    4.40
  -5  -6   0    2.60    2.30
  -6   6   0  179.58    8.20
  -6  -6   0  161.88    8.20
  -7  -6   0   -1.00    2.90
  -7   6   0   -2.30    3.00
   7  -6   0   -1.30    5.00
   8  -6   0   16.40    6.30
  -8  -6   0   19.10    4.20
  -8   6   0   16.80    4.20
  -9   6   0    1.20    4.10
  -9  -6   0    7.10    4.20
   9  -6   0    4.20    5.30
 -10  -6   0   14.30    5.00
 -10   6   0   15.60    5.00
   0  -7   0   -1.90    3.50
   0   7   0    0.10    1.30
  -1  -7   0    2.00    3.10
  -1   7   0   -0.90    1.20
  -1  -7   0   -0.30    1.00
   1   7   0    4.00    2.30
   1   7   0    1.00    1.40
  -2  -7   0  266.17   11.40
  -2   7   0  257.17    8.60
  -2  -7   0  266.27    8.60
   2   7   0  252.27   11.20
   2  -7   0  230.78   12.60
  -2  -7   0  276.27   11.20
  -2   7   0  265.07    8.50
  -3   7   0    0.70    1.60
  -3  -7   0   -0.80    2.20
  -3  -7   0    1.10    1.60
   3   7   0    0.10    2.80
   3  -7   0   -1.80    3.90
  -3  -7   0    0.60    2.10
  -4  -7   0   31.40    3.10
  -4   7   0   35.70    3.00
  -4  -7   0   33.20    4.30
   4   7   0   37.70    4.80
   4  -7   0   39.50    5.80
  -5   7   0    0.50    2.20
   5  -7   0    0.90    4.80
  -5  -7   0    0.90    2.30
  -6  -7   0    9.40    3.10
  -6   7   0    8.70    3.00
   6  -7   0   -0.90    5.30
  -7  -7   0   -3.30    2.90
   7  -7   0   -9.70    5.60
  -7   7   0    1.70    3.20
   8  -7   0    1.90    6.10
  -8   7   0   -6.30    3.40
  -8  -7   0    5.40    3.60
   9  -7   0    5.30    6.30
  -9   7   0    1.60    3.70
  -9  -7   0   -3.00    3.60
   0   8   0    4.10    1.50
   0  -8   0   -1.50    3.80
  -1  -8   0   -0.40    1.00
  -1   8   0    4.20    1.40
  -1  -8   0   -6.00    3.30
   1   8   0    1.50    2.60
  -2   8   0    2.20    1.40
   2   8   0    3.40    2.70
  -2  -8   0    8.30    2.90
   2  -8   0    0.50    3.90
  -2  -8   0    2.10    2.90
  -2   8   0    3.90    1.70
  -2  -8   0    2.20    1.40
   3  -8   0   -1.30    4.20
  -3  -8   0   -0.10    2.30
  -3  -8   0   -1.20    1.60
   3   8   0    6.40    3.10
  -3   8   0    2.00    1.80
  -5  -8   0    2.50    2.50
   5  -8   0   -6.30    5.20
  -5   8   0   -0.40    2.40
   5   8   0   -1.80    3.70
  -6   8   0   16.10    3.50
  -6  -8   0   23.00    3.60
   6  -8   0   23.80    7.30
  -7   8   0    1.60    3.50
   7  -8   0    3.60    6.80
  -7  -8   0    6.90    3.20
  -8  -8   0   12.10    4.00
   8  -8   0   33.30    8.40
  -8   8   0   17.60    4.20
  -9  -8   0    0.30    4.00
   9  -8   0   15.10    7.70
  -9   8   0   -6.60    3.70
   0  -9   0    1.60    3.80
   1  -9   0   -2.80    4.00
  -1  -9   0   -0.30    3.20
   1   9   0    0.30    2.60
  -2  -9   0   -2.80    3.10
   2   9   0   -0.10    2.70
  -2  -9   0   -1.20    1.30
   2  -9   0   -1.30    4.10
   3  -9   0    3.70    4.80
  -3  -9   0    0.70    1.70
   3   9   0   -2.00    3.10
  -3  -9   0   -2.00    2.60
  -3  -9   0    2.80    2.90
  -3   9   0   -1.90    1.70
   4   9   0   -3.40    3.50
  -4   9   0    4.10    2.20
  -4  -9   0    2.40    2.10
   4  -9   0    6.40    5.30
  -5   9   0   -2.70    2.20
   5  -9   0    9.30    6.30
  -6   9   0   10.10    3.20
  -6  -9   0    2.70    2.90
   6  -9   0    3.10    7.00
   7  -9   0   -5.00    7.40
  -7  -9   0    1.50    3.10
  -7   9   0   -3.90    3.00
  -8   9   0    0.70    3.70
   8  -9   0   14.80    8.80
  -8  -9   0   12.00    4.10
   9  -9   0   16.30    8.90
  -9  -9   0    0.40    4.00
  -9   9   0    3.50    4.10
   0 -10   0   29.40    5.40
   0  10   0   27.70    4.40
  -1 -10   0   -1.50    3.70
   1 -10   0   -3.00    4.60
   1  10   0   -1.80    2.80
   2  10   0    6.00    3.20
  -2 -10   0    3.00    3.60
   2 -10   0    0.50    4.80
  -2 -10   0    5.20    1.30
  -3 -10   0   -2.80    3.10
  -3  10   0    0.20    2.10
  -3 -10   0   -1.70    1.50
   3  10   0    0.70    3.20
   3 -10   0    2.90    5.00
  -3 -10   0   -6.90    2.80
   4 -10   0   11.40    6.20
  -4  10   0    9.70    2.70
   4  10   0   23.20    4.80
  -4 -10   0   17.10    2.50
  -4 -10   0   12.10    3.30
  -5 -10   0   -0.50    2.30
   5 -10   0   -4.90    6.40
  -5  10   0    0.80    2.50
   5  10   0   -2.30    4.10
   6 -10   0   51.89    9.60
  -6 -10   0   28.20    3.80
  -6  10   0   35.40    4.30
   7 -10   0   -4.80    8.20
  -7 -10   0   -5.50    2.90
  -7  10   0    3.40    3.30
  -8  10   0    2.00    3.80
   8 -10   0   -4.90    8.90
  -8 -10   0   -0.20    3.40
   9 -10   0   11.20    9.70
  -9  10   0    5.90    4.30
  -9 -10   0   -6.60    3.40
   0  11   0   -0.10    3.60
   0 -11   0   -2.10    4.50
   1  11   0    2.10    3.00
  -1 -11   0   -3.50    4.00
   1 -11   0   -3.10    5.00
   2  11   0    1.20    3.40
  -2 -11   0   -2.00    3.80
   2 -11   0    2.30    5.60
   3 -11   0    5.50    5.40
  -3 -11   0    0.90    3.60
  -3 -11   0   -0.70    1.40
   3  11   0    1.20    3.60
   4  11   0  131.89   10.10
  -4 -11   0  137.49    6.10
  -4  11   0  133.59    7.00
   4 -11   0  152.98   12.90
  -4 -11   0  119.19    8.40
   5  11   0    1.30    4.30
  -5  11   0   -3.80    2.50
  -5 -11   0    2.90    2.30
   5 -11   0   -2.50    7.30
  -6 -11   0   27.30    3.60
  -6  11   0   28.70    4.10
   6 -11   0   40.40    9.80
   7 -11   0    4.40    9.00
  -7  11   0   -1.70    3.20
  -7 -11   0    3.50    2.90
  -8 -11   0   92.59    7.00
   8 -11   0  107.79   13.60
  -8  11   0   74.49    7.00
   0  12   0   89.39    8.30
   0 -12   0   70.19    7.70
   1 -12   0    9.90    6.10
   1  12   0    0.40    3.60
  -1 -12   0   -4.60    4.50
   2  12   0   27.00    4.80
  -2 -12   0   27.80    5.40
   2 -12   0   34.90    7.60
   3  12   0   -1.70    3.90
   3 -12   0   -9.80    6.00
  -3 -12   0   -0.30    1.10
  -3 -12   0   -2.90    3.80
   4 -12   0    3.40    6.80
  -4 -12   0    5.80    1.80
   4  12   0    0.00    4.50
  -4 -12   0    7.60    3.70
  -5  12   0   -2.90    3.00
   5  12   0    2.40    5.00
  -5 -12   0    0.60    2.00
   5 -12   0    4.10    9.20
   6 -12   0   -0.30    8.90
  -6 -12   0   -2.10    2.20
  -6  12   0    0.00    3.30
  -7 -12   0   -0.40    2.50
  -7  12   0   -1.90    3.60
   7 -12   0   12.20   10.60
  -8  12   0    4.60    4.20
   8 -12   0   -0.10   11.30
   0  13   0    2.10    4.60
   0 -13   0   -4.80    5.00
   1 -13   0   -3.90    6.70
  -1 -13   0   -3.20    4.90
   1  13   0    1.60    4.10
   2  13   0   -1.90    4.00
  -2 -13   0   -0.30    4.40
   2 -13   0   -5.80    7.10
  -3 -13   0    2.90    4.30
   3  13   0    0.90    4.20
   3 -13   0   -1.80    7.20
   4  13   0   21.90    5.80
   4 -13   0   16.80    9.50
  -4 -13   0   21.50    4.80
  -4 -13   0   25.60    2.20
   5  13   0    7.20    5.30
  -5 -13   0    0.30    1.80
   5 -13   0    9.30    9.40
   6 -13   0    1.50   10.90
   7 -13   0   13.80   11.70
   8 -13   0   -1.00   11.20
   0  14   0  126.39   10.70
   0 -14   0  125.59   11.60
   1  14   0    0.40    4.30
   1 -14   0   -6.30    6.30
  -1 -14   0    3.40    5.60
  -2 -14   0   23.40    6.10
   2 -14   0   26.60    8.40
   2  14   0   26.20    5.40
  -3 -14   0    0.60    4.70
   3  14   0    5.20    5.00
   3 -14   0   -6.70    8.60
   4 -14   0  225.68   18.00
   4  14   0  173.98   12.60
  -4 -14   0  189.28   11.90
   5 -14   0  -13.90   10.20
   5  14   0    2.00    5.40
   6  14   0   77.49    8.90
   6 -14   0   79.49   14.50
   7 -14   0   13.50   12.50
   0 -15   0    3.60    6.70
   0  15   0   -0.90    5.30
  -1  15   0   -4.90    5.40
   1 -15   0    1.70    7.30
  -1 -15   0    1.60    6.00
   1  15   0  -12.70    4.50
   2  15   0   11.60    5.40
   2 -15   0   21.30    9.10
  -2 -15   0   10.00    5.70
   3 -15   0    3.10    8.80
  -3 -15   0   16.40    5.50
   3  15   0   -6.00    5.00
   4 -15   0    3.90   10.60
   4  15   0   -0.50    5.30
  -4 -15   0   -4.50    4.30
   5 -15   0  -14.40   11.40
   5  15   0    7.40    5.80
   6  15   0   17.10    6.20
   6 -15   0   30.30   13.00
   7 -15   0   20.00   13.40
   0  16   0  142.79   12.30
   0 -16   0  143.09   13.80
  -1  16   0   -2.20    5.90
  -1 -16   0    6.60    7.00
   1  16   0    4.40    5.60
   1 -16   0   -1.90    8.30
   2 -16   0  185.58   16.50
   2  16   0  112.79   11.10
  -2 -16   0  140.89   13.60
  -3 -16   0    2.60    5.50
   3  16   0   -5.50    5.10
   3 -16   0   -0.70    9.90
   4 -16   0   33.70   12.80
   4  16   0   37.00    7.20
  -4 -16   0   28.80    6.20
   5 -16   0    2.90   12.80
   5  16   0    9.80    6.30
   6 -16   0   44.60   15.70
   0  17   0   -2.40    6.20
   0 -17   0    4.70    8.10
  -1  17   0    2.00    6.20
  -1 -17   0   -2.40    6.50
   1 -17   0    3.40    8.90
   1  17   0   -6.10    5.90
  -2 -17   0   -3.20    6.00
   2 -17   0    2.50   10.30
   2  17   0   -6.80    5.40
   3  17   0   -6.00    5.60
   3 -17   0   -5.40   11.10
  -3 -17   0    7.20    6.00
   4  17   0    4.50    5.90
   4 -17   0   -0.60   11.70
  -4 -17   0   -8.20    5.00
   5 -17   0   10.90   14.10
   0  18   0   37.80    8.10
   0 -18   0   49.80   11.10
  -1  18   0   -0.90    6.60
   1 -18   0   -1.30   10.10
   1  18   0   -7.50    5.90
  -1 -18   0   12.40    7.80
   2  18   0   -3.40    5.90
  -2  18   0    5.40    7.30
   2 -18   0   -6.70   11.10
  -2 -18   0    9.40    7.20
  -3 -18   0    5.80    6.60
   3 -18   0   10.70   12.40
   4 -18   0   -0.70   13.00
   5 -18   0   26.10   15.70
   0 -19   0   -2.50    9.10
   0  19   0   -0.20    6.80
  -1  19   0    6.80    7.20
  -1 -19   0    4.50    8.10
   1 -19   0   14.80   11.70
   1  19   0    3.90    6.50
   2 -19   0   11.80   12.30
  -2 -19   0    2.00    7.10
  -2  19   0    4.20    7.00
  -3 -19   0    2.40    6.80
   3 -19   0   -0.90   13.10
   4 -19   0   11.40   13.90
   0 -20   0   33.90   12.10
  -1  20   0   -1.00    7.70
  -1 -20   0   17.80    9.70
   1 -20   0   -2.40   11.90
  -2 -20   0   27.00    8.90
  -2  20   0    7.40    8.20
   2 -20   0   29.70   14.50
   1   0  -1   -0.10    0.50
  -1   0   1    0.30    0.60
   1   0   1   -0.20    0.40
  -1   0  -1   -0.20    0.50
   1   0   1    0.10    0.70
  -1   0  -1    0.80    0.90
  -1   0  -1   -0.40    0.80
  -2   0  -1    0.10    1.20
   2   0   1   -0.50    0.90
   2   0   1    0.70    1.50
   2   0  -1   -0.80    1.10
  -2   0   1    0.00    1.40
   3   0   1    0.10    1.70
  -3   0   1   -0.80    1.50
   3   0   1   -0.70    1.10
  -3   0  -1   -0.30    1.50
   3   0  -1    1.00    1.30
   4   0   1   -1.70    2.00
   4   0   1    0.70    1.30
  -4   0   1    2.10    1.90
  -4   0  -1    0.90    1.70
  -4   0  -1   -1.50    2.60
  -5   0  -1    1.30    2.00
   5   0   1   -2.00    1.80
   5   0  -1    1.50    2.20
  -5   0   1   -2.60    2.00
   6   0   1   -3.00    1.90
   6   0  -1    0.30    2.40
  -6   0  -1   -0.90    2.30
  -6   0   1    2.10    2.30
   7   0  -1   -3.10    2.30
  -7   0   1   -1.00    2.60
   7   0   1   -0.40    2.30
  -7   0  -1   -0.90    2.80
  -8   0  -1    0.70    3.20
   8   0  -1    0.30    2.40
  -8   0   1   -7.80    3.20
  -9   0  -1    1.00    3.80
  -9   0   1    3.00    3.90
 -10   0   1    1.00    4.40
 -10   0  -1   -2.90    4.00
   0   1   1   -0.40    0.30
   0  -1  -1   -0.60    0.50
   0  -1   1    0.20    0.60
   0   1  -1    0.70    1.00
  -1  -1  -1  947.61   26.50
  -1   1   1  965.80   26.50
  -1  -1   1  955.50   31.50
   1   1   1  963.90   31.80
  -1   1  -1  936.71   32.40
  -2   1   1  333.17   10.00
  -2  -1  -1  332.97   10.00
   2  -1   1  328.67    9.30
   2   1  -1  331.07   10.00
   2  -1   1  322.87   12.30
  -2  -1  -1  323.87   12.50
   2  -1  -1  329.77    9.80
  -2  -1   1  327.67   10.10
  -2   1  -1  328.87    9.70
   2   1   1  337.27    9.90
   3   1  -1   59.19    3.30
   3  -1   1   63.29    2.70
  -3  -1  -1   53.49    3.60
  -3  -1  -1   65.59    5.40
  -3   1   1   54.69    3.60
   3  -1   1   51.59    4.70
   3   1   1   63.29    3.20
  -3  -1   1   63.39    3.70
   3  -1  -1   59.89    3.20
   3   1   1   56.29    3.00
  -3   1  -1   55.99    3.40
   4  -1   1    8.30    2.60
  -4  -1  -1    7.20    2.00
  -4  -1  -1    5.70    2.80
   4  -1   1    9.70    1.30
  -4   1   1    7.70    2.10
  -4   1  -1    7.70    2.00
   4   1   1    9.50    1.70
   4   1   1    8.50    1.60
  -4  -1   1    8.90    2.90
  -4  -1   1   11.20    2.20
   4  -1  -1   10.50    1.70
  -5   1   1  265.47    9.70
  -5  -1  -1  252.97    9.50
   5  -1   1  260.27   11.10
   5  -1   1  263.57    8.10
   5   1  -1  248.88   10.10
   5   1   1  259.07    9.70
  -5   1  -1  261.37    9.40
   5  -1  -1  253.97   11.20
  -5  -1   1  253.17    9.60
   6  -1   1   11.40    2.80
   6   1  -1   11.10    2.30
  -6   1   1    6.30    2.70
  -6  -1  -1    7.00    2.70
   6  -1   1    8.80    1.30
   6  -1  -1    8.70    3.10
  -6   1  -1    4.60    2.60
  -6  -1   1   11.00    2.80
   6   1   1    8.10    1.90
   7  -1   1  116.59    7.50
  -7  -1  -1  118.99    7.40
   7   1  -1  132.19    6.20
  -7   1   1  125.29    7.50
   7   1   1  125.59    5.80
  -7   1  -1  135.49    7.70
  -7  -1   1  120.99    7.50
   7  -1  -1  121.89    7.90
   8  -1   1   -0.60    2.70
  -8  -1  -1   -1.70    3.20
  -8   1   1   -1.70    3.20
   8  -1  -1    2.40    2.80
  -8  -1   1   -2.30    3.20
  -8   1  -1   -3.70    3.00
  -9   1   1    7.70    4.20
  -9  -1  -1   16.60    4.60
  -9   1  -1   22.00    4.50
  -9  -1   1   24.80    4.80
 -10  -1  -1   10.90    4.80
 -10   1   1   15.30    5.00
 -10   1  -1    6.50    4.70
 -10  -1   1   15.60    5.00
  -1  -2  -1    2.00    1.60
   1   2  -1    1.10    0.80
   1   2  -1    0.30    1.30
   1  -2   1    1.80    2.00
   1   2  -1    2.80    1.40
  -1   2   1    0.60    0.90
  -1  -2  -1    4.00    1.10
   1   2   1    3.00    1.00
   1  -2  -1    1.50    0.80
  -1  -2   1    1.90    0.90
  -1  -2   1    5.50    1.50
  -1   2  -1   -0.60    2.10
   1  -2  -1    1.90    0.90
   1   2   1    3.50    1.80
  -1  -2   1    2.50    1.30
  -2   2   1   90.59    3.80
   2   2  -1   93.89    3.80
  -2  -2  -1   87.79    3.90
  -2  -2  -1   90.69    5.60
   2  -2   1   86.99    5.50
   2   2   1   87.19    3.70
  -2  -2   1   84.79    3.90
  -2  -2   1   88.49    5.10
   2   2   1   79.29    5.70
   2  -2  -1   87.99    3.40
  -2   2  -1   85.89    3.30
  -3   2   1   16.90    2.00
   3   2  -1   13.70    1.80
  -3  -2  -1   14.00    2.80
  -3  -2  -1   16.30    2.00
   3  -2   1   19.90    3.00
  -3   2  -1   15.40    1.70
  -3  -2   1   12.30    2.70
   3   2   1   18.30    1.90
  -3  -2   1   13.50    2.00
   3  -2  -1   17.10    1.60
   4  -2   1    8.30    0.90
  -4  -2  -1    6.60    2.80
   4  -2   1    8.50    0.90
  -4   2   1    9.70    2.10
   4  -2   1    7.70    3.00
  -4  -2  -1    4.90    2.00
   4  -2  -1    8.10    1.50
  -4  -2   1    7.60    2.80
  -4  -2   1    6.20    2.10
  -4   2  -1    6.60    1.90
  -5   2   1    2.30    2.10
   5   2  -1   -0.20    1.50
  -5  -2  -1    1.30    2.10
   5  -2   1   -2.30    2.60
  -5   2  -1   -1.60    1.80
  -5  -2   1    1.90    2.20
   5  -2  -1   -2.00    2.80
   6  -2   1   21.60    3.70
   6   2  -1   27.10    2.50
  -6   2   1   26.90    3.50
  -6  -2  -1   25.50    3.40
  -6  -2   1   26.90    3.40
   6  -2  -1   28.60    4.50
  -6   2  -1   33.00    3.50
  -7   2   1    4.50    3.10
  -7  -2  -1    1.60    3.00
   7  -2   1    2.80    3.00
   7  -2  -1    3.10    1.30
  -7  -2   1    2.30    2.90
   7  -2  -1    1.40    3.30
  -7   2  -1    1.10    2.90
   8  -2   1    0.80    3.40
  -8  -2  -1   -4.00    3.20
  -8   2   1    3.10    3.20
  -8  -2   1   -6.70    3.00
  -8   2  -1    0.90    3.40
   8  -2  -1    5.00    3.20
  -9  -2  -1    6.80    3.90
  -9   2   1    4.20    3.80
  -9  -2   1    2.30    4.00
  -9   2  -1   -1.80    3.70
 -10  -2  -1   -3.00    4.20
 -10   2   1    2.80    4.40
 -10   2  -1   -1.10    4.20
 -10  -2   1   -2.90    4.10
   0   3   1    0.40    0.90
   0   3  -1   -0.70    0.50
   0  -3   1   -1.60    1.90
   0   3  -1    0.10    0.50
   0  -3  -1   -1.50    0.90
   0   3  -1   -0.60    2.10
  -1   3   1  121.09    4.30
  -1   3   1  128.89    4.20
  -1  -3  -1  118.19    4.40
   1   3  -1  120.39    5.90
  -1  -3  -1  119.19    5.70
   1   3  -1  119.59    5.50
  -1  -3  -1  124.29    5.90
   1  -3   1  117.89    6.50
   1   3  -1  121.99    4.20
   1   3   1  119.59    6.00
  -1   3  -1  118.69    6.40
  -1  -3   1  117.99    4.10
  -1  -3   1  118.09    5.90
   1  -3  -1  124.69    4.00
   1  -3  -1  119.29    4.00
  -1  -3   1  127.49    5.40
   1   3   1  127.89    4.40
   2  -3   1   44.40    4.10
   2   3  -1   50.49    4.40
  -2  -3  -1   47.70    2.80
   2   3  -1   51.89    3.00
  -2  -3  -1   48.40    3.30
  -2   3   1   46.60    3.00
   2   3  -1   49.99    3.20
  -2  -3  -1   41.30    3.50
   2  -3  -1   50.69    2.30
  -2  -3   1   51.29    3.10
  -2  -3   1   48.90    4.40
   2  -3  -1   49.80    2.40
   2   3   1   52.69    3.10
  -2   3  -1   48.80    2.30
  -2   3  -1   48.80    2.30
   2   3   1   43.50    3.70
  -3  -3  -1    9.80    2.00
  -3   3   1   11.40    1.90
  -3  -3  -1   10.60    2.80
   3   3  -1   11.80    1.40
   3  -3   1   10.40    3.10
   3  -3  -1    9.10    1.20
   3   3   1   13.10    3.00
  -3   3  -1    8.40    1.50
  -3  -3   1    8.90    1.90
   3  -3  -1   11.90    1.40
  -3  -3   1   10.50    2.50
  -4  -3  -1   56.09    4.20
  -4   3   1   52.09    4.10
  -4  -3  -1   65.89    6.10
   4  -3  -1   51.29    2.90
  -4  -3   1   45.70    4.50
  -4  -3   1   45.20    3.50
   4  -3  -1   51.69    2.80
  -4   3  -1   62.69    4.00
  -5   3   1  240.98    9.00
  -5  -3  -1  233.28    9.10
   5  -3   1  223.78   11.30
   5  -3  -1  234.68    7.50
   5  -3  -1  239.98    7.50
   5  -3  -1  234.58   11.80
  -5   3  -1  232.38    8.80
  -5  -3   1  236.68    9.10
  -6  -3  -1    7.40    2.80
  -6   3   1   13.90    3.00
   6  -3   1   13.70    3.90
   6  -3  -1   12.90    1.40
   6  -3  -1   15.10    1.50
  -6  -3   1   13.70    3.10
   6  -3  -1   12.20    4.10
  -6   3  -1   12.20    2.90
   7  -3   1   40.80    5.20
  -7   3   1   42.30    4.50
  -7  -3  -1   45.60    4.60
  -7  -3   1   45.70    4.60
  -7   3  -1   47.20    4.70
   7  -3  -1   45.40    5.60
  -8  -3  -1    3.50    3.30
  -8   3   1    0.30    3.30
   8  -3   1    2.40    3.50
   8  -3  -1    1.00    3.50
  -8  -3   1   -2.30    3.20
  -8   3  -1    0.70    3.30
  -9  -3  -1   17.60    4.50
  -9   3   1   12.40    4.40
  -9   3  -1   21.50    4.80
  -9  -3   1   21.40    4.70
 -10   3   1   11.70    4.70
 -10  -3  -1    6.10    4.70
 -10  -3   1    4.90    4.60
 -10   3  -1   14.70    5.00
   0   4  -1 1340.47   46.50
   0   4   1 1370.06   37.50
   0  -4   1 1346.47   46.50
   0  -4  -1 1309.87   37.30
   0   4  -1 1370.26   37.20
  -1  -4  -1   88.19    5.20
   1   4  -1   91.69    4.90
   1   4  -1   85.89    5.50
  -1   4   1   88.99    3.50
  -1  -4  -1   92.69    3.90
  -1   4   1   85.09    3.70
  -1  -4  -1   91.29    5.50
   1   4  -1   87.19    3.60
   1  -4   1   90.29    6.50
   1   4   1   93.99    3.80
   1  -4  -1   84.59    3.10
  -1   4  -1   92.69    2.80
  -1   4  -1   93.89    2.80
   1   4   1   88.69    5.40
  -1  -4   1   84.09    5.50
  -1  -4   1   91.29    4.70
   1  -4  -1   86.99    3.20
  -1  -4   1   90.89    3.40
  -2   4   1   20.50    1.90
  -2  -4  -1   28.10    2.30
  -2  -4  -1   26.50    3.10
   2   4  -1   27.00    2.10
  -2  -4  -1   25.90    2.20
   2  -4   1   21.70    3.70
   2   4  -1   27.80    2.60
   2   4  -1   26.90    3.00
   2   4   1   21.80    3.20
   2   4   1   28.10    2.20
   2  -4  -1   26.60    1.80
  -2   4  -1   27.90    2.00
  -2  -4   1   27.50    2.60
   2  -4  -1   26.80    1.70
  -2  -4   1   20.10    2.00
  -2   4  -1   30.30    1.90
  -2  -4   1   27.40    2.90
  -3  -4  -1   38.10    3.90
   3  -4   1   42.80    4.60
  -3  -4  -1   44.00    3.00
   3   4  -1   41.70    3.20
   3   4  -1   31.20    3.50
  -3  -4   1   39.20    3.70
   3  -4  -1   44.00    2.10
  -3  -4   1   34.00    2.70
  -3   4  -1   39.00    2.90
   3   4   1   35.50    4.00
   3  -4  -1   43.40    2.10
  -4  -4  -1   12.30    2.40
  -4  -4  -1   19.20    3.50
   4  -4   1   16.90    3.90
  -4   4   1   16.60    2.40
  -4   4  -1   20.20    2.30
   4  -4  -1   19.60    1.30
   4  -4  -1   15.60    4.10
  -4  -4   1   15.70    3.20
   4  -4  -1   17.20    1.30
  -4  -4   1   18.10    2.50
   5  -4   1   81.29    7.80
  -5   4   1   83.69    5.40
  -5  -4  -1   94.09    5.60
  -5   4  -1   93.49    5.20
   5  -4  -1   92.49    7.50
   5  -4  -1   87.69    3.00
  -5  -4   1   95.49    5.50
   6  -4   1   36.20    5.40
  -6   4   1   31.00    3.70
  -6  -4  -1   28.70    3.70
  -6   4  -1   38.70    3.80
   6  -4  -1   39.00    5.50
  -6  -4   1   32.90    3.70
   7  -4   1   42.00    5.60
  -7   4   1   29.60    4.10
  -7  -4  -1   31.70    4.30
  -7  -4   1   30.30    4.10
   7  -4  -1   35.60    5.70
  -7   4  -1   34.30    4.30
  -8   4   1    4.60    3.60
   8  -4   1    3.40    4.00
  -8  -4  -1    0.40    3.40
   8  -4  -1   -1.70    4.00
  -8   4  -1    0.70    3.40
  -8  -4   1    3.00    3.50
  -9   4   1   -3.50    3.80
  -9  -4  -1   -1.00    3.90
  -9   4  -1    3.50    4.20
  -9  -4   1    5.00    4.20
 -10  -4  -1    2.40    4.40
 -10   4   1   -3.70    4.00
 -10  -4   1   -4.00    4.20
 -10   4  -1    6.70    4.70
   0   5  -1    1.30    2.60
   0   5  -1   -1.00    0.90
   0   5   1    1.20    1.20
   0  -5   1    0.40    3.00
  -1  -5  -1   44.00    3.70
   1   5  -1   37.90    2.60
  -1  -5  -1   39.70    3.70
   1  -5   1   39.10    4.50
  -1  -5  -1   41.70    2.80
   1   5  -1   42.40    3.90
   1   5  -1   35.80    3.60
  -1   5   1   36.10    2.50
  -1  -5   1   40.40    2.20
  -1  -5   1   39.90    3.10
   1  -5  -1   39.90    1.80
  -1   5  -1   38.70    1.90
   1  -5  -1   40.40    1.90
  -1   5  -1   38.90    2.00
   1   5   1   45.40    2.90
  -1  -5   1   37.70    3.80
   1   5   1   37.00    3.40
  -2  -5  -1   15.80    2.70
   2   5  -1   16.30    2.60
  -2  -5  -1   13.00    2.00
   2   5  -1   16.40    1.90
   2   5  -1   19.30    2.80
  -2  -5  -1   16.30    2.40
  -2   5   1   13.70    1.80
  -2   5   1   18.30    1.70
   2  -5   1   15.50    4.00
  -2  -5   1   14.60    1.80
  -2  -5   1   16.60    2.60
  -2  -5   1   13.70    2.40
   2   5   1   18.60    2.10
   2   5   1   18.40    3.00
  -2   5  -1   17.00    1.50
  -2   5  -1   18.20    1.30
  -3  -5  -1   62.29    5.00
   3   5  -1   62.19    4.20
   3   5  -1   49.20    4.50
  -3  -5  -1   62.19    4.10
  -3  -5  -1   59.49    3.70
  -3   5   1   62.99    3.80
   3  -5   1   58.79    5.70
   3   5   1   68.99    6.40
  -3  -5   1   51.79    4.40
  -3   5  -1   63.39    3.20
  -3  -5   1   53.99    3.80
  -3   5  -1   64.39    3.50
  -4   5   1   10.00    2.10
   4  -5   1    5.60    3.80
  -4  -5  -1    7.90    2.10
  -4  -5  -1    2.90    2.80
  -4  -5   1    7.30    2.10
   4   5   1    5.90    3.30
   4  -5  -1    6.80    4.00
  -4  -5   1    5.00    2.80
  -4   5  -1    7.70    2.00
  -5  -5  -1   12.50    2.60
  -5   5   1    8.90    2.40
   5  -5   1   11.00    4.50
  -5  -5   1   14.70    2.70
   5  -5  -1   15.30    4.70
  -5   5  -1   11.80    2.50
  -6   5   1   42.80    4.10
   6  -5   1   49.50    6.30
  -6  -5  -1   43.10    4.10
  -6   5  -1   45.60    4.20
  -6  -5   1   33.60    4.00
   6  -5  -1   45.20    6.60
  -7   5   1   47.00    4.70
  -7  -5  -1   47.90    4.80
   7  -5   1   48.20    6.50
  -7  -5   1   47.80    4.80
   7  -5  -1   33.50    6.30
  -7   5  -1   45.40    4.80
  -8  -5  -1    2.20    3.50
   8  -5   1    1.10    4.50
   8  -5  -1   17.20    5.40
  -8  -5   1    3.30    3.40
  -8   5  -1   -1.00    3.40
   9  -5   1   18.00    5.50
  -9  -5  -1   17.60    4.50
  -9   5   1   16.90    4.70
  -9   5  -1   11.10    4.40
  -9  -5   1    7.40    4.20
   9  -5  -1   18.10    5.50
 -10   5   1    9.90    4.80
 -10  -5  -1    7.10    4.70
 -10   5  -1    9.20    5.20
 -10  -5   1    0.20    4.50
   0  -6   1 2095.99   72.89
   0   6  -1 2155.58   58.69
   0  -6  -1 2087.89   58.49
   0  -6  -1 2064.89   72.89
   0  -6  -1 2128.19   58.49
   0   6   1 2186.58   58.99
  -1  -6  -1  185.08    9.40
   1  -6   1  182.88    9.60
   1   6  -1  183.18    9.20
   1   6  -1  202.18    6.50
   1   6  -1  184.18    8.20
  -1  -6  -1  187.48    6.40
  -1   6   1  191.58    6.40
  -1   6  -1  191.18    6.00
  -1  -6   1  188.58    5.80
   1   6   1  202.88    6.70
   1   6   1  190.18    8.70
  -1  -6   1  191.08    9.20
   1  -6  -1  171.68   10.10
  -1   6  -1  182.88    6.00
  -2   6   1  252.87    8.10
   2   6  -1  251.47   10.40
  -2   6   1  239.98    8.20
  -2  -6  -1  245.48   10.40
  -2  -6  -1  246.38   10.50
   2  -6   1  238.08   12.10
   2   6  -1  249.88   10.40
  -2  -6  -1  249.97    8.30
  -2  -6   1  245.38    8.00
  -2   6  -1  250.47    7.70
   2   6   1  252.87   10.80
  -2   6  -1  248.18    7.80
   2  -6  -1  220.88   12.00
  -2  -6   1  247.28   10.60
  -2  -6   1  241.88   10.10
  -3   6   1   -0.20    1.60
  -3  -6  -1    1.30    2.70
   3  -6   1   -7.70    3.70
  -3  -6  -1   -1.10    1.80
  -3  -6  -1    2.00    1.80
   3   6  -1   -2.60    2.50
  -3  -6   1    1.40    2.50
  -3   6  -1   -0.40    1.20
   3   6   1   -1.20    2.90
   3  -6  -1   -5.10    3.80
  -3  -6   1   -3.10    1.60
  -3   6  -1    0.50    1.50
  -4  -6  -1  169.68    7.20
  -4   6   1  168.38    7.00
  -4  -6  -1  175.48    9.70
   4   6  -1  175.98    9.50
   4  -6   1  148.99   10.40
  -4   6  -1  169.28    6.80
  -4  -6   1  172.68    7.10
   4   6   1  176.78    9.90
  -4  -6   1  178.58    9.30
   4  -6  -1  174.98   10.90
   5  -6   1   -1.10    4.10
  -5  -6  -1   -1.70    2.10
  -5   6   1    1.70    2.10
  -5  -6   1    0.30    2.10
  -5   6  -1   -4.20    2.10
   5  -6  -1    3.10    4.30
   6  -6   1  105.29    9.10
  -6   6   1   96.79    6.40
  -6  -6  -1   98.09    6.60
  -6   6  -1   90.89    6.20
  -6  -6   1  104.69    6.40
   6  -6  -1   92.09    9.00
  -7  -6  -1   30.60    4.40
  -7   6   1   28.40    4.30
   7  -6   1   39.90    6.60
  -7   6  -1   30.30    4.30
  -7  -6   1   34.60    4.30
   7  -6  -1   35.80    6.50
  -8  -6  -1   -1.90    3.40
   8  -6   1    1.90    5.30
  -8   6   1    1.70    3.60
  -8  -6   1    4.40    3.60
   8  -6  -1   -4.20    5.30
  -8   6  -1    4.10    3.60
  -9   6   1    9.10    3.90
   9  -6   1    8.90    5.60
  -9  -6  -1    2.10    4.10
  -9   6  -1    0.30    4.10
  -9  -6   1    0.40    3.90
   9  -6  -1    4.90    5.70
 -10   6   1    8.40    4.70
 -10  -6  -1   -0.90    4.20
 -10  -6   1    7.60    4.70
 -10   6  -1    3.20    4.80
   0   7   1    1.40    1.40
   0  -7  -1    0.50    0.90
   0   7  -1    0.00    1.20
   0  -7  -1   -1.20    3.60
   0  -7   1   -1.80    3.50
   0  -7  -1   -0.50    0.90
   1   7  -1  224.38    9.50
   1  -7   1  205.28   10.90
   1   7  -1  226.58    7.40
  -1  -7  -1  213.88    7.10
  -1   7   1  227.38    7.40
  -1  -7  -1  222.88   10.60
   1   7   1  223.18   10.00
  -1   7  -1  217.88    7.00
  -1   7  -1  204.28    7.00
   1  -7  -1  199.18   11.00
  -1  -7   1  214.38   10.50
   2   7  -1    3.50    2.50
  -2  -7  -1    0.70    1.60
   2  -7   1    0.70    4.00
  -2   7   1    1.60    1.40
  -2   7   1    0.60    1.70
  -2  -7  -1   -0.20    2.20
  -2  -7  -1   -1.40    2.50
   2  -7  -1   16.50    4.30
  -2  -7   1    0.40    2.60
  -2  -7   1    2.60    1.40
  -2   7  -1    0.00    1.10
  -2  -7   1    2.70    2.20
   2   7   1    2.10    2.60
  -2   7  -1    4.70    1.40
   3  -7   1   36.30    5.60
  -3  -7  -1   46.90    4.50
  -3   7   1   37.20    3.00
  -3  -7  -1   33.90    4.00
   3   7  -1   41.10    4.30
  -3  -7  -1   44.20    3.20
  -3   7  -1   46.20    3.00
   3   7   1   42.00    4.60
   3  -7  -1   51.39    6.00
  -3  -7   1   42.70    3.90
  -3  -7   1   40.40    3.70
  -3  -7   1   45.40    3.50
  -3   7  -1   41.20    3.30
  -4  -7  -1   -0.80    2.90
  -4   7   1    0.40    1.90
   4   7  -1    3.70    2.90
   4  -7   1   -0.70    4.10
  -4  -7  -1   -1.50    2.00
  -4   7  -1    0.90    2.00
   4   7   1   -1.80    3.50
  -4  -7   1    2.10    2.90
  -4  -7   1    1.00    2.00
   4  -7  -1    2.50    4.40
  -5   7   1   14.00    2.80
  -5  -7  -1   20.70    3.10
   5  -7   1   26.10    5.60
   5  -7  -1   13.40    5.40
   5   7   1   22.30    4.90
  -5  -7   1   15.80    2.80
  -6   7   1    2.00    2.70
  -6  -7  -1    0.00    2.90
   6  -7   1   -2.50    5.30
   6  -7  -1    5.00    5.90
  -6   7  -1    3.70    2.90
  -6  -7   1    1.90    2.70
   7  -7   1   15.40    6.60
  -7  -7  -1   10.60    3.60
  -7   7   1    9.40    3.60
  -7   7  -1    7.50    3.40
  -7  -7   1   13.70    3.50
   7  -7  -1    5.40    6.10
   8  -7   1    6.70    6.30
  -8  -7  -1    2.50    3.60
  -8   7   1    0.60    3.20
  -8  -7   1    0.60    3.50
  -8   7  -1    1.50    3.40
   8  -7  -1    4.30    6.40
  -9   7   1   -0.40    3.90
  -9  -7  -1    3.50    4.20
   9  -7   1    7.20    6.60
  -9   7  -1   -0.60    4.30
  -9  -7   1   -3.60    3.70
   9  -7  -1   13.00    6.90
   0  -8  -1 1230.98   45.60
   0  -8  -1 1298.87   35.30
   0  -8   1 1255.47   45.80
   0  -8  -1 1271.77   35.30
   0   8  -1 1319.27   36.10
   1  -8   1    2.60    4.00
  -1  -8  -1    5.10    1.40
  -1  -8  -1   -0.40    3.50
   1   8  -1    3.30    2.40
   1   8   1    7.80    3.00
  -1   8  -1    3.40    1.30
  -1  -8   1    0.50    3.60
   1  -8  -1    2.50    4.10
  -2  -8  -1    3.10    2.90
   2   8  -1    2.90    2.50
  -2  -8  -1    3.20    2.90
  -2  -8  -1    3.40    1.60
   2  -8   1   10.70    4.50
  -2   8  -1    4.90    1.60
   2  -8  -1    3.40    4.00
  -2  -8   1    3.00    2.60
   2   8   1    2.70    2.80
  -2  -8   1    4.00    3.10
  -2  -8   1    4.60    1.20
  -2   8  -1    6.70    1.40
   3   8  -1    5.70    3.00
   3  -8   1   11.40    4.80
  -3  -8  -1    7.30    2.10
  -3  -8  -1    6.50    2.70
  -3  -8  -1   11.20    2.80
  -3   8   1    7.30    2.00
  -3  -8   1    5.30    2.60
   3  -8  -1    3.90    4.50
  -3  -8   1    5.10    2.80
  -3   8  -1    8.70    1.90
   3   8   1    7.20    3.40
  -3  -8   1    7.30    1.80
  -4  -8  -1  151.08    6.90
   4  -8   1  140.09   11.10
  -4  -8  -1  172.18   10.40
   4   8  -1  150.98    9.40
  -4   8   1  164.68    7.10
  -4  -8   1  152.48    6.60
   4   8   1  157.88    9.90
  -4   8  -1  144.99    6.60
  -4  -8   1  147.59    8.80
   4  -8  -1  167.68   11.90
  -5   8   1    0.00    2.20
   5  -8   1    1.80    5.30
  -5  -8  -1    0.90    2.40
   5  -8  -1   -3.70    5.40
  -5  -8   1    2.00    2.20
  -5   8  -1   -0.40    2.30
   5   8   1    4.50    4.00
  -6  -8  -1  158.68    8.20
   6  -8   1  142.89   13.40
  -6   8   1  154.48    8.00
  -6   8  -1  149.69    7.80
   6  -8  -1  155.78   13.90
  -6  -8   1  145.99    7.70
  -7  -8  -1   34.70    4.60
   7  -8   1   18.00    7.50
  -7   8   1   24.50    4.10
  -7  -8   1   27.90    4.10
  -7   8  -1   26.70    4.30
   7  -8  -1   31.00    8.10
   8  -8   1   19.20    7.80
  -8  -8  -1   14.10    4.10
  -8   8   1    8.60    4.00
  -8  -8   1    9.30    3.80
   8  -8  -1   18.70    7.90
  -8   8  -1   14.40    4.40
  -9   8   1    2.20    3.90
  -9  -8  -1    2.30    4.20
   9  -8   1   10.70    7.80
   9  -8  -1    1.40    7.60
  -9  -8   1   -4.50    3.70
  -9   8  -1    5.30    3.90
   0  -9  -1   -0.90    4.00
   0   9   1   -1.00    3.20
   0  -9   1   -0.20    3.90
  -1  -9  -1    2.70    1.20
   1   9  -1    6.90    2.70
  -1  -9  -1    7.20    4.00
   1  -9   1    1.40    4.30
   1   9   1    2.70    2.90
  -1   9  -1    2.60    1.40
  -1  -9   1    2.90    3.60
   1  -9  -1    4.20    4.00
   2  -9   1    6.20    4.30
  -2  -9  -1    2.90    3.20
  -2  -9  -1    5.20    1.60
  -2   9  -1    1.70    1.50
   2  -9  -1    1.00    4.40
   2   9   1    3.30    3.00
  -2   9  -1    2.30    1.70
  -2  -9   1   19.40    4.00
  -3  -9  -1    1.90    1.80
   3   9  -1    3.10    3.00
  -3  -9  -1    2.20    2.70
   3  -9   1    3.40    4.90
  -3  -9  -1   -0.10    2.60
  -3   9   1   -0.30    2.00
  -3  -9   1    0.20    2.50
  -3  -9   1    0.90    2.90
   3   9   1   -0.60    3.20
  -3  -9   1    0.20    1.40
  -3   9  -1    1.40    1.70
   3  -9  -1    2.00    4.50
  -4   9   1   -0.30    2.10
  -4  -9  -1    1.00    2.20
   4   9  -1    1.10    3.60
  -4  -9  -1   -2.80    2.30
   4  -9   1   -1.60    4.60
  -4   9  -1    0.30    2.00
   4  -9  -1   -2.40    5.10
   4   9   1    3.30    3.80
  -4  -9   1    2.80    1.90
  -4  -9   1   -1.90    2.60
   5  -9   1    9.80    6.40
  -5   9   1   11.40    2.80
   5   9  -1    7.90    4.20
  -5  -9  -1    4.20    2.70
  -5  -9   1    3.90    2.40
   5   9   1   11.90    4.70
   5  -9  -1    9.10    6.20
  -5   9  -1    7.20    2.70
  -6  -9  -1   20.40    3.60
   6  -9   1   16.00    7.50
  -6   9   1   14.50    3.50
   6  -9  -1   12.90    7.70
  -6  -9   1   16.80    3.20
  -6   9  -1   16.40    3.60
  -7  -9  -1    0.00    3.10
   7  -9   1    0.50    7.80
  -7   9   1   -1.50    3.10
  -7   9  -1    2.60    3.60
   7  -9  -1   -4.60    7.70
  -7  -9   1    0.00    3.00
   8  -9   1    1.70    8.10
  -8   9   1    4.00    3.60
  -8  -9  -1    2.10    3.60
   8  -9  -1    2.40    8.30
  -8  -9   1    1.60    3.40
  -8   9  -1    2.20    3.50
  -9  -9  -1    0.20    4.10
  -9   9   1    2.80    4.10
   9  -9   1    5.80    8.30
   9  -9  -1   15.10    9.00
  -9   9  -1    3.30    4.20
  -9  -9   1    4.60    3.90
   0  10   1  403.26   16.80
   0  10  -1  404.66   16.40
   0 -10  -1  390.76   18.00
   0 -10   1  395.96   17.90
  -1 -10  -1  118.29    9.30
  -1 -10  -1  119.79    4.10
   1 -10   1  112.89   10.30
  -1 -10  -1  118.49    4.20
   1  10  -1  131.09    7.70
   1  10   1  127.59    8.20
   1 -10  -1  111.69   10.30
  -1 -10   1  115.09    9.50
   2 -10   1   72.19    7.90
   2  10  -1   66.69    6.40
  -2 -10  -1   71.19    3.70
  -2 -10  -1   77.79    7.30
   2  10   1   63.29    5.70
   2 -10  -1   75.49    7.90
  -2 -10   1   70.19    6.20
  -3 -10  -1   19.30    2.40
  -3 -10  -1   14.80    3.70
   3 -10   1   15.50    5.40
   3  10  -1   17.40    3.90
  -3 -10  -1   15.20    3.80
  -3  10  -1   14.60    2.40
  -3 -10   1   16.60    3.90
  -3 -10   1   16.50    3.60
  -3 -10   1   15.40    1.80
   3 -10  -1   15.20    5.80
   3  10   1   20.10    4.30
   4  10  -1  116.59    9.20
  -4 -10  -1  135.09    6.40
   4 -10   1  121.39   10.90
  -4 -10  -1  123.19    7.60
  -4  10   1  124.79    6.70
   4  10   1  126.49    9.50
  -4  10  -1  129.19    6.50
   4 -10  -1  118.99   11.20
  -4 -10   1  136.79    5.80
  -5 -10  -1   24.30    3.40
   5 -10   1   23.90    8.00
  -5  10   1   23.40    3.50
   5  10  -1   26.30    5.10
  -5  10  -1   26.80    3.50
   5 -10  -1   26.50    8.00
   5  10   1   23.50    5.40
  -5 -10   1   27.00    3.10
   6 -10   1  136.49   12.80
  -6 -10  -1  129.29    7.50
  -6  10   1  112.39    7.50
   6 -10  -1  148.19   13.40
  -6 -10   1  122.89    6.90
  -6  10  -1  124.79    7.50
   7 -10   1   12.30    9.00
  -7 -10  -1   16.20    3.70
  -7  10   1   -1.80    3.20
   7 -10  -1   16.10    8.90
  -7 -10   1    3.10    3.00
  -7  10  -1    3.90    3.40
  -8 -10  -1    0.70    3.60
  -8  10   1    3.30    3.60
   8 -10   1    8.60    9.60
  -8 -10   1   -2.80    3.00
   8 -10  -1    8.30    9.50
  -8  10  -1   -2.80    3.50
  -9  10   1    4.10    4.30
   9 -10   1   20.70    9.90
  -9 -10  -1    7.60    4.30
  -9  10  -1    6.10    4.30
  -9 -10   1    6.90    3.70
   9 -10  -1   20.20   10.30
   0  11   1   -0.40    3.70
   0 -11   1    3.80    4.30
   0 -11  -1    6.90    5.00
   0  11  -1    6.50    3.50
   1 -11   1   -1.40    5.10
  -1 -11  -1   -2.30    4.30
   1  11  -1    3.40    3.00
  -1 -11   1    0.70    4.30
   1  11   1    3.00    3.40
   1 -11  -1    1.30    5.00
   2  11  -1    3.40    3.20
  -2 -11  -1    5.60    1.40
  -2 -11  -1    2.20    3.80
   2 -11   1    0.40    5.50
   2  11   1    9.50    3.80
  -2 -11   1    1.00    3.80
   2 -11  -1    1.40    5.30
  -3 -11  -1    6.90    3.80
  -3 -11  -1    6.60    2.00
   3  11  -1    6.00    3.50
   3 -11   1    5.30    6.30
   3 -11  -1   11.50    5.90
  -3 -11   1    8.30    4.00
  -3 -11   1    8.20    1.30
   3  11   1   13.10    4.30
  -4 -11  -1    3.40    3.30
   4 -11   1    7.60    7.20
  -4 -11  -1    6.30    2.40
   4  11  -1    4.10    4.10
  -4 -11   1    8.90    1.90
   4  11   1   -0.10    4.60
  -4  11  -1    8.10    2.60
  -4 -11   1   -1.70    3.50
   4 -11  -1    3.90    6.90
   5 -11   1   14.70    8.10
  -5 -11  -1   16.50    3.10
  -5  11   1   14.30    3.50
   5  11  -1    9.90    4.70
  -5 -11   1    8.20    2.30
   5 -11  -1   20.20    8.40
   5  11   1   21.80    5.90
  -5  11  -1   18.10    3.30
  -6 -11  -1    0.60    2.80
   6 -11   1    9.10    8.80
  -6  11   1    2.10    3.20
  -6 -11   1    2.70    2.50
   6 -11  -1    2.00    8.70
  -6  11  -1    7.20    3.20
   7 -11   1   22.90   10.50
  -7  11   1    0.00    3.40
  -7 -11  -1    2.10    3.10
   7 -11  -1   -0.60    9.40
  -7 -11   1    0.10    2.60
  -7  11  -1   -1.70    3.20
  -8  11   1   -1.00    3.70
  -8 -11  -1    3.60    3.40
   8 -11   1   17.40   10.60
  -8  11  -1    2.10    3.80
   8 -11  -1   22.80   10.20
  -8 -11   1   -0.60    2.80
   0  12   1   90.09    7.70
   0 -12  -1   87.19    9.00
   0  12  -1   85.39    7.90
   0 -12   1   96.89    9.10
  -1 -12  -1   22.60    5.50
   1  12  -1   25.60    4.40
   1 -12   1   23.00    5.90
   1 -12  -1   15.40    6.20
  -1 -12   1   24.70    5.90
   1  12   1   18.20    4.70
   2 -12   1   45.90    8.40
  -2 -12  -1   32.00    2.00
  -2 -12  -1   32.10    5.40
   2  12  -1   30.10    4.60
   2 -12  -1   38.50    7.90
   2  12   1   36.10    5.40
  -2 -12   1   26.90    5.40
  -3 -12  -1    2.60    1.60
   3 -12   1   -0.70    6.60
  -3 -12  -1    4.20    4.00
   3  12  -1   -0.70    3.70
  -3 -12   1   -0.20    4.10
   3  12   1    8.30    4.40
   3 -12  -1   -5.60    6.30
  -4 -12  -1    0.40    1.90
   4  12  -1    1.40    4.10
   4 -12   1    3.30    7.80
  -4 -12  -1    2.00    3.40
  -4  12  -1    1.20    2.60
   4 -12  -1    7.80    7.90
  -4 -12   1   -0.20    3.60
  -4 -12   1    1.70    1.40
   4  12   1    6.50    4.80
   5 -12   1    2.10    8.40
  -5 -12  -1    1.80    2.20
   5  12  -1    0.60    4.50
  -5 -12   1    0.90    1.80
  -5  12  -1   -3.10    2.80
   5 -12  -1   -5.10    8.50
   5  12   1    4.20    5.30
  -6 -12  -1   20.30    3.20
   6 -12   1   39.20   11.20
  -6  12  -1   21.10    4.00
  -6 -12   1   21.10    2.90
   6 -12  -1   21.10   10.50
   6  12   1   17.10    6.20
   7 -12   1   93.79   13.60
  -7 -12  -1   81.29    6.50
  -7  12  -1   80.29    6.70
   7 -12  -1  109.99   14.10
  -8 -12  -1   19.50    3.90
   8 -12   1   40.50   12.20
   8 -12  -1   37.40   12.30
  -8  12  -1   15.70    4.70
   0 -13   1    1.10    5.60
   0 -13  -1    1.40    6.30
   0  13   1   -2.70    4.50
   0  13  -1    0.00    4.20
   1  13  -1    9.90    4.10
   1 -13   1    4.90    6.30
  -1 -13  -1    6.40    5.20
  -1 -13   1    6.50    5.50
   1  13   1    0.90    4.20
   1 -13  -1    7.00    6.90
  -2 -13  -1  -10.00    4.10
   2  13  -1   -4.10    3.80
   2 -13   1   -5.30    6.20
   2 -13  -1    2.40    7.00
   2  13   1   -1.10    4.20
  -2 -13   1    2.20    4.70
  -3 -13  -1   69.79    7.20
  -3 -13  -1   67.19    3.20
   3  13  -1   72.99    6.80
   3 -13   1   73.59   10.30
   3  13   1   63.79    7.10
  -3 -13   1   55.39    6.80
   3 -13  -1   75.29   10.60
   4  13  -1   16.70    5.20
  -4 -13  -1   13.20    2.20
  -4 -13  -1   15.10    4.50
   4 -13   1    9.30    8.60
  -4 -13   1   10.60    4.60
   4 -13  -1   17.40    9.50
   4  13   1   18.20    5.70
  -5 -13  -1   -0.10    2.00
   5 -13   1   14.40    9.70
   5  13  -1    2.60    4.70
   5 -13  -1    6.60    9.70
   5  13   1   -4.10    5.10
  -6 -13  -1    2.30    2.30
   6 -13   1   -1.50   10.80
   6 -13  -1   -2.40   10.90
   6  13   1    1.20    5.70
  -6  13  -1   -4.10    3.10
   7 -13   1   31.40   12.30
  -7  13  -1   18.80    4.60
   7 -13  -1   27.30   11.90
   8 -13   1   -1.90   11.40
  -8  13  -1    2.30    4.20
   8 -13  -1    1.00   12.00
   0  14   1   57.89    7.40
   0  14  -1   62.89    7.20
   0 -14   1   63.19    9.30
   0 -14  -1   60.79    8.50
   1  14  -1   19.00    5.00
  -1 -14  -1   15.20    6.00
   1 -14   1   24.00    7.90
   1  14   1   16.70    5.30
  -1 -14   1   20.50    6.60
   1 -14  -1   11.80    7.90
   2  14  -1   13.20    4.70
  -2 -14  -1   24.80    6.00
   2 -14   1   13.30    7.50
   2  14   1   13.70    5.30
   2 -14  -1   25.00    8.90
  -2 -14   1   20.90    5.90
   3 -14   1   -5.30    7.60
  -3 -14   1   11.50    5.10
   4  14  -1   43.90    6.60
  -4 -14  -1   40.70    5.90
   4 -14   1   39.40   11.10
   4  14   1   32.90    6.60
  -4 -14   1   27.90    5.70
   4 -14  -1   58.19   12.10
   5 -14   1   15.10   11.50
   5  14  -1    6.50    5.00
   5 -14  -1    8.20   11.30
   5  14   1    5.90    5.70
   6 -14   1   18.00   12.60
   6 -14  -1   35.80   12.80
   6  14   1   23.90    7.00
   7 -14   1   10.00   12.80
   7 -14  -1   18.60   11.90
   0 -15   1    1.10    6.50
   0  15  -1   -2.20    5.00
   0  15   1    6.10    5.50
   0 -15  -1   -1.40    6.20
  -1  15   1   28.20    6.90
   1  15  -1   28.90    5.90
   1 -15   1   31.10    8.70
  -1 -15  -1   11.00    6.50
   1 -15  -1   21.80    8.10
   1  15   1   19.10    5.90
  -1 -15   1   24.00    6.90
  -1  15  -1   24.10    6.40
   2  15  -1    5.90    4.80
  -2 -15  -1    8.00    5.30
   2 -15   1    3.90    8.40
  -2 -15   1    9.10    5.70
   2 -15  -1   -1.10    9.50
   2  15   1    0.40    5.30
  -3 -15  -1   76.39    8.70
   3 -15   1   79.79   12.40
   3  15  -1   75.99    7.80
  -3 -15   1   80.79    8.70
   3 -15  -1  109.19   14.00
   3  15   1   78.69    8.30
   4 -15   1    5.60   10.60
   4  15  -1    1.90    5.00
  -4 -15  -1   -0.60    4.30
   4  15   1   -3.00    5.60
   4 -15  -1   -1.20   10.90
  -4 -15   1   -4.60    4.50
   5 -15   1   12.80   11.90
   5  15  -1   10.60    5.80
   5  15   1    9.20    6.20
   5 -15  -1   27.30   12.50
   6 -15   1    6.20   13.20
   6 -15  -1   15.40   13.10
   6  15   1    4.20    6.10
   7 -15   1   14.70   13.80
   7 -15  -1   23.90   14.40
   0  16   1   13.60    6.80
   0  16  -1   12.50    6.10
   0 -16   1    8.50    7.90
   0 -16  -1   10.90    7.70
  -1  16   1   -0.40    6.00
   1  16  -1   -1.50    5.20
   1 -16   1   -2.50    8.30
  -1 -16  -1    7.00    6.50
   1  16   1    5.10    5.90
   1 -16  -1   -3.20    7.90
  -1  16  -1    3.80    6.00
  -1 -16   1    4.80    6.50
   2  16  -1   12.80    5.40
   2 -16   1    9.80   10.10
  -2 -16  -1   12.60    6.40
  -2 -16   1   12.70    6.80
   2 -16  -1   23.60    9.90
   2  16   1   16.70    6.10
  -3 -16  -1    7.10    5.70
   3 -16   1    7.20   10.70
   3  16  -1    7.20    5.10
   3  16   1  -13.50    5.20
   3 -16  -1  -13.30    8.80
  -3 -16   1    2.30    5.50
  -4 -16  -1    6.40    5.10
   4  16  -1   11.00    5.60
   4 -16   1    3.10   11.50
   4 -16  -1    5.90   11.70
  -4 -16   1    0.20    5.10
   4  16   1    4.00    6.10
   5 -16   1   16.40   13.70
   5 -16  -1   12.20   13.10
   5  16   1    6.60    6.30
   6 -16   1   21.20   14.00
   6 -16  -1   12.20   13.20
   0  17   1    2.30    6.50
   0 -17  -1    3.60    8.20
   0 -17   1   13.80    8.00
   0  17  -1    9.30    6.10
  -1 -17  -1   21.10    7.70
   1  17  -1   14.20    6.60
   1 -17   1   29.70   10.30
  -1  17   1   18.30    7.30
   1  17   1   15.30    6.90
  -1 -17   1   17.40    8.00
  -1  17  -1   20.10    7.10
   1 -17  -1   42.00   10.40
   2 -17   1   -2.80   10.30
   2  17  -1   -0.90    5.20
  -2 -17  -1    5.00    6.30
   2  17   1    1.50    6.00
   2 -17  -1   -2.50    9.30
  -2 -17   1    5.50    6.50
  -3 -17  -1   23.20    6.90
   3  17  -1   13.00    5.70
   3 -17   1   19.70   12.60
  -3 -17   1   12.90    6.60
   3 -17  -1   22.70   12.20
   3  17   1   26.30    7.10
   4 -17   1   10.60   13.40
  -4 -17  -1    0.40    5.30
   4  17   1    2.20    6.50
  -4 -17   1   -7.90    5.20
   4 -17  -1    2.80   12.30
   5 -17   1   19.70   13.80
   5 -17  -1    9.50   14.30
   0 -18  -1    3.30    8.80
   0 -18   1    7.60    9.00
   0  18   1   -2.60    6.60
   0  18  -1  -12.10    6.00
   1 -18   1   -5.40   10.40
   1  18  -1   -1.20    5.60
  -1  18   1    5.00    7.10
  -1 -18  -1    5.20    7.20
   1  18   1    2.70    6.80
   1 -18  -1    7.90   10.30
  -1 -18   1    8.20    7.60
  -1  18  -1   10.00    7.00
  -2 -18  -1    7.60    6.80
   2  18  -1    1.00    5.80
   2 -18   1   -4.60   11.50
  -2  18   1    1.80    7.20
   2  18   1    1.10    6.30
  -2 -18   1    2.50    6.90
  -2  18  -1   -1.70    6.90
   2 -18  -1   -5.10   11.40
   3 -18   1    4.90   12.50
  -3 -18  -1   -0.90    6.20
  -3 -18   1   -1.40    6.20
   3  18   1   -9.20    6.50
   3 -18  -1   12.70   12.90
   4 -18   1    6.30   14.30
   4 -18  -1    4.10   13.60
   5 -18   1   47.70   15.80
   5 -18  -1   23.00   15.80
   0  19   1   -5.00    6.30
   0 -19  -1   -5.00    9.30
   0 -19   1   -9.40    9.20
   0  19  -1   -7.40    6.00
  -1 -19  -1   14.80    8.70
  -1  19   1    7.60    7.60
   1 -19   1   22.40   11.80
   1 -19  -1   13.70   11.50
  -1  19  -1   13.60    7.30
  -1 -19   1   12.90    9.20
   1  19   1   -2.90    6.70
   2 -19   1    5.10   12.60
  -2  19   1    5.20    8.00
  -2 -19  -1    6.50    7.50
   2 -19  -1   -3.20   12.50
  -2  19  -1    9.70    7.80
  -2 -19   1    3.30    7.20
  -3 -19  -1   18.00    7.60
   3 -19   1   19.00   14.70
   3 -19  -1   16.00   14.30
  -3 -19   1    8.60    7.50
   0 -20   1    9.60   11.30
   0  20   1   -0.20    8.00
   0 -20  -1    8.10   10.40
  -2 -20  -1    7.10    7.90
   2 -20   1   -2.10   13.40
  -2  20   1    8.90    7.60
  -2  20  -1   11.90    7.70
   2 -20  -1   15.20   13.40
  -2 -20   1    5.60    7.90
   0   0  -2   -4.70    0.50
   0   0   2   -4.20    0.60
  -1   0   2  190.48    6.00
   1   0   2  180.88    7.60
  -1   0  -2  182.58    7.30
   2   0   2   22.80    2.10
  -2   0  -2   24.50    2.20
  -2   0  -2   22.50    1.60
  -2   0  -2   27.00    3.00
  -2   0   2   20.20    1.90
   2   0  -2   22.30    1.70
   2   0   2   24.70    1.50
   3   0   2   46.30    2.40
   3   0   2   53.89    3.70
  -3   0  -2   45.90    3.10
  -3   0   2   48.50    3.50
   3   0  -2   45.50    3.00
  -3   0  -2   32.20    3.60
   4   0   2   11.50    2.10
  -4   0  -2   11.40    3.30
   4   0   2   14.50    1.50
  -4   0  -2   10.20    2.00
  -4   0   2    7.80    2.10
   5   0   2  140.09    5.00
   5   0   2  138.59    6.60
  -5   0   2  132.29    6.50
  -5   0  -2  143.89    6.40
   6   0   2   11.30    1.40
   6   0   2   11.50    2.50
   6   0  -2   15.20    3.10
  -6   0   2   17.90    3.00
  -6   0  -2    6.10    2.50
   7   0  -2   73.19    6.20
  -7   0   2   70.09    5.40
  -7   0  -2   73.59    5.50
   7   0   2   71.09    5.40
   8   0  -2    0.60    2.50
  -8   0   2    5.00    3.50
  -8   0  -2    1.40    3.40
  -9   0  -2   10.30    4.10
  -9   0   2    9.40    4.30
 -10   0  -2    0.10    4.20
 -10   0   2   -5.60    4.00
   0   1   2   -0.70    1.10
   1  -1   2   51.39    3.30
  -1  -1  -2   52.39    2.20
  -1  -1  -2   54.29    3.60
  -1   1   2   53.49    2.30
   1   1  -2   49.80    2.10
   1   1   2   50.99    3.70
  -1   1  -2   49.70    3.40
   1   1   2   53.29    2.10
   1  -1  -2   51.99    2.20
  -1  -1   2   52.49    2.20
   2  -1   2  430.06   15.60
   2   1  -2  433.06   12.70
  -2  -1  -2  420.56   15.80
  -2   1   2  421.76   12.70
  -2  -1  -2  420.46   14.60
  -2  -1  -2  416.36   12.60
   2   1   2  437.16   12.40
   2  -1  -2  444.76   12.60
   2   1   2  423.66   15.90
  -2   1  -2  419.86   12.20
  -2  -1   2  428.86   12.70
  -2   1  -2  423.76   15.60
  -3  -1  -2   -0.70    1.50
  -3  -1  -2   -1.10    2.20
  -3   1   2    2.10    1.60
   3  -1   2    2.20    2.00
   3   1  -2    1.40    1.30
   3   1   2    2.60    1.30
  -3   1  -2    2.20    1.30
   3   1   2    2.60    1.20
  -3  -1   2   -0.70    1.60
   3  -1  -2    2.10    1.30
  -4   1   2   31.50    2.80
   4  -1   2   30.00    1.60
  -4  -1  -2   32.90    4.20
   4  -1   2   31.50    1.60
  -4  -1  -2   24.50    2.60
   4  -1   2   27.80    3.20
  -4  -1   2   30.00    2.80
  -4   1  -2   23.70    2.40
   4   1   2   31.30    2.20
   4   1   2   32.80    2.70
  -5  -1  -2    7.20    2.30
  -5   1   2    3.70    2.20
   5  -1   2    4.50    2.40
  -5  -1   2    6.70    2.30
   5   1   2    5.00    1.60
  -5   1  -2    4.40    2.10
  -6   1   2    3.70    2.50
   6  -1   2    1.20    2.40
   6   1  -2    0.50    2.20
  -6  -1  -2    2.00    2.40
   6  -1  -2   -1.50    2.90
  -6  -1   2    0.40    2.40
  -6   1  -2    2.00    2.30
  -7  -1  -2   -2.00    2.80
   7   1  -2    1.90    2.50
   7  -1   2    0.50    2.90
  -7   1   2    2.30    2.90
   7  -1  -2    2.70    3.20
  -7  -1   2    1.40    2.80
   8  -1   2    3.60    2.90
  -8  -1  -2   -1.90    3.20
  -8   1   2   -1.70    3.20
  -8   1  -2    1.80    3.40
  -8  -1   2   -1.70    3.30
   8  -1  -2    3.40    3.00
  -9  -1  -2    8.20    4.00
  -9   1   2    8.90    4.10
  -9  -1   2    3.30    3.90
  -9   1  -2    3.40    3.90
 -10  -1  -2    2.80    4.40
 -10   1   2    4.90    4.40
 -10  -1   2    3.10    4.40
 -10   1  -2    4.70    4.50
   0  -2  -2   57.49    2.40
   0   2  -2   59.79    3.50
   0  -2   2   48.10    3.40
   1  -2   2  501.05   18.20
  -1  -2  -2  510.95   17.80
  -1   2   2  499.25   14.50
   1   2  -2  522.45   17.80
   1   2  -2  502.05   14.40
   1   2  -2  517.85   17.10
  -1  -2  -2  497.75   14.60
   1   2   2  507.55   14.50
  -1   2  -2  498.95   18.30
  -1  -2   2  513.45   14.30
  -1  -2   2  509.05   17.10
   1  -2  -2  512.95   14.50
   1   2   2  512.85   17.80
  -2  -2  -2   43.60    3.00
  -2  -2  -2   51.79    4.70
   2   2  -2   46.40    2.70
  -2   2   2   47.30    3.10
   2  -2   2   33.50    3.50
  -2   2  -2   45.60    1.80
   2   2   2   47.40    4.00
   2   2   2   48.00    2.70
  -2  -2   2   42.90    3.90
  -2  -2   2   45.40    3.00
   2  -2  -2   42.60    2.60
  -2   2  -2   45.10    1.80
  -2   2  -2   46.40    3.80
  -3  -2  -2   15.30    2.00
  -3  -2  -2   10.70    2.60
  -3   2   2   15.80    2.00
   3  -2   2   14.10    3.20
   3   2  -2   16.90    1.90
   3   2   2   11.90    3.30
  -3  -2   2   11.70    2.00
  -3   2  -2   13.50    1.60
  -3  -2   2   10.40    2.50
   3  -2  -2   14.10    1.60
   3   2   2   13.20    1.70
  -4  -2  -2    3.30    1.90
  -4   2   2    6.00    2.00
  -4  -2  -2    4.70    2.80
  -4   2  -2    0.70    1.60
  -4  -2   2    3.60    1.90
   5  -2   2   10.80    2.90
  -5   2   2   14.20    2.60
  -5  -2  -2    9.40    2.50
  -5  -2   2   11.70    2.40
  -5   2  -2   12.40    2.30
  -6  -2  -2    6.50    2.70
   6  -2   2    9.80    3.00
  -6   2   2    8.40    2.80
   6   2  -2    8.40    2.20
   6  -2  -2   10.40    3.80
  -6  -2   2    8.40    2.90
  -6   2  -2    7.70    2.60
  -7  -2  -2   15.90    3.50
  -7   2   2   20.40    3.60
   7  -2   2   16.20    3.60
   7  -2  -2   17.20    4.40
  -7   2  -2   16.60    3.40
  -7  -2   2   28.80    3.90
   8  -2   2   -2.70    3.10
  -8   2   2    0.40    3.10
  -8  -2  -2    3.90    3.30
   8  -2  -2    0.60    3.50
  -8  -2   2    0.20    3.30
  -8   2  -2   -1.10    3.10
  -9   2   2    8.20    4.20
  -9  -2  -2   -0.40    4.00
  -9   2  -2    8.60    4.10
  -9  -2   2    6.90    4.10
 -10   2   2    2.20    4.50
 -10  -2  -2   -1.00    4.20
 -10   2  -2    2.10    4.30
 -10  -2   2   -4.30    4.30
   0   3  -2    2.90    2.10
   0  -3  -2   -0.10    1.10
   0   3   2   -0.50    1.00
   0  -3   2    0.60    2.00
  -1  -3  -2   17.20    2.40
   1   3  -2   17.40    2.50
  -1  -3  -2   14.80    1.70
  -1   3   2   15.70    1.50
   1  -3   2   15.50    2.90
   1   3  -2   21.50    1.90
   1   3  -2   16.20    1.30
  -1   3  -2   21.10    3.10
   1  -3  -2   17.20    1.50
   1   3   2   16.80    1.60
   1  -3  -2   16.00    1.50
  -1  -3   2   19.60    1.90
  -1  -3   2   20.40    1.40
  -1  -3   2   18.10    2.60
   1   3   2   15.20    2.60
  -2  -3  -2   56.59    3.30
  -2   3   2   39.10    3.00
   2  -3   2   41.70    4.00
   2   3  -2   43.70    3.50
  -2  -3  -2   48.30    3.00
   2   3  -2   46.50    2.90
   2  -3  -2   40.60    2.80
   2   3   2   43.10    2.90
  -2  -3   2   45.20    4.00
   2  -3  -2   40.10    2.60
  -2  -3   2   44.50    2.90
   2   3   2   35.30    3.70
  -2   3  -2   43.30    4.10
   3   3  -2   61.39    3.60
   3  -3   2   60.99    5.70
  -3  -3  -2   61.19    5.60
  -3  -3  -2   59.69    3.90
  -3   3   2   52.89    3.80
   3   3   2   61.19    3.50
  -3   3  -2   63.19    3.00
   3   3   2   63.89    5.90
   3  -3  -2   61.69    3.10
  -3  -3   2   54.79    3.80
  -3  -3   2   60.19    5.10
  -4   3   2   72.09    4.50
   4  -3   2   68.79    6.50
  -4  -3  -2   59.39    4.40
  -4  -3  -2   68.19    5.70
  -4  -3   2   62.59    4.50
  -4   3  -2   55.59    4.00
   4  -3  -2   66.59    3.40
  -4  -3   2   72.49    6.00
   5  -3   2  177.38    9.70
  -5   3   2  186.78    7.90
  -5  -3  -2  190.88    7.90
  -5  -3   2  200.28    7.90
  -5   3  -2  187.88    7.50
   6  -3   2    3.10    3.20
  -6  -3  -2    4.70    2.60
  -6   3   2   12.70    2.80
   6  -3  -2    2.80    3.90
  -6   3  -2    2.10    2.50
  -6  -3   2    4.90    2.60
   6  -3  -2    5.00    1.60
  -7   3   2   46.00    4.70
   7  -3   2   52.79    5.50
  -7  -3  -2   52.09    4.90
   7  -3  -2   52.99    6.30
  -7  -3   2   57.79    5.00
  -7   3  -2   51.39    4.70
   7  -3  -2   50.49    2.90
  -8   3   2   -4.00    3.10
   8  -3   2    2.60    3.70
  -8  -3  -2    0.20    3.40
  -8  -3   2    1.10    3.40
  -8   3  -2    2.40    3.40
   8  -3  -2   -0.10    3.80
  -9  -3  -2    6.40    4.10
  -9   3   2   12.10    4.30
  -9  -3   2    8.00    4.10
  -9   3  -2    2.30    4.00
 -10   3   2   10.20    4.60
 -10  -3  -2    2.30    4.50
 -10   3  -2    3.00    4.40
 -10  -3   2    2.50    4.40
   0  -4  -2   -0.70    1.20
   0  -4   2   -2.80    2.70
   0   4  -2    0.70    2.30
   0   4   2   -1.10    1.20
   1   4  -2  199.78    8.70
  -1  -4  -2  198.18    6.70
   1  -4   2  216.48    9.70
  -1   4   2  203.38    6.60
   1   4  -2  204.68    7.70
  -1  -4  -2  200.48    8.60
   1   4  -2  204.28    6.30
   1  -4  -2  204.28    6.30
   1   4   2  197.48    8.80
   1  -4  -2  194.78    6.40
  -1  -4   2  187.28    8.70
  -1  -4   2  198.98    7.70
  -1   4  -2  189.38    8.90
   1   4   2  202.28    6.70
  -2  -4  -2    5.80    2.60
   2   4  -2    7.20    1.50
   2   4  -2    6.50    1.90
   2   4  -2    6.80    2.10
  -2   4   2    6.90    1.60
  -2  -4  -2    3.90    1.60
   2  -4   2    4.20    3.30
   2  -4  -2    4.80    1.20
   2   4   2    6.30    1.50
  -2  -4   2    7.20    2.10
   2   4   2    6.30    2.50
   2  -4  -2    3.80    1.10
  -2  -4   2    4.70    1.40
  -3  -4  -2   34.70    4.00
   3   4  -2   33.80    3.10
  -3   4   2   28.40    2.50
  -3  -4  -2   30.10    2.60
   3  -4   2   37.90    4.50
   3  -4  -2   34.10    2.30
  -3   4  -2   30.10    2.00
  -3   4  -2   35.20    2.30
  -3  -4   2   29.40    2.50
  -3  -4   2   36.00    3.40
   3  -4  -2   33.80    2.50
   3   4   2   32.50    4.00
   4  -4   2    4.20    3.40
  -4   4   2    1.10    1.90
  -4  -4  -2   -1.40    1.90
   4   4  -2    3.60    1.30
  -4  -4  -2   -0.90    2.70
   4  -4  -2    1.60    1.10
  -4  -4   2    1.00    2.40
  -4  -4   2   -0.50    1.80
   4  -4  -2    1.60    1.20
  -4   4  -2    2.60    1.60
   4   4   2    2.10    3.10
  -5  -4  -2   73.79    5.10
  -5   4   2   71.19    5.00
   5  -4   2   68.59    6.00
   5  -4  -2   66.09    3.30
   5  -4  -2   66.99    3.40
  -5  -4   2   64.29    4.80
  -5   4  -2   79.49    4.70
  -6   4   2    6.90    2.80
  -6  -4  -2    8.40    2.90
   6  -4   2    0.70    3.60
  -6   4  -2    6.90    2.70
   6  -4  -2    2.70    1.10
  -6  -4   2    7.20    2.70
   6  -4  -2    6.40    1.20
   6  -4  -2    5.20    4.40
  -7  -4  -2   99.39    7.20
  -7   4   2  113.39    7.30
   7  -4   2  106.39    9.20
  -7  -4   2  104.59    7.20
   7  -4  -2  108.79    9.00
  -7   4  -2  119.19    7.30
  -8   4   2    3.70    3.40
  -8  -4  -2    2.50    3.40
   8  -4   2    2.80    4.20
   8  -4  -2    2.10    4.40
  -8  -4   2    3.70    3.50
  -8   4  -2   -0.10    3.40
  -9  -4  -2   12.20    4.40
  -9   4   2   12.80    4.20
   9  -4  -2   11.50    4.70
  -9  -4   2    7.10    4.00
  -9   4  -2    7.30    4.30
 -10   4   2    2.70    4.50
 -10  -4  -2    5.90    4.70
 -10   4  -2   -2.90    4.30
 -10  -4   2    2.60    4.30
   0   5  -2   -0.80    2.40
   0   5   2    0.50    1.30
   0   5  -2    0.40    0.70
   0   5  -2    5.00    0.80
   0  -5  -2   -1.30    1.30
   0  -5   2   -2.10    2.90
  -1  -5  -2   18.20    1.90
  -1  -5  -2   25.00    3.30
  -1   5   2   17.70    1.80
   1  -5   2   21.80    3.90
   1   5  -2   21.30    1.70
   1   5  -2   21.60    3.20
   1   5  -2   21.70    2.20
   1  -5  -2   22.50    1.70
   1   5   2   22.10    3.00
  -1  -5   2   23.90    3.30
  -1   5  -2   24.30    3.60
   1   5   2   21.40    2.00
   1  -5  -2   20.00    1.60
   2   5  -2   -2.40    2.40
  -2  -5  -2    5.10    1.70
   2  -5   2   -0.30    3.00
  -2   5   2    1.20    1.40
  -2  -5  -2    3.20    2.20
   2   5  -2    4.70    2.10
  -2  -5  -2    2.60    2.20
   2   5  -2    1.30    1.40
  -2   5  -2    3.60    0.70
   2  -5  -2    2.50    1.00
  -2   5  -2    5.10    0.70
  -2  -5   2    1.40    2.20
   2   5   2    5.00    2.60
   2  -5  -2    2.40    1.10
  -2  -5   2    4.90    2.00
  -2  -5   2    1.90    1.30
   3   5  -2   69.29    5.90
  -3  -5  -2   74.39    4.10
  -3  -5  -2   77.19    4.50
   3   5  -2   74.39    5.00
  -3  -5  -2   72.89    6.60
   3  -5   2   69.69    6.30
  -3   5   2   79.89    4.30
  -3   5  -2   78.39    3.50
  -3  -5   2   82.89    4.10
   3  -5  -2   75.39    3.10
   3   5   2   75.09    6.90
   3  -5  -2   74.79    3.20
  -3   5  -2   78.69    3.40
  -3  -5   2   82.29    5.80
   4   5  -2    1.40    1.60
  -4  -5  -2   -0.30    2.90
  -4  -5  -2   -1.40    1.90
  -4   5   2    0.20    1.90
   4  -5   2   -0.10    3.60
  -4  -5   2    0.20    2.40
   4  -5  -2    3.70    1.00
   4   5   2   -0.20    3.20
   4  -5  -2    1.90    1.00
  -4  -5   2    1.30    1.80
  -4   5  -2    0.00    1.50
  -5  -5  -2    9.60    2.60
   5  -5   2    9.40    4.40
  -5   5   2    8.60    2.40
   5  -5  -2    8.70    1.00
   5  -5  -2    5.70    4.30
   5  -5  -2    8.60    1.00
  -5  -5   2    4.90    2.30
  -5   5  -2   12.20    2.50
  -6  -5  -2    7.80    2.80
  -6   5   2    4.00    2.70
   6  -5   2    5.20    4.20
  -6  -5   2    7.50    2.70
   6  -5  -2    0.80    4.80
  -6   5  -2    1.80    2.50
  -7   5   2   39.60    4.70
   7  -5   2   39.90    6.30
  -7  -5  -2   46.20    4.80
   7  -5  -2   53.79    7.30
  -7  -5   2   46.70    4.60
  -7   5  -2   49.80    4.90
   8  -5   2   -0.10    4.50
  -8   5   2    4.00    3.80
  -8  -5  -2    1.50    3.60
  -8   5  -2   -0.40    3.40
   8  -5  -2    1.70    4.80
  -8  -5   2   -1.50    3.30
   9  -5   2   25.80    5.90
  -9   5   2   24.20    4.80
  -9  -5   2   30.00    5.10
  -9   5  -2   19.20    4.70
   9  -5  -2   27.30    6.10
 -10   5   2    2.70    4.40
 -10  -5  -2    3.10    4.50
 -10   5  -2   -2.00    4.50
 -10  -5   2   -2.80    4.20
   0  -6  -2  299.07    9.40
   0   6  -2  318.67    9.10
   0   6   2  314.37    9.80
   0  -6   2  288.07   13.40
   0   6  -2  308.77   13.10
  -1  -6  -2   67.99    6.10
  -1   6   2   53.09    3.20
   1   6  -2   58.69    3.00
   1  -6   2   51.99    5.20
   1   6  -2   57.29    4.20
  -1  -6  -2   62.09    3.40
   1   6  -2   55.19    4.60
  -1   6  -2   50.49    2.00
  -1   6  -2   47.70    2.00
   1  -6  -2   49.20    2.70
   1  -6  -2   53.49    2.60
  -1  -6   2   44.00    4.50
   1   6   2   59.99    3.50
   1   6   2   41.70    4.10
   2   6  -2   15.30    2.00
  -2   6   2   15.40    2.00
   2   6  -2   14.60    2.60
  -2  -6  -2   15.80    2.20
   2  -6   2   20.00    4.40
  -2  -6  -2   13.90    2.70
   2   6  -2   14.80    3.00
  -2   6   2   21.60    2.30
  -2  -6  -2   20.00    3.10
  -2   6  -2   16.90    1.30
  -2  -6   2   12.90    3.00
  -2   6  -2   17.20    1.20
  -2  -6   2   16.00    1.50
   2   6   2   28.60    3.60
   2  -6  -2   14.50    1.20
   2  -6  -2   16.30    1.40
  -2  -6   2   14.50    2.30
  -3  -6  -2   -3.60    2.60
  -3  -6  -2    0.90    1.80
  -3   6   2   -1.70    1.70
  -3  -6  -2   -0.90    1.80
   3  -6   2   -9.00    3.60
  -3   6  -2   -1.60    1.20
   3  -6  -2    0.30    0.70
   3  -6  -2   -0.80    0.80
  -3   6  -2   -1.70    1.00
   3   6   2   -3.10    3.00
  -4  -6  -2    5.70    2.20
   4  -6   2    6.30    4.30
  -4  -6  -2    1.60    3.10
  -4   6   2    4.60    2.00
   4   6  -2    5.60    2.10
   4  -6  -2    6.10    4.20
  -4  -6   2    6.00    2.80
   4   6   2   10.70    3.80
  -4  -6   2    2.60    2.00
  -4   6  -2    9.10    1.90
  -5   6   2    4.40    2.40
   5  -6   2    5.10    4.40
  -5  -6  -2    4.70    2.30
   5   6   2    2.80    3.90
   5  -6  -2    7.90    4.80
  -5   6  -2    3.60    2.20
  -5  -6   2    6.60    2.30
  -6  -6  -2    0.90    2.70
   6  -6   2    3.60    4.60
  -6   6   2    3.10    2.80
  -6  -6   2    4.30    2.60
   6  -6  -2   -1.30    5.20
  -6   6  -2    7.30    2.80
  -7   6   2   13.60    3.50
   7  -6   2   12.10    5.50
  -7  -6  -2   14.90    3.80
  -7  -6   2   10.90    3.40
   7  -6  -2   12.30    6.30
  -7   6  -2   16.30    3.70
  -8   6   2    1.80    3.40
   8  -6   2    2.70    5.30
  -8  -6  -2    4.90    3.70
  -8   6  -2    2.00    3.80
  -8  -6   2   -1.90    3.50
   8  -6  -2   -4.10    5.60
   9  -6   2   10.50    5.90
  -9   6   2   -2.60    3.80
  -9  -6  -2   -0.70    4.00
  -9   6  -2   -2.50    3.80
  -9  -6   2   -1.50    3.80
   9  -6  -2   -0.40    5.60
 -10   6   2    1.50    4.40
 -10  -6  -2    2.80    4.70
 -10  -6   2   -0.20    4.50
 -10   6  -2    0.30    4.60
   0  -7  -2    1.10    1.30
   0   7   2   -0.80    1.50
   0  -7   2    2.30    3.40
   0   7  -2   -4.00    1.10
   0  -7  -2   -0.50    3.50
  -1  -7  -2 1639.14   54.19
   1   7  -2 1545.85   54.19
  -1  -7  -2 1609.24   43.60
   1  -7   2 1472.55   54.69
  -1   7   2 1611.14   43.80
   1   7  -2 1606.14   43.60
   1   7  -2 1521.25   51.89
  -1  -7   2 1516.65   54.29
   1  -7  -2 1518.55   43.00
  -1   7  -2 1502.15   43.00
  -1   7  -2 1540.65   43.00
   1   7   2 1609.84   52.79
   1  -7  -2 1486.55   43.00
   2   7  -2   -2.10    2.60
  -2  -7  -2    2.50    2.40
   2  -7   2   -2.50    4.20
  -2  -7  -2   -0.80    2.70
   2   7  -2    0.60    2.20
  -2  -7  -2    0.70    1.70
  -2  -7   2    0.70    1.00
  -2  -7   2    1.50    2.00
   2   7   2    0.30    2.80
  -2   7  -2    1.40    0.90
   2  -7  -2   -0.50    0.60
  -2   7  -2    2.60    1.10
  -2  -7   2    4.30    2.80
  -3  -7  -2  377.56   14.50
   3   7  -2  373.56   15.00
   3  -7   2  371.56   17.00
  -3  -7  -2  381.66   12.40
   3   7  -2  367.86   14.70
  -3   7   2  372.16   12.20
  -3  -7  -2  392.86   15.60
  -3  -7   2  383.36   14.80
  -3   7  -2  392.66   11.50
  -3   7  -2  378.46   11.60
   3  -7  -2  373.56   17.00
   3   7   2  350.36   15.50
  -3  -7   2  386.26   11.80
  -4   7   2   -0.80    1.90
  -4  -7  -2    0.50    2.20
   4   7  -2   -2.20    2.70
   4  -7   2   -0.60    4.40
  -4  -7   2   -0.60    1.70
   4  -7  -2    4.40    4.40
  -4  -7   2   -1.30    2.50
   4   7   2   -4.20    3.60
  -4   7  -2    2.60    1.90
  -5   7   2  276.87   10.60
  -5  -7  -2  292.47   10.90
   5  -7   2  273.17   15.10
  -5  -7   2  293.37   10.40
  -5   7  -2  284.37   10.40
   5   7   2  296.37   14.70
   5  -7  -2  259.87   15.60
   6  -7   2    2.90    5.40
  -6   7   2    3.00    2.80
  -6  -7  -2    4.00    3.00
  -6  -7   2    0.10    2.60
  -6   7  -2   -2.30    2.80
  -7   7   2  129.59    8.10
  -7  -7  -2  124.79    8.20
   7  -7   2  123.79   11.90
   7  -7  -2  155.58   12.70
  -7  -7   2  122.79    7.50
  -7   7  -2  130.59    7.90
  -8   7   2    5.50    3.50
   8  -7   2    9.30    6.20
  -8  -7  -2   -1.30    3.60
  -8  -7   2   -2.10    3.30
  -8   7  -2    4.10    3.70
   8  -7  -2    6.40    6.50
  -9   7   2   45.60    5.90
   9  -7   2   55.69    9.00
  -9  -7  -2   44.60    5.90
  -9  -7   2   57.09    6.10
  -9   7  -2   56.29    6.40
   9  -7  -2   60.99    9.50
   0  -8  -2   17.70    4.40
   0   8  -2   23.90    2.00
   0  -8   2   33.20    5.20
   0   8   2   26.00    4.00
   0  -8  -2   23.50    1.80
   0  -8  -2   20.50    1.80
  -1  -8  -2    0.60    1.50
   1  -8   2   -3.30    3.60
   1   8  -2   -0.10    2.10
  -1  -8  -2   -2.80    3.20
   1   8  -2    0.30    1.40
   1  -8  -2   -1.40    4.20
   1  -8  -2   -0.90    0.70
   1  -8  -2   -1.40    0.90
  -1   8  -2   -1.80    1.00
  -1  -8   2   -1.40    3.50
   1   8   2    1.50    2.80
  -1   8  -2   -3.60    1.20
   2  -8   2   21.30    5.00
   2   8  -2   21.10    3.10
  -2  -8  -2   23.10    4.10
  -2  -8  -2   24.50    3.80
  -2  -8  -2   22.70    2.40
  -2  -8   2   20.30    3.70
  -2   8  -2   26.80    2.00
  -2   8  -2   24.50    1.80
   2   8   2   21.10    3.80
  -2  -8   2   23.10    1.60
  -2  -8   2   32.00    3.40
   2  -8  -2   19.60    4.80
  -3  -8  -2    5.90    2.70
  -3  -8  -2   10.80    2.20
  -3  -8  -2    5.20    2.60
  -3   8   2    4.70    2.10
   3   8  -2    8.30    2.90
   3  -8   2   -0.10    4.50
   3   8   2    5.90    3.40
  -3  -8   2    6.80    2.90
  -3   8  -2    8.80    1.90
  -3  -8   2    5.90    2.50
   3  -8  -2    6.10    5.00
  -3  -8   2    5.00    1.50
  -3   8  -2    5.10    1.40
   4  -8   2   -3.00    4.80
  -4  -8  -2   -0.40    2.10
   4   8  -2   -2.30    2.70
  -4  -8  -2   -0.40    2.00
  -4   8  -2    1.70    2.00
  -4  -8   2    0.50    1.70
   4  -8  -2    9.30    5.20
   4   8   2    2.60    3.70
  -4  -8   2   -1.50    2.60
  -5   8   2   -2.00    2.30
  -5  -8  -2   -0.50    2.40
   5  -8   2   -0.40    5.20
   5  -8  -2   -2.00    5.30
   5   8   2    1.00    4.00
  -5   8  -2    2.00    2.50
  -5  -8   2   -0.90    2.10
  -6   8   2    0.20    2.80
   6  -8   2    1.40    6.00
  -6  -8  -2    3.10    3.00
   6  -8  -2    7.20    6.60
  -6  -8   2    1.20    2.50
  -6   8  -2    4.20    3.00
   7  -8   2    7.60    6.90
  -7   8   2    2.90    3.30
  -7  -8  -2    3.60    3.50
   7  -8  -2    9.40    7.60
  -7   8  -2   -1.30    3.10
  -7  -8   2    6.80    3.10
  -8   8   2    4.80    3.80
   8  -8   2    5.80    7.10
  -8  -8  -2    0.20    3.70
  -8   8  -2   -1.20    3.50
   8  -8  -2   -0.30    7.30
  -8  -8   2    0.00    3.30
   9  -8   2   17.90    8.10
  -9  -8  -2    1.90    4.20
  -9   8   2   -2.00    3.80
  -9   8  -2    3.00    4.30
   9  -8  -2    6.30    7.80
  -9  -8   2   -2.20    3.70
   0   9  -2    0.20    1.30
   0   9   2   -2.80    3.10
   0  -9  -2   -0.20    1.00
   0  -9   2   -3.70    3.80
   0  -9  -2    2.80    3.90
   0  -9  -2    0.60    1.00
  -1  -9  -2   69.29    3.60
   1   9  -2   76.09    5.60
   1  -9   2   70.69    6.90
  -1  -9  -2   73.49    6.50
  -1  -9   2   59.59    6.20
   1   9   2   68.19    5.70
   1  -9  -2   72.79    7.30
  -1   9  -2   67.89    3.40
   2  -9   2   -3.00    4.10
   2   9  -2    1.70    2.40
  -2  -9  -2   -0.40    1.60
  -2  -9  -2   -3.70    3.10
  -2   9  -2   -0.60    1.20
   2   9   2   -1.80    3.10
  -2  -9   2   -2.20    3.40
  -2   9  -2   -1.30    1.30
   3  -9   2  205.28   13.30
  -3  -9  -2  215.08    8.20
  -3  -9  -2  212.68   10.30
  -3  -9  -2  220.38   10.90
   3   9  -2  232.78   10.50
  -3  -9   2  206.18   10.10
   3   9   2  219.68   11.50
  -3  -9   2  214.18    7.10
   3  -9  -2  192.68   13.20
  -3   9  -2  222.28    7.70
  -3  -9   2  210.48   10.50
  -4  -9  -2    4.00    2.30
   4  -9   2    3.50    5.10
  -4   9   2   -2.00    2.30
  -4  -9  -2   -1.00    2.20
   4   9  -2    2.90    3.20
   4  -9  -2   -0.70    5.00
  -4  -9   2    0.20    2.60
  -4  -9   2   -1.20    1.60
   4   9   2   -0.10    4.00
  -4   9  -2   -1.00    1.80
  -5  -9  -2  336.07   12.20
   5  -9   2  311.87   17.90
  -5   9   2  317.67   12.10
   5  -9  -2  318.67   18.00
  -5   9  -2  336.77   11.80
  -5  -9   2  330.97   11.40
   5   9   2  334.07   16.30
   6  -9   2    5.30    7.20
  -6   9   2    5.10    3.00
  -6  -9  -2    3.00    3.10
   6  -9  -2   10.90    7.60
  -6   9  -2    2.30    2.80
  -6  -9   2    1.90    2.60
  -7  -9  -2  121.69    8.30
   7  -9   2  150.88   13.70
  -7   9   2  128.39    8.30
  -7  -9   2  116.49    7.50
   7  -9  -2  163.58   14.50
  -7   9  -2  128.29    8.10
   8  -9   2    4.70    8.10
  -8   9   2   -4.40    3.50
   8  -9  -2   12.10    8.50
  -8  -9   2   -0.10    3.20
  -8   9  -2   -0.40    3.90
   9  -9   2   36.90   10.20
  -9   9   2   16.80    4.90
  -9  -9  -2   24.70    5.30
   9  -9  -2   34.60   10.10
  -9   9  -2   18.30    4.70
  -9  -9   2   23.80    4.60
   0 -10  -2   58.39    2.40
   0 -10   2   47.60    6.30
   0  10   2   57.39    5.80
   0  10  -2   59.29    5.30
   0 -10  -2   51.89    2.30
  -1 -10  -2    1.70    1.30
  -1 -10  -2    5.70    4.30
   1 -10   2    1.40    4.70
   1  10  -2    2.00    2.70
  -1 -10   2    2.20    4.00
   1  10   2    0.00    3.30
   1 -10  -2    0.70    4.60
  -2 -10  -2   18.30    4.40
   2 -10   2   15.40    5.60
   2  10  -2   16.50    3.30
  -2 -10  -2   16.90    2.20
   2  10   2   18.10    4.00
  -2 -10   2   19.50    4.20
  -2  10  -2   16.80    2.20
   2 -10  -2   23.90    6.00
   3  10  -2   10.90    3.40
  -3 -10  -2    6.50    3.40
   3 -10   2    6.30    5.50
  -3 -10  -2   12.30    2.40
   3 -10  -2    4.60    4.90
  -3 -10   2    8.20    3.50
  -3 -10   2   12.40    3.30
  -3  10  -2    7.20    2.00
   3  10   2   13.10    4.20
  -3 -10   2   10.30    1.20
  -4 -10  -2   10.40    3.00
   4 -10   2    4.40    6.20
   4  10  -2   11.90    3.90
  -4 -10  -2    9.30    2.50
  -4 -10   2    5.80    3.20
  -4  10  -2    9.30    2.50
   4 -10  -2    2.00    5.90
  -4 -10   2    9.90    1.90
   4  10   2    9.80    4.60
  -5  10   2    1.20    3.00
  -5 -10  -2    3.40    2.70
   5 -10   2   -3.10    6.80
  -5  10  -2    5.50    2.70
   5 -10  -2   -4.70    6.70
   5  10   2    4.60    5.10
  -5 -10   2    3.10    2.20
  -6 -10  -2    9.30    3.40
   6 -10   2   19.00    8.60
  -6  10   2    9.10    3.50
   6  10   2   12.20    5.70
   6 -10  -2   13.20    8.70
  -6  10  -2   16.10    3.60
  -6 -10   2   12.40    2.90
  -7  10   2    8.50    3.70
  -7 -10  -2    5.80    3.60
   7 -10   2   11.00    9.10
  -7 -10   2    3.20    2.80
   7 -10  -2    7.00    9.40
  -7  10  -2    2.30    3.80
  -8 -10  -2    6.40    4.00
  -8  10   2    9.40    4.20
   8 -10   2    8.40    9.30
  -8 -10   2    8.20    3.20
   8 -10  -2    6.10    9.60
  -8  10  -2    5.30    3.70
  -9 -10  -2    1.50    4.10
  -9  10   2   -0.20    4.40
   9 -10   2   17.20   10.50
   9 -10  -2   13.10   10.20
  -9  10  -2   -1.40    4.10
   0  11  -2   -0.30    3.20
   0 -11   2    2.20    4.70
   0 -11  -2   19.60    5.40
  -1 -11  -2  251.37   13.80
   1  11  -2  260.27   11.70
   1 -11   2  236.38   14.50
  -1 -11  -2  254.07    8.00
  -1 -11  -2  261.07    7.90
   1 -11  -2  252.77   14.60
  -1 -11   2  260.37   14.10
   1  11   2  236.28   12.70
  -2 -11  -2   -1.60    3.50
   2  11  -2    0.50    3.00
  -2 -11  -2   -0.40    1.50
   2 -11   2   -0.10    5.30
   2  11   2    2.20    3.60
  -2 -11   2    5.80    4.10
   2 -11  -2    3.00    5.40
   3 -11   2   56.19    8.20
  -3 -11  -2   55.29    4.30
  -3 -11  -2   54.19    5.70
   3  11  -2   63.79    5.60
   3 -11  -2   65.89    8.50
  -3  11  -2   54.09    4.30
  -3 -11   2   53.99    5.90
   3  11   2   57.79    6.40
  -4 -11  -2   27.80    4.20
   4 -11   2   27.80    8.00
   4  11  -2   26.20    4.70
  -4 -11  -2   19.60    3.00
  -4 -11   2   23.80    2.00
   4 -11  -2   30.20    8.10
   4  11   2   30.80    5.90
  -4  11  -2   25.70    3.30
  -4 -11   2   30.70    5.00
   5 -11   2   10.90    8.10
  -5 -11  -2   13.10    3.30
   5  11  -2   13.30    4.60
   5 -11  -2   14.80    8.40
  -5  11  -2   11.30    3.00
  -5 -11   2   15.10    2.30
   5  11   2   13.00    5.60
  -6 -11  -2    2.80    3.10
   6 -11   2    7.80    9.10
   6 -11  -2   14.40    9.50
  -6  11  -2    3.00    3.00
   6  11   2   10.10    5.80
  -6 -11   2    9.60    2.40
  -7  11   2    0.10    3.60
  -7 -11  -2   -1.00    3.20
   7 -11   2    5.10    9.70
   7 -11  -2    6.10    9.90
  -7 -11   2    1.20    2.50
  -7  11  -2    2.00    3.30
   8 -11   2   14.40   10.40
  -8 -11  -2    3.60    3.80
   8 -11  -2   16.40   10.50
  -8  11  -2    6.30    4.10
   0 -12   2   -2.00    5.20
   0  12   2    1.30    4.20
   0  12  -2    3.00    3.80
   0 -12  -2    3.60    5.70
   1 -12   2   14.10    6.00
   1  12  -2   11.50    3.60
  -1 -12  -2    5.80    5.40
  -1 -12   2    6.40    5.00
   1 -12  -2    4.40    5.80
   1  12   2   16.20    4.50
   2 -12   2    8.90    6.00
   2  12  -2    2.70    3.30
  -2 -12  -2    2.60    4.20
  -2 -12  -2    3.10    1.50
  -2 -12   2    1.40    4.40
   2  12   2    0.60    4.20
   2 -12  -2   -6.50    6.00
   3 -12   2    3.30    6.80
  -3 -12  -2    4.60    4.10
  -3 -12  -2    8.80    2.10
   3  12  -2    7.50    3.80
  -3 -12   2    2.30    4.20
   3 -12  -2   -6.70    6.80
   3  12   2    8.00    4.80
  -4 -12  -2    8.80    2.50
  -4 -12  -2   11.30    3.80
   4  12  -2   14.60    4.40
   4 -12   2   12.10    8.00
  -4  12  -2    9.10    2.70
   4 -12  -2   13.90    7.60
   4  12   2    8.60    5.30
   5  12  -2   -0.10    4.10
   5 -12   2    8.90    9.10
  -5 -12  -2    2.70    2.70
  -5 -12   2   -0.20    1.50
   5 -12  -2  -11.00    8.30
  -5  12  -2   -1.50    2.70
   5  12   2   -1.00    5.30
  -6 -12  -2    2.50    2.80
   6 -12   2   18.00   10.60
  -6  12  -2    7.60    3.30
   6 -12  -2   22.00   10.60
   6  12   2   -5.60    5.40
  -7 -12  -2   13.40    3.60
   7 -12   2   24.80   10.70
  -7  12  -2   14.30    4.00
   7 -12  -2   26.10   11.10
  -8 -12  -2    1.20    3.30
   8 -12   2   32.50   11.90
  -8  12  -2   -1.50    3.80
   0  13  -2   -0.20    4.00
   0 -13  -2   -1.00    6.20
   0 -13   2    4.30    5.80
   0  13   2   -2.80    4.80
   1 -13   2   75.19    9.70
   1  13  -2   78.39    6.70
  -1 -13  -2   83.49    9.30
   1  13   2   87.59    7.80
  -1 -13   2   85.39    8.60
   1 -13  -2   86.99   10.20
  -2 -13  -2   12.50    5.10
  -2 -13  -2    7.80    1.20
   2  13  -2    3.60    3.90
   2 -13   2    6.30    6.40
  -2 -13  -2   11.30    1.30
  -2 -13   2   10.10    5.20
   2 -13  -2    0.50    6.60
   2  13   2   16.20    5.10
   3 -13   2   99.99   11.20
   3  13  -2  103.89    8.70
  -3 -13  -2   95.89    4.70
  -3 -13  -2  105.89    9.60
   3 -13  -2   93.99   11.10
  -3 -13   2  107.89    9.70
   3  13   2  107.89    8.90
   4  13  -2   -0.70    4.10
   4 -13   2   -7.90    8.60
  -4 -13  -2  -12.30    3.50
  -4 -13  -2   -0.90    1.80
   4 -13  -2   -3.20    8.50
   4  13   2   11.30    5.60
   5  13  -2   64.29    7.20
  -5 -13  -2   60.89    4.90
   5 -13   2   89.69   13.20
   5 -13  -2   80.19   12.70
  -5  13  -2   60.29    5.20
   5  13   2   53.19    8.20
  -6 -13  -2    0.90    2.40
   6 -13   2   -4.10   11.00
   6  13   2    8.70    6.10
  -6  13  -2    0.60    3.40
   6 -13  -2    2.10   11.20
  -7 -13  -2   57.59    5.20
   7 -13  -2   73.69   12.80
  -7  13  -2  102.79    8.00
   8 -13   2   22.40   12.50
   8 -13  -2    7.80   11.70
  -8  13  -2   -0.40    4.00
   0 -14   2   13.00    7.30
   0  14  -2   18.20    5.20
   0  14   2   14.80    5.90
   0 -14  -2   10.50    7.60
   1  14  -2   30.50    5.20
   1 -14   2   25.10    7.90
  -1 -14  -2   28.10    6.60
  -1 -14   2   23.50    6.40
   1 -14  -2   19.10    8.50
   1  14   2   24.80    5.90
   2 -14   2    2.10    7.90
  -2 -14  -2    1.90    5.00
   2  14  -2   -3.60    3.80
  -2 -14   2    0.70    5.10
   2  14   2    1.10    4.80
   2 -14  -2    5.20    8.20
   3  14  -2   14.90    4.70
  -3 -14  -2   15.60    5.30
   3 -14   2   11.90    9.20
   3  14   2   23.50    6.00
  -3 -14   2   13.20    5.40
   3 -14  -2   10.30    9.40
  -4 -14  -2    1.00    1.70
   4 -14   2    2.80    9.60
  -4 -14  -2   -2.80    3.90
   4  14  -2   -1.60    4.30
   4  14   2    2.60    5.70
   4 -14  -2   16.30   10.00
  -4 -14   2   -5.00    4.10
   5 -14   2    2.90   11.10
   5  14  -2    2.40    4.50
   5  14   2   16.80    6.40
   6 -14   2   -0.90   12.00
   6 -14  -2    2.80   12.00
   6  14   2   -3.20    5.70
   7 -14   2   23.50   13.20
   7 -14  -2   30.10   13.60
   0 -15   2   -3.00    6.70
   0  15  -2    2.50    4.80
   0  15   2    3.80    5.80
   0 -15  -2   -3.30    6.10
  -1 -15  -2   58.19    8.50
   1  15  -2   72.49    7.60
  -1  15   2   84.59    9.00
   1 -15   2   70.99   11.50
  -1 -15   2   55.19    8.60
   1 -15  -2   87.69   12.20
   1  15   2   79.19    8.60
  -1  15  -2   81.09    8.40
   2  15  -2   -4.30    4.10
  -2 -15  -2    7.00    5.40
   2 -15   2   -5.40    7.90
   2 -15  -2   -5.80    9.40
  -2 -15   2    8.20    5.70
   2  15   2   -3.20    5.30
   3 -15   2   56.49   11.60
  -3 -15  -2   60.49    7.80
   3  15  -2   49.40    6.40
   3  15   2   47.20    7.60
  -3 -15   2   50.89    7.50
   4 -15   2    6.40   10.90
  -4 -15  -2    1.30    4.20
   4  15  -2   -3.30    4.40
   4 -15  -2   11.90   11.30
  -4 -15   2   -4.90    4.60
   4  15   2    3.50    6.00
   5  15  -2   23.70    5.70
   5 -15   2    9.10   12.70
   5  15   2   34.70    7.50
   5 -15  -2   34.30   13.30
   6 -15   2   -0.20   13.20
   6  15   2    7.50    6.60
   6 -15  -2   -2.50   11.80
   7 -15   2   32.30   13.40
   7 -15  -2   17.00   12.90
   0  16  -2    4.00    5.40
   0 -16  -2   -2.50    6.80
   0 -16   2   -2.50    7.20
   0  16   2   -0.30    6.10
   1  16  -2   10.90    5.50
  -1 -16  -2    8.00    6.60
   1 -16   2    8.80    8.80
   1  16   2    6.70    6.10
  -1 -16   2   11.70    7.20
  -1  16  -2    7.10    6.10
  -2 -16  -2   -5.00    5.40
   2  16  -2    1.00    4.60
   2 -16   2   -7.60    9.60
   2 -16  -2    1.10   10.30
  -2 -16   2    1.00    6.20
   2  16   2   -4.30    5.70
  -3 -16  -2    0.00    5.20
   3  16  -2   -1.70    4.50
   3 -16   2   -1.90   10.60
   3  16   2    5.50    5.90
  -3 -16   2   -3.70    5.50
   3 -16  -2    5.00   11.70
  -4 -16  -2   -3.60    4.40
   4 -16   2    5.20   12.00
   4  16  -2    2.00    4.90
   4 -16  -2    8.60   12.00
  -4 -16   2   -7.70    4.70
   4  16   2    5.80    6.60
   5 -16   2  -10.40   12.00
   5 -16  -2    1.30   12.30
   5  16   2   -5.10    6.20
   6 -16   2   -4.60   13.80
   6 -16  -2   -5.00   13.50
   6  16   2    5.80    6.40
   0  17   2    5.70    6.40
   0 -17  -2  -10.90    7.50
   0 -17   2    1.10    7.90
   0  17  -2   14.70    6.20
   1  17  -2    4.70    5.50
  -1 -17  -2    2.10    6.90
  -1  17   2    7.10    7.10
   1 -17   2   18.60    9.60
  -1  17  -2   16.50    6.40
  -1 -17   2    8.60    7.50
   1  17   2    5.50    6.30
   1 -17  -2    3.80    8.60
   2  17  -2    3.00    5.00
   2 -17   2    0.10   10.60
  -2 -17  -2    2.50    5.70
  -2 -17   2   -5.30    6.10
   2  17   2   -5.50    6.10
   2 -17  -2    7.20   10.10
   3  17  -2    0.90    5.30
   3 -17   2   12.50   11.70
  -3 -17  -2    6.30    6.10
  -3 -17   2    1.70    6.10
   3  17   2   -5.40    6.40
   3 -17  -2   -4.10   11.00
  -4 -17  -2    4.20    5.10
   4 -17   2    5.00   13.30
  -4 -17   2   -5.40    5.50
   4  17   2    3.80    6.80
   4 -17  -2   14.00   12.70
   5 -17   2   19.70   14.80
   5  17   2   -2.60    6.70
   5 -17  -2    1.30   13.30
   0  18   2    1.80    7.00
   0 -18  -2   -7.60    8.20
   0  18  -2    0.20    5.90
   0 -18   2    9.20    9.30
   1  18  -2    1.10    5.30
  -1 -18  -2   19.20    7.90
   1 -18   2   12.20   10.80
  -1  18   2    2.30    6.80
   1  18   2    0.30    6.60
   1 -18  -2    2.70    9.90
  -1  18  -2    5.20    6.90
  -1 -18   2    0.20    7.70
  -2 -18  -2    9.40    6.80
   2 -18   2    7.60   11.50
  -2  18   2    4.60    7.50
   2  18   2   -8.60    6.10
  -2  18  -2    9.10    6.60
  -2 -18   2   -7.00    6.60
   2 -18  -2   -8.20   10.50
   3 -18   2   11.80   12.90
  -3 -18  -2   12.40    6.70
  -3 -18   2    1.90    6.80
   3 -18  -2   12.90   12.70
   3  18   2   -9.90    6.70
   4 -18   2    0.80   13.70
   4 -18  -2  -17.30   13.20
   5 -18   2   31.20   14.70
   5 -18  -2    9.40   14.10
   0 -19   2    6.80    9.90
   0  19   2   -6.70    7.10
   0 -19  -2   12.50    9.90
  -1  19   2  -10.70    7.30
  -1 -19  -2    6.70    7.90
   1 -19   2   -2.20   11.40
  -1 -19   2    5.50    8.70
  -1  19  -2    0.40    6.60
   1  19   2   -2.90    6.90
   1 -19  -2    5.50   11.10
  -2  19   2   14.70    8.10
   2 -19   2   -0.60   12.10
  -2 -19  -2    8.90    7.40
   2 -19  -2    2.60   12.80
   2  19   2    1.80    7.40
  -2 -19   2    3.70    7.40
  -2  19  -2   10.70    7.80
   3 -19   2   -6.90   13.40
  -3 -19  -2    6.50    6.70
   3 -19  -2    5.90   13.90
  -3 -19   2  -11.10    6.70
   4 -19  -2   12.20   14.40
   0  20   2   -4.40    7.20
   0 -20  -2   12.40   11.10
   0 -20   2   -1.30   11.40
   1 -20   2    4.50   12.80
  -1  20   2    2.30    8.10
  -1 -20  -2   12.20    9.00
  -1 -20   2   23.80   10.00
   1 -20  -2   52.39   13.30
   2 -20   2   11.70   13.90
  -2 -20  -2   16.80    8.40
  -2  20   2    0.00    8.20
   2 -20  -2    2.10   13.50
  -2 -20   2    1.30    7.90
   0   0   3   -0.70    0.70
   0   0  -3   -0.60    0.50
   1   0   3   -1.20    1.60
   1   0  -3    0.50    0.80
  -1   0  -3   -0.40    1.40
   2   0  -3    1.20    1.20
  -2   0  -3    2.30    1.00
  -2   0  -3    0.40    1.60
  -2   0  -3    2.60    2.30
  -2   0   3    0.60    1.30
   2   0   3    3.00    1.70
  -3   0  -3   -0.40    2.20
   3   0   3   -1.30    1.60
  -3   0   3    0.50    1.50
  -3   0  -3    1.70    1.40
   3   0  -3   -0.80    1.30
   4   0   3    0.40    1.80
  -4   0  -3   -2.20    2.50
  -4   0   3   -0.40    1.90
  -4   0  -3   -0.10    1.70
   4   0   3   -0.70    0.70
   5   0   3   -1.10    0.70
  -5   0  -3   -1.70    1.90
  -5   0   3   -0.20    2.00
   5   0   3    0.40    1.90
  -6   0   3    0.00    2.30
   6   0   3   -2.20    2.10
  -6   0  -3    1.70    2.40
  -7   0  -3   -2.20    2.70
   7   0  -3   -0.50    3.00
  -7   0   3    0.30    2.80
  -8   0   3   -1.20    3.30
   8   0  -3   -0.30    2.80
  -8   0  -3   -3.60    3.20
  -9   0  -3   -2.60    3.50
  -9   0   3   -3.40    3.70
 -10   0  -3   -3.20    4.00
 -10   0   3   -5.30    4.00
   0  -1  -3   -0.10    1.00
   0   1  -3   -0.60    0.50
   0   1   3   -1.10    1.20
   0  -1   3   -0.80    0.60
   1   1  -3  930.91   25.70
   1  -1   3  917.91   31.90
  -1  -1  -3  934.41   31.20
  -1  -1  -3  920.71   25.70
  -1   1  -3  910.81   31.10
  -1   1  -3  940.81   31.90
   1   1   3  943.01   31.30
   2   1  -3   -0.20    1.10
  -2  -1  -3    0.40    1.20
  -2  -1  -3    0.50    2.00
  -2  -1  -3    0.40    1.30
  -2   1   3    2.90    1.50
   2  -1   3    1.10    2.00
  -2   1  -3   -1.30    2.20
   2   1   3    1.00    0.90
  -2  -1   3    1.80    1.30
   2   1   3    2.00    2.40
  -2   1  -3    0.20    2.00
   2  -1  -3    0.50    1.10
  -3  -1  -3  123.09    5.00
   3   1  -3  124.29    5.00
   3  -1   3  120.49    6.30
  -3  -1  -3  130.29    7.20
  -3   1   3  130.79    5.30
   3  -1  -3  124.99    4.90
   3   1   3  124.99    4.40
  -3   1  -3  129.59    7.40
  -3   1  -3  124.49    4.60
  -3  -1   3  126.79    5.20
   4  -1   3   46.60    3.80
  -4  -1  -3   35.70    4.10
  -4   1   3   48.00    3.80
   4   1   3   52.19    2.70
  -4   1  -3   32.80    4.00
  -4   1  -3   41.20    2.90
  -4  -1   3   43.70    3.30
   5  -1   3  219.98    9.90
  -5   1   3  229.68    8.80
  -5  -1  -3  236.38    8.70
   5   1   3  219.98    7.30
  -5   1  -3  224.68    8.50
  -5  -1   3  229.68    8.80
  -6  -1  -3   -0.80    2.50
   6  -1   3    0.30    2.40
  -6   1   3   -1.30    2.30
   6   1   3   -1.00    1.10
  -6  -1   3    0.90    2.40
  -6   1  -3    0.20    2.30
  -7   1   3   42.80    4.50
  -7  -1  -3   45.90    4.60
   7  -1   3   38.30    4.30
   7   1  -3   50.49    4.30
  -7  -1   3   41.80    4.50
   7  -1  -3   53.09    5.40
  -7   1  -3   43.00    4.40
  -8  -1  -3    8.10    3.80
   8  -1   3   11.00    3.30
  -8   1   3   10.20    3.80
   8  -1  -3   14.90    3.70
  -8  -1   3   16.00    3.90
  -8   1  -3   16.60    3.90
  -9  -1  -3   36.40    5.30
  -9   1   3   34.10    5.20
  -9   1  -3   36.90    5.30
  -9  -1   3   43.50    5.50
 -10  -1  -3    9.10    4.50
 -10   1   3    4.70    4.50
 -10  -1   3    6.90    4.60
 -10   1  -3    3.90    4.40
   0   2   3  508.85   17.60
   0  -2  -3  500.55   14.40
   0   2  -3  518.45   17.90
   0  -2   3  488.85   17.90
  -1  -2  -3  420.66   12.50
   1  -2   3  432.96   15.90
   1   2  -3  428.66   12.20
  -1  -2  -3  429.76   15.50
  -1  -2   3  429.36   14.50
   1   2   3  435.86   12.40
   1   2   3  427.06   15.50
  -1   2  -3  435.66   15.80
   2   2  -3  285.27    8.70
  -2  -2  -3  284.67   11.50
  -2  -2  -3  278.67    8.80
   2  -2   3  272.57   11.50
  -2   2   3  279.57    8.90
   2   2   3  288.17    8.60
  -2   2  -3  283.67   11.30
  -2  -2   3  273.57    8.70
   2   2   3  285.97   11.70
   2  -2  -3  271.77    8.70
   3  -2   3   -1.70    2.40
  -3   2   3    1.20    1.70
  -3  -2  -3    2.60    2.40
  -3  -2  -3   -1.10    1.50
   3   2   3    0.80    1.20
   3  -2  -3    0.70    1.30
  -3   2  -3   -1.10    1.00
  -3  -2   3    1.10    1.60
   3   2   3   -1.40    2.50
  -4   2   3   31.00    2.90
   4  -2   3   33.40    3.60
  -4  -2  -3   33.40    4.30
  -4  -2  -3   34.30    2.90
  -4  -2   3   31.70    4.10
   4   2   3   34.20    2.30
  -4   2  -3   27.20    2.40
  -5  -2  -3   -2.70    1.90
  -5   2   3    3.10    2.30
   5  -2   3   -1.10    2.50
  -5  -2   3    0.80    2.10
  -5   2  -3    2.80    1.90
  -6   2   3   31.60    3.60
  -6  -2  -3   28.20    3.60
   6  -2   3   33.20    4.00
  -6   2  -3   30.70    3.50
  -6  -2   3   28.70    3.50
   7   2  -3    3.80    2.10
  -7  -2  -3    1.50    2.70
  -7   2   3    1.90    2.90
   7  -2   3    0.00    3.00
   7  -2  -3   -1.40    3.80
  -7   2  -3   -3.20    2.80
  -7  -2   3   -2.20    2.70
  -8  -2  -3   -3.20    3.20
   8  -2   3    2.20    3.30
  -8   2  -3    3.50    3.50
   8  -2  -3    5.60    3.80
  -8  -2   3    2.70    3.40
  -9  -2  -3    0.00    3.70
  -9   2   3    1.00    3.80
  -9   2  -3    0.90    3.80
  -9  -2   3   -1.10    3.60
 -10  -2  -3    5.90    4.50
 -10   2   3    8.20    4.80
 -10   2  -3    7.60    4.70
 -10  -2   3   10.00    4.80
   0   3   3    0.00    1.10
   0  -3   3    1.00    2.50
   0  -3  -3   -1.50    1.20
   0   3  -3    0.60    2.00
   1   3  -3  101.09    4.40
   1   3  -3  104.99    3.60
  -1  -3  -3  103.79    5.80
   1   3  -3   99.39    5.80
  -1  -3  -3  105.59    4.30
   1  -3   3  107.29    6.50
  -1  -3   3  109.59    4.50
   1  -3  -3  108.79    4.20
   1  -3  -3  107.89    4.10
  -1   3  -3  102.79    6.60
   1   3   3  113.39    6.40
   1   3   3  106.99    4.10
  -2   3   3   12.90    1.70
  -2  -3  -3   15.40    2.90
   2   3  -3   16.80    2.30
   2  -3   3   18.50    3.40
  -2  -3  -3   15.50    1.90
   2   3  -3   17.00    1.60
   2  -3  -3   12.60    1.50
  -2   3  -3   14.00    3.00
  -2  -3   3   15.10    2.10
   2   3   3   17.60    1.70
  -2  -3   3   16.60    1.60
  -3  -3  -3  167.48    8.60
   3  -3   3  154.38    8.40
  -3  -3  -3  161.28    6.30
  -3   3   3  158.68    6.30
   3   3   3  163.28    5.90
  -3  -3   3  163.38    6.10
  -3   3  -3  158.58    5.20
   3  -3  -3  164.28    5.80
  -3  -3   3  168.28    7.80
   3   3   3  162.08    8.90
   4  -3   3   12.20    3.30
  -4  -3  -3    7.00    3.00
  -4  -3  -3    7.20    2.20
  -4   3   3    7.80    2.10
  -4   3  -3    4.80    1.70
   4   3   3   11.20    3.90
  -4  -3   3    4.20    2.00
  -4  -3   3    8.10    2.80
  -5   3   3  166.38    7.30
   5  -3   3  159.08    9.30
  -5  -3  -3  162.48    7.20
  -5  -3   3  163.18    9.70
  -5   3  -3  161.68    6.70
  -5  -3   3  165.78    7.20
  -6  -3  -3    3.20    2.70
   6  -3   3    4.10    3.10
  -6   3   3    3.40    2.50
  -6   3  -3    5.20    2.40
  -6  -3   3    0.60    2.40
   7  -3   3   17.40    4.20
  -7   3   3   14.10    3.60
   7  -3  -3   21.80    5.10
  -7  -3   3   14.70    3.50
   7  -3  -3   17.40    2.10
  -7   3  -3   14.00    3.50
   8  -3   3    4.40    3.80
  -8  -3  -3    3.40    3.60
  -8   3   3    5.40    3.50
  -8  -3   3    5.60    3.50
  -8   3  -3    0.00    3.30
   8  -3  -3   18.40    5.00
  -9   3   3    2.80    3.80
  -9  -3  -3   -5.70    3.90
  -9  -3   3    7.50    4.00
  -9   3  -3    3.70    3.90
 -10  -3  -3   -1.80    4.20
 -10   3   3   -0.70    4.50
 -10  -3   3   -1.20    4.40
 -10   3  -3   -0.50    4.50
   0   4  -3  704.33   25.40
   0   4   3  707.43   20.30
   0  -4  -3  710.83   20.30
   0  -4   3  709.63   25.60
  -1  -4  -3  121.39    4.90
   1  -4   3  103.09    7.50
   1   4  -3  122.29    4.10
   1   4  -3  113.09    6.40
  -1  -4  -3  115.49    6.40
  -1   4   3  127.19    4.70
   1   4  -3  125.49    5.00
  -1  -4   3  121.69    5.00
   1   4   3  112.09    6.60
  -1  -4   3  117.29    6.50
   1  -4  -3  119.39    4.60
  -1   4  -3  119.59    7.10
   1   4   3  121.09    4.70
   1  -4  -3  121.39    4.50
  -2  -4  -3   44.90    4.10
  -2   4   3   42.90    3.20
   2   4  -3   38.30    3.30
   2  -4   3   36.80    4.40
   2   4  -3   33.40    2.90
  -2  -4  -3   39.50    3.10
   2   4  -3   38.00    2.70
   2   4   3   36.90    3.90
   2  -4  -3   42.60    2.90
   2   4   3   45.40    3.10
  -2  -4   3   40.80    3.80
  -2   4  -3   42.60    4.40
  -2  -4   3   38.40    2.50
   2  -4  -3   42.10    2.60
  -3  -4  -3    4.70    1.10
  -3  -4  -3    3.30    2.80
  -3  -4  -3    4.80    2.00
   3  -4   3    3.50    3.20
  -3   4   3    6.80    1.80
   3   4  -3    5.90    2.00
   3   4   3    4.40    3.00
  -3   4  -3    4.40    1.00
  -3   4  -3    6.90    1.10
   3  -4  -3    3.60    1.30
   3  -4  -3    5.60    1.50
  -3  -4   3    1.90    2.20
  -3  -4   3    3.80    1.60
  -4  -4  -3   61.19    4.40
  -4   4   3   70.89    4.40
   4  -4   3   63.79    5.60
  -4  -4  -3   43.30    4.70
   4   4  -3   64.29    3.90
  -4  -4   3   60.39    5.60
  -4  -4   3   56.89    4.20
   4  -4  -3   62.29    3.60
  -4   4  -3   61.29    3.50
   4   4   3   66.79    6.00
  -5  -4  -3   11.40    2.70
   5   4  -3    5.90    1.80
   5  -4   3    9.20    3.70
  -5   4   3    8.60    2.50
  -5  -4   3    6.30    2.30
  -5   4  -3    8.30    2.10
  -5  -4   3   11.90    3.30
   5  -4  -3    8.90    1.80
  -6  -4  -3  111.49    6.80
  -6   4   3  112.19    6.70
   6  -4   3  105.19    8.80
  -6   4  -3  110.09    6.30
   6  -4  -3  110.59    4.70
   6  -4  -3  109.29    9.90
  -6  -4   3  112.09    6.50
   7  -4   3   57.09    6.40
  -7  -4  -3   58.99    5.10
  -7   4   3   55.89    5.00
   7  -4  -3   62.49    7.10
  -7   4  -3   58.59    5.00
  -7  -4   3   58.19    5.10
   7  -4  -3   55.79    3.00
  -8  -4  -3    1.40    3.50
  -8   4   3   -3.00    3.00
   8  -4   3   -2.70    4.00
  -8   4  -3    0.70    3.40
   8  -4  -3   -1.20    4.90
  -8  -4   3    0.60    3.40
  -9   4   3    1.20    3.70
  -9  -4  -3   -2.50    3.70
  -9  -4   3   -3.10    3.80
   9  -4  -3    1.90    4.50
  -9   4  -3   -7.80    3.60
 -10  -4  -3    6.30    4.80
 -10   4   3    6.60    4.80
 -10  -4   3    3.20    4.30
 -10   4  -3    1.40    4.50
   0   5   3    2.30    1.30
   0  -5  -3   -1.80    1.40
   0   5  -3   -0.70    2.50
   0  -5   3   -1.40    2.90
  -1  -5  -3   97.39    6.40
   1   5  -3   97.89    6.30
   1   5  -3   92.89    3.60
  -1  -5  -3   92.79    4.30
  -1   5   3   93.39    4.20
   1   5  -3   94.59    4.60
   1  -5   3   94.89    7.00
  -1  -5   3   90.09    6.30
   1  -5  -3   96.49    4.00
   1   5   3  104.99    4.30
  -1   5  -3   99.19    6.20
   1  -5  -3  100.49    4.00
   1   5   3  105.99    6.50
  -2  -5  -3   15.90    2.10
  -2  -5  -3   13.40    2.80
   2   5  -3   16.20    2.70
   2   5  -3   16.20    2.40
   2   5  -3   15.60    1.80
   2  -5   3   21.70    4.20
  -2  -5   3   12.50    2.20
   2  -5  -3   13.60    1.50
   2   5   3   17.00    3.20
  -2  -5   3   13.60    1.40
   2  -5  -3   13.40    1.70
  -3  -5  -3    2.50    1.90
   3  -5   3   -5.20    3.20
   3   5  -3    2.60    1.90
  -3   5   3    1.50    1.80
  -3  -5  -3    2.50    1.50
  -3  -5  -3    1.40    2.90
  -3  -5   3   -0.60    2.10
  -3  -5   3   -0.90    1.40
   3  -5  -3   -0.20    1.30
  -3   5  -3    0.50    0.90
   3   5   3   -2.40    2.90
  -3   5  -3    2.00    0.90
   3  -5  -3   -0.20    1.10
   4  -5   3   -2.00    3.30
  -4   5   3    0.20    1.80
   4   5  -3    4.70    1.80
  -4  -5  -3   -0.20    2.00
  -4  -5  -3    4.10    3.10
  -4  -5   3   -0.40    1.70
   4  -5  -3    3.40    1.40
  -4   5  -3    2.70    1.50
   4   5   3    3.70    3.40
   4  -5  -3    1.90    1.30
  -4  -5   3    0.00    2.30
  -5   5   3   47.70    3.90
  -5  -5  -3   49.10    4.10
   5   5  -3   50.79    3.20
   5  -5  -3   51.49    3.00
  -5  -5   3   46.10    3.80
  -5  -5   3   42.40    4.70
   5  -5  -3   53.79    3.00
   6  -5  -3   66.59    2.80
   6  -5  -3   57.69    2.90
   7  -5   3   13.90    4.90
  -7   5   3    6.90    3.20
  -7  -5  -3    8.30    3.30
  -7  -5   3    4.40    3.20
  -7   5  -3    7.80    3.30
   7  -5  -3    7.20    5.50
  -8   5   3   25.30    4.40
   8  -5   3   20.40    5.70
  -8  -5  -3   24.80    4.70
  -8  -5   3   10.20    3.90
   8  -5  -3   26.60    6.80
  -9  -5  -3   12.50    4.70
   9  -5   3   18.60    5.70
  -9   5   3    5.30    4.20
  -9  -5   3    8.30    4.20
  -9   5  -3    9.90    4.40
   9  -5  -3   13.90    5.50
 -10  -5  -3    5.20    4.70
 -10   5   3   10.80    4.90
 -10   5  -3    6.10    4.90
 -10  -5   3    4.20    4.70
   0   6   3 1279.07   35.40
   0  -6  -3 1227.88   35.20
   0   6  -3 1279.47   34.40
   0  -6   3 1235.18   44.20
   0   6  -3 1234.18   44.10
   0   6  -3 1237.68   34.40
  -1   6   3    5.80    1.60
   1   6  -3    6.20    1.70
   1  -6   3    6.90    3.80
  -1  -6  -3    7.20    1.70
   1   6  -3    4.00    2.90
   1   6  -3    5.90    1.20
  -1  -6   3    3.50    3.10
   1   6   3    4.10    2.80
   1  -6  -3    5.80    1.40
   1  -6  -3    4.60    1.50
   2   6  -3  366.56   11.20
  -2  -6  -3  365.86   14.10
  -2  -6  -3  346.87   14.30
   2  -6   3  328.57   15.50
  -2  -6  -3  343.57   11.40
   2   6  -3  357.16   13.30
   2   6  -3  351.46   14.30
   2  -6  -3  354.36   10.70
   2  -6  -3  354.96   10.80
  -2  -6   3  344.77   13.10
  -2  -6   3  361.46   14.30
   2   6   3  370.26   14.70
  -2  -6   3  363.26   10.30
  -3  -6  -3    4.30    1.90
   3   6  -3    5.80    2.60
  -3  -6  -3    1.90    2.00
   3  -6   3   -0.70    3.80
  -3   6   3    2.70    1.90
  -3  -6  -3    0.30    2.60
   3   6  -3    3.90    2.90
  -3   6  -3    0.20    0.90
   3  -6  -3    0.50    1.00
   3  -6  -3    0.90    1.20
  -3   6  -3    1.20    1.00
  -3  -6   3   -1.50    2.20
  -3  -6   3    4.40    1.60
   3   6   3    5.40    3.50
   4  -6   3  150.88   10.30
   4   6  -3  151.18    7.60
  -4   6   3  172.88    7.10
  -4  -6  -3  161.28    7.10
   4   6   3  174.08   10.10
   4  -6  -3  166.98    5.50
  -4  -6   3  163.38    6.60
  -4   6  -3  159.98    6.20
  -4  -6   3  165.58    8.80
   4  -6  -3  167.28    5.50
   5   6  -3    1.40    1.80
  -5  -6  -3    1.00    2.40
  -5   6   3   -0.40    2.00
   5  -6   3    1.40    4.30
   5  -6  -3   -1.10    0.80
   5   6   3   -2.00    3.50
  -5  -6   3    1.20    2.10
   5  -6  -3   -0.90    0.80
  -5  -6   3   -0.50    2.90
  -5   6  -3   -1.10    1.90
  -6   6   3  119.19    7.10
   6  -6   3  109.89   10.80
  -6  -6  -3  128.49    7.40
  -6  -6   3  130.39    6.80
  -6   6  -3  123.39    6.80
   6  -6  -3  134.09   10.70
   7  -6   3    3.10    5.10
  -7   6   3    1.20    2.90
  -7  -6  -3    2.10    3.10
  -7  -6   3    1.90    3.00
   7  -6  -3    5.30    5.70
  -7   6  -3   -3.50    3.00
  -8   6   3   12.90    3.90
  -8  -6  -3   14.60    4.30
   8  -6   3   10.70    6.00
  -8   6  -3    6.10    3.80
   8  -6  -3   19.30    7.00
  -8  -6   3   11.90    3.90
  -9  -6  -3    0.30    4.00
  -9   6   3   -2.50    3.60
   9  -6   3    6.50    5.90
   9  -6  -3   -5.00    5.80
  -9  -6   3    0.90    3.90
  -9   6  -3    0.90    4.00
 -10   6   3    9.60    4.90
 -10  -6  -3    0.30    4.60
 -10  -6   3    6.60    4.80
 -10   6  -3    1.40    4.70
   0   7   3    0.30    3.10
   0  -7   3    1.70    3.70
   0   7  -3   -0.40    0.90
   0  -7  -3    1.60    1.40
   1  -7   3  155.38    9.90
  -1  -7  -3  149.39    6.00
   1   7  -3  155.98    8.70
   1   7  -3  155.38    5.50
   1   7  -3  157.38    7.10
  -1  -7   3  161.78    9.00
   1  -7  -3  154.48    5.50
   1   7   3  166.28    8.90
   1  -7  -3  151.98    5.50
  -2  -7  -3    1.50    1.90
  -2  -7  -3    0.40    2.40
  -2  -7  -3    1.80    2.80
   2  -7   3    4.20    4.20
   2   7  -3    2.20    3.00
   2   7  -3    1.70    2.10
   2  -7  -3    2.80    1.10
  -2   7  -3    6.40    0.80
  -2  -7   3    5.90    3.00
   2  -7  -3    2.50    1.20
  -2  -7   3   -1.10    2.10
   2   7   3    2.50    3.00
  -2   7  -3    3.50    0.70
   3  -7   3   26.50    5.20
   3   7  -3   28.90    3.60
   3   7  -3   25.70    3.20
  -3  -7  -3   23.50    3.80
  -3  -7  -3   23.70    3.00
  -3  -7  -3   23.00    2.80
  -3   7  -3   23.90    1.90
   3  -7  -3   22.50    1.80
  -3   7  -3   24.60    2.00
  -3  -7   3   24.10    3.10
  -3  -7   3   21.50    1.90
   3   7   3   21.70    4.20
   3  -7  -3   26.50    2.10
  -4   7   3    0.80    2.00
   4  -7   3    2.80    4.50
  -4  -7  -3    1.30    2.20
   4   7  -3    4.50    2.60
  -4  -7  -3   -0.20    1.60
  -4   7  -3   -0.70    1.60
  -4  -7   3    0.30    1.70
  -4  -7   3   -3.20    2.30
  -4   7  -3   -2.20    1.20
   4   7   3    0.10    3.90
  -5   7   3   26.20    3.40
  -5  -7  -3   28.50    3.50
   5  -7   3   16.30    5.60
   5  -7  -3   25.40    6.00
  -5  -7   3   28.40    3.00
   5   7   3   27.80    5.30
  -5   7  -3   35.00    3.30
  -6   7   3    3.80    2.90
  -6  -7  -3    2.50    3.00
   6  -7   3    1.40    5.60
   6  -7  -3   -4.20    5.80
  -6  -7   3    5.60    2.70
  -6   7  -3    0.80    2.70
   7  -7   3   -2.90    5.70
  -7   7   3   -3.70    2.80
  -7  -7  -3    1.60    3.40
  -7   7  -3   -4.00    3.00
  -7  -7   3    0.70    3.00
   7  -7  -3    5.70    6.90
  -8  -7  -3   -0.10    3.70
   8  -7   3   -1.30    6.20
  -8   7   3    8.20    3.70
  -8  -7   3    8.00    3.60
   8  -7  -3   15.20    7.40
  -8   7  -3   -1.20    3.70
   9  -7   3    8.40    6.80
  -9  -7  -3   -3.50    4.00
  -9   7   3    0.80    3.80
  -9   7  -3    5.20    4.40
  -9  -7   3    9.20    4.20
   9  -7  -3   -2.10    6.70
   0   8  -3  526.15   15.20
   0   8   3  518.75   20.10
   0  -8   3  517.75   21.20
   0  -8  -3  516.25   15.50
  -1  -8  -3   10.50    1.90
  -1  -8  -3    9.40    3.90
   1   8  -3    8.60    1.70
   1  -8   3   18.10    4.60
   1   8  -3    9.80    2.60
  -1   8  -3   11.50    1.20
   1   8   3   12.10    3.30
   1  -8  -3    9.80    1.50
   1  -8  -3    9.10    1.40
  -1   8  -3   10.40    1.20
   2   8  -3  175.58    8.30
  -2  -8  -3  178.48    7.00
  -2  -8  -3  185.98    9.70
   2  -8   3  183.68   11.30
  -2  -8  -3  166.08    9.50
   2  -8  -3  174.48    5.60
  -2   8  -3  177.38    5.70
   2  -8  -3  171.68    5.70
   2   8   3  178.88    9.80
  -2   8  -3  189.78    5.80
  -2  -8   3  174.98    9.60
  -3  -8  -3    2.80    2.40
  -3  -8  -3    6.10    2.20
   3   8  -3    1.40    3.10
   3  -8   3   -1.00    4.00
   3   8  -3    5.40    2.70
  -3  -8  -3    2.80    2.70
  -3   8  -3    1.00    1.10
  -3   8  -3    3.40    1.50
  -3  -8   3    2.90    1.20
   3   8   3    9.00    3.50
  -3  -8   3    4.50    2.20
   4  -8   3   87.39    8.30
  -4  -8  -3  102.69    5.80
  -4  -8  -3  107.39    6.00
   4   8  -3  102.59    7.40
   4   8  -3  103.89    6.50
   4   8   3  127.49    9.40
  -4   8  -3  104.99    5.00
  -4  -8   3  101.99    4.80
   4  -8  -3  157.98   11.20
  -4  -8   3   90.99    7.00
  -5   8   3    8.90    2.70
   5  -8   3   22.90    6.50
  -5  -8  -3   15.10    3.10
   5   8   3    9.00    4.80
  -5  -8   3   14.30    2.50
  -5   8  -3   13.00    2.70
   5  -8  -3   15.00    6.50
  -6  -8  -3  146.79    8.00
  -6   8   3  129.29    7.60
   6  -8   3  154.08   12.70
  -6  -8   3  147.19    7.20
   6  -8  -3  134.79   12.90
  -6   8  -3  141.69    7.50
   7  -8   3   -4.80    6.50
  -7  -8  -3    5.90    3.50
  -7   8   3    2.80    3.20
  -7  -8   3    3.40    3.00
  -7   8  -3    1.00    3.50
   7  -8  -3    5.70    7.70
  -8   8   3   20.50    4.40
  -8  -8  -3   16.50    4.50
   8  -8   3   40.30    8.80
  -8  -8   3   20.20    4.00
  -8   8  -3   16.60    4.30
   8  -8  -3   19.00    8.60
  -9   8   3   -6.60    3.90
  -9  -8  -3   -4.80    4.00
   9  -8   3    6.50    8.10
  -9   8  -3   -4.30    4.20
   9  -8  -3   -3.70    8.00
  -9  -8   3    3.80    3.60
   0  -9  -3    0.40    1.30
   0  -9   3    2.20    4.00
   0   9  -3   -0.60    1.10
   0  -9  -3    0.30    1.30
   0   9   3   -6.00    3.20
   0  -9  -3   -2.10    4.00
  -1  -9  -3   31.20    5.00
  -1  -9  -3   26.10    2.40
   1   9  -3   31.20    3.20
   1  -9   3   28.40    5.60
   1  -9  -3   28.60    2.10
   1  -9  -3   38.20    6.00
  -1   9  -3   28.80    2.30
  -1   9  -3   25.50    2.10
  -1  -9   3   27.20    4.80
   1  -9  -3   33.80    2.30
   1   9   3   27.70    4.40
  -2  -9  -3    7.10    2.00
   2   9  -3    5.60    2.50
   2  -9   3    6.90    4.60
  -2  -9  -3    9.30    3.80
   2   9   3    7.20    3.70
  -2   9  -3    6.10    1.40
   2  -9  -3   10.10    4.50
  -2   9  -3    8.10    1.50
  -2  -9   3    8.70    3.60
   3  -9   3    7.20    5.10
  -3  -9  -3    9.80    2.40
   3   9  -3    8.90    2.90
  -3  -9  -3   10.60    3.20
  -3  -9   3   11.30    1.10
   3  -9  -3   12.70    5.50
  -3   9  -3   15.70    2.10
  -3  -9   3   10.20    3.30
  -3  -9   3   12.80    3.00
  -3   9  -3   12.00    1.60
   3   9   3   15.10    4.20
  -4  -9  -3    1.60    2.30
   4  -9   3    0.80    5.30
  -4  -9  -3    3.00    2.40
   4   9  -3    2.40    3.00
  -4   9  -3    3.20    2.10
   4  -9  -3    4.00    5.80
  -4  -9   3    2.50    2.60
   4   9   3    1.60    4.30
  -4  -9   3    0.90    1.50
   5  -9   3    0.80    6.20
  -5  -9  -3    2.80    2.70
  -5   9   3    6.80    3.00
  -5   9  -3    3.40    2.60
   5   9   3   -3.10    4.80
   5  -9  -3    4.50    6.40
  -5  -9   3    4.90    2.10
   6  -9   3   -2.30    7.10
  -6  -9  -3    7.00    3.10
  -6   9   3    0.60    3.00
   6   9   3   10.80    5.70
   6  -9  -3    3.50    7.20
  -6   9  -3    4.70    3.20
  -6  -9   3    7.90    2.70
  -7  -9  -3   11.70    3.90
  -7   9   3   23.30    4.20
   7  -9   3    3.30    8.10
  -7   9  -3   -3.90    3.10
  -7  -9   3    3.40    3.00
  -8   9   3   -2.00    3.90
   8  -9   3   10.50    8.30
  -8  -9  -3   -1.30    3.70
   8  -9  -3   -4.50    8.70
  -8  -9   3    1.10    3.00
  -8   9  -3    3.70    3.70
   9  -9   3   19.70    9.80
  -9   9   3    8.40    4.60
  -9  -9  -3    4.10    4.30
  -9  -9   3    5.20    3.60
   9  -9  -3   14.40    9.10
  -9   9  -3   -1.10    4.70
   0 -10  -3  423.56   12.60
   0 -10  -3  404.46   18.70
   0  10   3  404.26   17.60
   0 -10   3  472.95   19.40
   0 -10  -3  406.16   12.60
   1  10  -3    3.70    2.50
  -1 -10  -3    0.90    4.00
  -1 -10  -3   -0.50    1.40
   1 -10   3    9.80    5.10
   1 -10  -3    1.90    4.90
   1  10   3   -4.80    3.10
   1 -10  -3    0.10    0.80
  -1  10  -3    0.00    1.30
   1 -10  -3   -0.20    0.80
  -1 -10   3    5.30    3.90
   2 -10   3  157.58   12.00
   2  10  -3  146.19    8.10
  -2 -10  -3  149.79    6.30
  -2 -10  -3  159.48   10.30
  -2 -10   3  154.68    9.50
  -2  10  -3  150.78    5.80
   2  10   3  144.79    9.60
   2 -10  -3  149.99   12.00
  -2  10  -3  154.98    5.70
  -3 -10  -3   49.90    5.10
   3 -10   3   49.80    7.60
   3  10  -3   41.30    4.40
  -3 -10  -3   42.70    3.60
   3 -10  -3   47.50    7.60
   3  10   3   50.89    6.10
  -3 -10   3   46.70    4.50
  -3 -10   3   42.00    5.00
  -3  10  -3   52.59    3.60
  -4 -10  -3  137.89    7.00
   4  10  -3  141.99    9.00
   4 -10   3  140.29   13.20
  -4 -10  -3  136.49    8.10
   4 -10  -3  141.69   11.90
  -4  10  -3  139.69    6.30
  -4 -10   3  142.49    8.50
   4  10   3  133.89   10.50
  -4 -10   3  147.79    5.30
  -5 -10  -3    1.20    2.80
   5 -10   3  -14.20    6.80
  -5 -10   3   -1.30    1.70
   5 -10  -3   -5.60    6.40
   5  10   3    2.20    5.10
  -5  10  -3    2.50    2.40
  -6 -10  -3   58.09    5.40
   6 -10   3   92.69   11.90
   6  10   3   53.59    8.20
  -6 -10   3   73.59    5.00
  -6  10  -3   56.99    5.00
   6 -10  -3   79.89   11.20
   7 -10   3    0.40    8.60
  -7 -10  -3    3.30    3.60
  -7  10   3    2.90    3.60
  -7  10  -3    0.00    3.40
   7 -10  -3    2.90    9.10
  -7 -10   3    4.70    2.70
  -8 -10  -3    3.50    3.90
   8 -10   3   17.90    9.90
  -8  10   3   10.80    4.50
   8 -10  -3   16.90    9.30
  -8 -10   3    8.40    3.10
  -8  10  -3   13.60    4.50
  -9 -10  -3    8.70    4.60
   9 -10   3    3.10   10.20
  -9  10  -3    8.00    4.30
   9 -10  -3   22.70   10.90
   0 -11   3    1.40    4.80
   0 -11  -3    2.50    1.00
   0  11  -3   -2.20    3.10
  -1 -11  -3   -3.00    4.60
  -1 -11  -3    3.60    1.50
   1  11  -3   -1.60    2.70
   1 -11   3   -3.10    5.10
   1 -11  -3   10.90    5.40
   1  11   3    4.50    4.00
  -1 -11   3   -2.00    4.20
   2 -11   3    4.50    6.00
   2  11  -3    5.00    2.80
  -2 -11  -3    2.40    4.10
  -2 -11  -3    4.60    1.90
   2  11   3    4.70    4.10
   2 -11  -3   -0.30    4.80
  -2 -11   3    2.90    4.00
  -3 -11  -3   44.90    3.70
   3 -11   3   51.59    7.70
   3  11  -3   41.30    4.70
  -3 -11  -3   42.50    5.30
   3 -11  -3   45.40    8.00
   3  11   3   46.00    6.20
  -3  11  -3   42.00    3.30
  -3 -11   3   48.00    5.80
  -4 -11  -3   33.60    4.50
  -4 -11  -3   41.70    3.90
   4 -11   3   42.10    8.80
   4  11  -3   45.60    5.30
   4  11   3   43.60    6.80
  -4 -11   3   41.90    4.70
  -4  11  -3   38.00    3.50
   4 -11  -3   37.10    8.10
  -5 -11  -3   58.49    4.90
   5 -11   3   76.39   11.60
  -5  11  -3   57.99    4.80
  -5 -11   3   61.99    3.70
   5 -11  -3   68.39   10.70
   5  11   3   67.79    8.10
   6 -11   3    8.50    9.30
  -6 -11  -3    5.80    3.30
  -6  11  -3    6.10    3.30
   6 -11  -3    6.80    9.10
  -6 -11   3    2.70    2.00
   6  11   3    3.40    5.80
   7 -11   3    1.50    9.80
  -7 -11  -3   10.20    3.80
   7 -11  -3   21.30   11.30
  -7  11  -3   11.50    3.70
   8 -11   3    5.50   10.00
  -8 -11  -3    1.60    3.80
   8 -11  -3   -1.80    9.70
  -8  11  -3   -4.30    3.40
   0  12   3  119.29    9.80
   0  12  -3  137.39    8.80
   0 -12   3  115.49   10.20
   0 -12  -3  142.89   11.30
   1 -12   3    6.70    5.80
  -1 -12  -3   12.10    1.60
   1  12  -3   11.80    3.40
  -1 -12  -3    8.50    1.50
  -1 -12  -3    7.00    5.60
   1  12   3    7.70    4.50
  -1 -12   3    3.80    5.10
   1 -12  -3    9.20    6.10
  -2 -12  -3   44.90    3.30
  -2 -12  -3   61.99    7.20
   2  12  -3   54.89    5.10
   2 -12   3   50.79    8.00
   2 -12  -3   58.29    8.70
  -2 -12   3   54.69    6.90
   2  12   3   54.69    6.60
  -3 -12  -3   10.80    4.30
  -3 -12  -3    6.70    2.30
   3  12  -3   10.50    3.70
   3 -12   3    3.20    7.20
  -3 -12   3    3.70    4.30
   3 -12  -3    3.80    6.80
  -3  12  -3    5.60    2.40
   3  12   3    8.00    4.90
   4 -12   3   60.29   10.20
  -4 -12  -3   34.00    3.70
   4  12  -3   46.90    5.60
  -4 -12  -3   34.30    4.90
  -4  12  -3   35.90    3.60
  -4 -12   3   47.10    5.30
   4 -12  -3   39.90    9.50
   4  12   3   47.00    7.30
  -5 -12  -3   24.60    3.90
   5 -12   3   49.60   10.30
  -5 -12  -3   33.20    4.00
   5  12   3   42.50    7.30
  -5  12  -3   21.30    3.60
   5 -12  -3   36.90   10.80
  -6 -12  -3    3.60    3.30
   6 -12   3   26.70   10.30
   6 -12  -3   16.70   10.90
  -6  12  -3    7.10    3.30
   6  12   3    9.60    6.40
   7 -12   3   18.70   11.30
  -7 -12  -3   -1.30    3.30
   7 -12  -3    8.30   11.40
  -7  12  -3    6.60    3.70
   8 -12   3   23.70   12.00
  -8 -12  -3   20.50    4.40
  -8  12  -3   16.60    4.70
   8 -12  -3   33.50   11.60
   0  13   3    5.40    5.30
   0  13  -3   -5.00    3.60
   0 -13  -3   -0.30    6.20
   0 -13   3   -0.10    5.50
   1 -13   3    7.80    6.90
  -1 -13  -3   -0.40    6.10
   1  13  -3   10.40    3.70
  -1 -13   3    9.00    5.60
   1 -13  -3   12.90    7.00
   1  13   3   10.50    5.00
   2  13  -3   17.10    3.90
  -2 -13  -3   22.00    2.20
  -2 -13  -3   12.30    5.20
   2  13   3   25.10    5.70
   2 -13  -3   26.60    8.70
  -2 -13   3   14.60    5.50
   3  13  -3   50.49    5.50
  -3 -13  -3   52.69    3.60
  -3 -13  -3   45.70    6.30
   3 -13   3   54.59   10.10
  -3 -13   3   46.90    6.60
   3  13   3   48.20    7.20
   3 -13  -3   53.79   10.00
  -4 -13  -3    4.30    2.40
   4  13  -3    4.00    3.90
   4 -13   3   -3.00    8.10
  -4 -13  -3   -1.50    4.00
   4 -13  -3    2.60    7.90
   4  13   3    0.90    5.50
  -4  13  -3    1.90    2.70
  -5 -13  -3   24.90    3.50
   5  13  -3   20.50    5.00
  -5 -13  -3   13.40    3.90
   5 -13   3   41.70   11.80
   5 -13  -3   38.30   10.90
  -5  13  -3   19.70    3.50
   5  13   3   29.80    7.60
   6 -13   3    2.10   11.20
  -6 -13  -3    0.00    2.70
  -6  13  -3    8.00    3.50
   6 -13  -3    5.50   11.50
   6  13   3   10.70    6.40
  -7 -13  -3    3.60    3.20
   7 -13   3   26.00   11.90
  -7  13  -3    7.20    3.80
   7 -13  -3   13.60   12.10
   8 -13   3   16.00   13.00
  -8 -13  -3    1.20    3.40
  -8  13  -3    8.00    4.10
   8 -13  -3    4.00   12.10
   0 -14  -3   14.30    8.00
   0  14   3   25.60    6.50
   0  14  -3   35.80    5.50
   0 -14   3   29.40    7.70
  -1  14   3    0.00    5.60
   1 -14   3   -2.10    6.80
  -1 -14  -3    1.00    6.70
   1  14  -3   -0.40    3.90
   1 -14  -3    9.60    7.60
   1  14   3    0.30    5.20
  -1 -14   3    7.20    5.70
   2  14  -3   38.10    5.10
   2 -14   3   51.09    9.30
  -2 -14  -3   41.00    6.80
  -2 -14  -3   39.80    2.40
   2 -14  -3   47.20   10.10
   2  14   3   44.70    6.90
  -2 -14   3   40.00    6.90
   3 -14   3    9.30    9.10
  -3 -14  -3   -1.70    4.40
  -3 -14  -3    3.00    1.70
   3  14  -3    7.70    4.00
   3 -14  -3   -6.50    8.70
   3  14   3   -6.90    5.20
  -3 -14   3    9.00    5.40
   4  14  -3   33.80    5.60
   4 -14   3   41.40   10.50
  -4 -14  -3   27.40    5.30
  -4 -14  -3   29.50    3.00
   4 -14  -3   39.30   11.20
   4  14   3   28.10    7.00
   5 -14   3   -1.80   11.20
  -5 -14  -3    1.30    2.20
   5  14  -3    1.90    4.30
  -5  14  -3   -1.60    3.00
   5  14   3   -5.30    6.50
   5 -14  -3   18.40   10.50
  -6 -14  -3   23.20    3.40
   6 -14   3   34.60   13.30
  -6  14  -3   17.20    4.10
   6  14   3   40.20    8.10
   6 -14  -3   20.40   12.70
   7 -14   3    6.30   11.80
  -7  14  -3   -4.10    3.50
   7 -14  -3    7.10   11.70
   0  15   3   -3.00    5.60
   0 -15  -3    7.50    8.70
   0  15  -3   -2.50    4.50
   0 -15   3   -2.30    6.70
   1 -15   3   30.90    8.60
   1  15  -3   28.10    5.50
  -1  15   3   43.80    7.70
  -1 -15  -3   38.60    7.50
   1  15   3   33.40    7.00
  -1 -15   3   32.80    7.60
   1 -15  -3   42.90   10.20
   2  15  -3   -2.00    3.70
  -2 -15  -3    7.20    5.40
   2 -15   3   -1.50    8.60
   2  15   3   -0.10    5.50
   2 -15  -3   -9.50    8.90
  -2 -15   3    2.60    5.70
  -3 -15  -3   40.30    6.80
   3  15  -3   47.70    6.10
   3 -15   3   55.29   11.20
  -3 -15   3   46.20    7.50
   3  15   3   47.90    7.80
   3 -15  -3   65.69   11.90
  -4 -15  -3   -0.30    4.20
   4 -15   3   11.50   11.00
   4  15  -3    0.70    4.10
   4 -15  -3   -1.50    9.70
   4  15   3    7.70    6.30
   5 -15   3    2.70   12.60
   5  15  -3   10.90    5.40
   5 -15  -3   13.00   12.60
   5  15   3    3.40    7.00
   6 -15   3   17.60   12.90
   6  15   3    6.90    6.80
   6 -15  -3   -7.40   13.00
   7 -15   3    1.90   13.30
   7 -15  -3    0.80   13.10
   0  16  -3   31.20    6.30
   0  16   3   33.10    7.80
   0 -16  -3   29.10   11.10
   0 -16   3   40.60    9.40
  -1  16   3    1.80    5.90
   1 -16   3   -3.40    7.90
   1  16  -3   -0.30    4.60
  -1 -16  -3    4.80    6.30
   1 -16  -3  -11.20   10.10
  -1  16  -3    5.40    5.70
  -1 -16   3   -5.60    6.60
   1  16   3   -3.80    6.10
   2 -16   3   11.80   11.00
   2  16  -3   14.90    4.90
  -2 -16  -3   11.30    6.10
   2 -16  -3   22.70   10.80
   2  16   3    4.40    6.50
  -2 -16   3   10.60    6.70
  -3 -16  -3    3.00    5.10
   3 -16   3    1.80   11.10
   3  16  -3   -4.50    4.00
  -3 -16   3    5.80    5.80
   3  16   3   -8.50    5.80
   3 -16  -3   -5.90   11.20
  -4 -16  -3   15.00    5.20
   4 -16   3   29.20   13.20
   4  16   3    8.10    6.90
   4 -16  -3   18.80   13.30
   5 -16   3   18.40   13.90
   5 -16  -3   -8.20   13.50
   5  16   3    3.50    7.10
   6 -16   3   31.10   14.00
   6 -16  -3   21.50   14.50
   6  16   3    8.60    7.10
   0 -17   3   12.90    8.50
   0  17  -3   -3.10    5.00
   0  17   3    5.00    6.60
   0 -17  -3   -4.30    7.40
   1  17  -3   12.00    5.40
  -1  17   3   13.30    7.10
   1 -17   3   13.60    9.90
  -1 -17  -3   20.00    7.50
  -1 -17   3   11.40    7.60
  -1  17  -3   18.50    6.50
   1  17   3   11.40    7.20
   1 -17  -3   23.10    9.70
   2  17  -3   -3.00    4.40
   2 -17   3    0.70    9.70
  -2 -17  -3   -3.60    5.50
  -2 -17   3   -4.20    6.40
   2 -17  -3    6.30   11.80
   2  17   3    1.70    6.70
  -3 -17  -3   19.40    6.60
   3 -17   3   34.40   12.60
  -3 -17   3   14.60    6.80
   3 -17  -3   13.40   13.40
   3  17   3   14.60    7.50
   4 -17   3   16.60   13.10
  -4 -17  -3   -1.30    4.70
   4  17   3   -1.80    6.50
   4 -17  -3   23.70   13.60
   5 -17   3   -1.30   13.20
   5 -17  -3   23.40   14.30
   5  17   3   27.80    8.50
   0 -18  -3   -7.60    8.10
   0  18  -3   -1.00    5.50
   0 -18   3    3.60    9.40
   0  18   3   -5.30    6.30
   1 -18   3   -0.90   10.20
  -1  18   3    5.00    7.50
  -1 -18  -3    9.90    7.30
   1  18   3    0.90    7.10
   1 -18  -3   14.50   10.30
  -1 -18   3    6.60    8.00
  -1  18  -3    1.80    6.60
   2 -18   3    9.90   11.70
  -2 -18  -3    4.10    6.20
  -2  18   3    7.80    7.80
  -2 -18   3   -2.40    6.80
   2  18   3   -4.80    7.10
   2 -18  -3   27.10   11.80
   3 -18   3   -3.90   12.60
  -3 -18  -3   12.40    6.40
  -3 -18   3   -6.70    6.50
   3  18   3   18.10    7.40
   3 -18  -3   18.40   12.70
   4 -18   3  -21.80   13.40
   4  18   3    2.60    7.10
   4 -18  -3    5.60   14.10
   5 -18   3   -9.90   14.90
   5 -18  -3    9.40   14.20
   0  19   3   -2.50    7.50
   0 -19   3   16.40   10.80
   0 -19  -3    2.90    9.20
   1 -19   3   35.70   12.80
  -1  19   3    9.90    7.70
  -1 -19  -3   13.40    8.50
   1 -19  -3   27.90   11.90
  -1 -19   3   13.90    9.40
   1  19   3   10.30    8.00
   2 -19   3   -5.40   12.70
  -2  19   3    5.90    7.70
  -2 -19  -3    6.30    6.90
   2  19   3   -7.70    7.20
  -2  19  -3   -1.50    7.20
  -2 -19   3   -3.00    7.40
   2 -19  -3   17.30   12.80
  -3 -19  -3    6.60    6.70
   3 -19   3   28.90   14.20
   3 -19  -3   43.00   15.00
   3  19   3   -2.30    8.30
  -3 -19   3  -11.20    7.30
   4 -19  -3   -7.20   14.00
   0 -20   3    6.60   11.60
   0  20   3    1.00    8.10
   0 -20  -3   14.50   11.20
  -1  20   3   -6.20    8.30
   1 -20   3    6.10   13.20
  -1 -20  -3   22.40    9.20
   1  20   3    0.10    7.40
   1 -20  -3   27.60   12.90
  -1 -20   3   17.20   10.00
  -2  20   3    0.80    8.10
  -2 -20  -3   12.90    8.20
   2 -20   3   31.30   15.20
   2 -20  -3   14.80   14.00
  -2 -20   3   -1.00    8.20
   0   0  -4 2495.75   96.29
   0   0   4 3408.36   97.99
   1   0   4    0.90    2.00
  -1   0  -4    1.20    2.00
   2   0   4 9694.33  321.27
  -2   0   4 9431.26  268.67
  -2   0  -4 9999.00  320.57
   2   0  -4 9668.23  268.47
  -2   0  -4 9833.72  266.77
  -2   0  -4 9645.63  326.47
  -3   0  -4    2.20    2.40
  -3   0   4    1.60    1.60
   3   0  -4   -1.30    1.30
  -3   0  -4   -1.30    1.90
  -3   0  -4   -0.50    1.30
  -4   0   4  479.75   15.20
  -4   0  -4  476.35   14.80
  -4   0  -4  489.05   19.20
   4   0   4  484.95   17.60
  -5   0   4    0.60    2.00
   5   0   4    2.40    2.00
  -5   0  -4   -3.00    1.80
  -6   0  -4  305.87   11.20
  -6   0   4  297.77   11.30
  -7   0   4    9.70    3.10
  -7   0  -4    8.50    3.10
  -8   0  -4   94.49    7.50
   8   0  -4  100.69    7.60
  -8   0   4  102.79    7.60
  -9   0   4   13.40    4.40
  -9   0  -4   14.60    4.30
 -10   0  -4   26.80    5.40
 -10   0   4   28.00    5.60
   0   1   4    1.00    1.60
   0   1  -4   -0.80    0.90
   0  -1   4    1.00    1.10
   0  -1  -4   -2.10    1.80
  -1  -1  -4  265.37   10.30
   1  -1   4  254.57   10.00
  -1   1  -4  262.97   10.30
  -1   1  -4  258.87    9.90
   1   1   4  258.57   10.30
  -2  -1  -4   95.09    6.10
   2   1  -4   86.99    3.70
  -2   1   4   88.79    4.10
   2  -1   4   91.29    5.40
  -2  -1  -4   91.69    3.60
   2   1   4   94.29    6.20
  -2   1  -4   87.49    5.10
  -2  -1   4   87.99    3.70
   2  -1  -4   90.59    3.80
  -2   1  -4   84.19    5.70
  -3  -1  -4  362.26   11.30
   3  -1   4  358.86   14.00
   3   1  -4  370.36   11.60
  -3  -1  -4  367.46   13.20
  -3  -1  -4  360.66   14.70
  -3   1   4  375.86   11.70
  -3   1  -4  359.86   10.90
   3  -1  -4  370.26   11.40
  -3   1  -4  380.36   14.80
   3   1   4  359.96   10.50
   3   1   4  368.46   15.20
  -3  -1   4  380.06   11.60
  -3   1  -4  369.96   14.10
  -4   1   4    6.50    2.10
   4  -1   4    2.70    2.50
  -4  -1  -4    2.60    3.00
  -4  -1  -4    6.90    1.90
   4   1   4    5.50    1.00
  -4   1  -4    2.90    2.80
  -4  -1   4    5.40    2.10
  -4   1  -4    5.90    1.70
   5  -1   4    0.20    2.30
  -5  -1  -4    0.40    2.00
  -5   1   4    0.20    2.10
   5   1   4    0.00    0.80
  -5   1  -4    1.30    1.80
  -5  -1   4    1.90    2.10
  -6  -1  -4   -4.30    2.30
   6  -1   4   -0.40    2.40
  -6   1   4   -1.10    2.30
  -6  -1   4    0.60    2.30
  -6   1  -4    0.00    2.30
  -7  -1  -4    2.40    2.90
   7  -1   4    9.50    3.10
  -7   1   4    2.50    2.80
  -7  -1   4   -2.10    2.70
  -7   1  -4    7.50    3.00
  -8  -1  -4    2.60    3.40
  -8   1   4    1.00    3.30
  -8   1  -4    3.30    3.50
   8  -1  -4   -4.20    3.70
  -8  -1   4   -0.70    3.30
  -9  -1  -4    7.10    4.00
  -9   1   4    0.90    3.90
  -9  -1   4   14.00    4.30
  -9   1  -4   11.20    4.20
 -10  -1  -4   -3.00    4.00
 -10   1   4   -5.50    4.10
 -10   1  -4   -2.90    4.10
 -10  -1   4   -0.30    4.30
   0   2  -4  263.87    8.90
   0   2  -4  262.57   10.40
   0   2   4  261.17   10.40
  -1  -2  -4   78.89    5.00
  -1  -2  -4   72.19    3.20
   1  -2   4   68.39    5.30
   1   2   4   73.99    3.00
   1   2   4   70.59    5.10
  -1   2  -4   74.89    5.20
  -2  -2  -4  198.78    6.60
   2  -2   4  189.18    8.90
  -2  -2  -4  197.78    9.20
   2   2  -4  200.08    6.50
  -2   2  -4  198.78    8.90
   2   2   4  193.88    9.20
   2  -2  -4  207.18    6.70
  -2  -2   4  192.58    6.30
   2   2   4  200.38    6.20
   3  -2   4   36.00    3.80
  -3  -2  -4   35.30    3.90
  -3  -2  -4   38.10    2.40
  -3   2   4   38.10    2.80
  -3  -2  -4   33.40    2.50
  -3   2  -4   40.70    3.80
   3   2   4   40.80    2.50
  -3  -2   4   40.50    3.20
  -3   2  -4   39.40    2.10
   3  -2  -4   40.60    2.90
   3   2   4   34.60    4.10
  -4  -2  -4  680.23   25.60
  -4  -2  -4  663.33   20.50
  -4   2   4  679.83   20.70
   4  -2   4  695.73   25.10
   4   2   4  683.43   19.70
  -4   2  -4  689.33   20.00
  -4  -2   4  687.13   20.50
  -5   2   4   -0.80    2.10
   5  -2   4    0.40    2.70
  -5  -2  -4   -0.90    2.00
   5   2   4    2.10    1.30
  -5  -2   4    3.40    2.10
  -5   2  -4    1.80    1.80
  -6  -2  -4  218.38    9.00
   6  -2   4  211.28   10.40
  -6   2   4  202.38    8.90
  -6  -2   4  207.08    8.90
   6   2   4  203.88    6.80
  -6   2  -4  202.88    8.50
  -7   2   4    2.50    2.90
   7  -2   4    5.20    3.20
  -7  -2  -4    2.70    3.00
   7  -2  -4   -3.80    3.80
  -7   2  -4   -0.40    2.80
  -7  -2   4    5.80    3.00
  -8   2   4   77.89    6.30
  -8  -2  -4   77.09    6.30
   8  -2   4   83.49    7.50
  -8   2  -4   89.49    6.60
   8  -2  -4   90.59    7.50
  -8  -2   4   73.19    6.20
  -9   2   4    2.80    3.80
  -9  -2  -4    2.00    3.80
  -9   2  -4    1.70    3.90
  -9  -2   4   -1.30    3.80
 -10  -2  -4   36.10    5.90
 -10   2   4   25.40    5.50
 -10  -2   4   36.50    5.90
 -10   2  -4   32.40    5.70
   0  -3   4   -2.60    2.80
   0   3   4   -1.30    2.70
   0   3  -4   -1.80    2.30
   0  -3  -4   -0.70    1.30
   1   3  -4   20.40    2.80
   1  -3   4   21.60    3.50
  -1  -3  -4   17.90    1.80
  -1  -3  -4   16.60    2.60
  -1  -3   4   23.00    2.00
   1   3   4   17.30    1.60
  -1   3  -4   18.60    3.20
   1   3   4   19.60    3.00
  -2  -3  -4   49.70    4.30
  -2  -3  -4   63.89    3.60
   2  -3   4   54.89    4.70
   2   3  -4   58.49    3.10
  -2  -3   4   58.49    2.70
  -2  -3   4   56.59    3.90
  -2   3  -4   57.89    4.70
   2   3   4   60.29    3.10
   2   3   4   43.00    4.00
   2  -3  -4   60.59    3.20
  -3  -3  -4    4.20    2.70
  -3   3   4    4.50    1.70
   3  -3   4   -1.70    2.70
  -3  -3  -4    4.60    1.70
  -3   3  -4    4.50    0.70
   3  -3  -4    2.90    1.40
  -3  -3   4    1.40    2.10
   3   3   4    7.30    3.50
   3   3   4    2.00    1.40
  -3   3  -4    2.20    2.90
  -3  -3   4    5.30    1.60
   4  -3   4    4.00    2.90
  -4  -3  -4    0.70    2.00
  -4  -3  -4   -2.20    2.80
  -4   3   4    0.20    1.80
  -4   3  -4   -1.20    1.30
  -4  -3   4    1.70    1.80
  -4  -3   4    2.50    2.40
   4   3   4   -4.90    3.10
  -5  -3  -4   39.20    3.70
   5  -3   4   41.40    4.70
  -5   3   4   36.20    3.40
  -5  -3   4   35.40    4.30
  -5   3  -4   37.90    3.00
  -5  -3   4   41.50    3.50
  -6   3   4   25.60    3.50
   6  -3   4   30.20    4.40
  -6   3  -4   32.20    3.40
  -6  -3   4   26.40    3.50
  -7   3   4    0.40    2.90
   7   3  -4    0.50    1.90
  -7  -3  -4    1.80    3.00
   7  -3   4    9.00    3.70
   7  -3  -4   -1.40    4.40
  -7  -3   4    1.80    2.80
  -8  -3  -4    5.30    3.40
   8  -3   4   -1.80    3.60
  -8   3   4   -0.10    3.10
  -8   3  -4    2.40    3.40
   8  -3  -4   -1.80    4.40
  -8  -3   4   -3.30    3.20
   8  -3  -4   -2.40    1.40
  -9   3   4    9.00    4.30
  -9  -3  -4   11.40    4.20
  -9   3  -4   11.10    4.40
  -9  -3   4    7.90    4.20
 -10   3   4   16.00    5.00
 -10  -3  -4   17.20    5.10
 -10  -3   4   22.90    5.30
 -10   3  -4    2.80    4.40
   0  -4  -4  409.56   12.40
   0   4   4  407.76   15.70
   0   4  -4  413.46   15.70
   0   4   4  406.56   12.30
   0  -4   4  415.36   16.00
   1   4  -4   91.09    6.00
   1  -4   4   82.29    6.90
   1   4  -4   98.69    4.00
  -1  -4  -4   86.29    5.80
   1   4  -4   91.79    3.10
  -1  -4  -4   97.39    4.30
  -1   4  -4   93.19    6.40
   1  -4  -4   94.49    4.20
  -1  -4   4   94.19    4.10
   1   4   4  101.99    6.30
  -1  -4   4  101.89    6.10
   1   4   4   97.19    4.00
  -2  -4  -4  194.68    9.30
   2  -4   4  181.08   10.00
   2   4  -4  196.38    8.40
   2   4  -4  188.68    6.40
  -2  -4  -4  188.78    6.90
  -2  -4   4  194.08    7.70
   2   4   4  195.08    6.60
   2  -4  -4  188.08    6.70
   2   4   4  192.28    9.30
   2  -4  -4  195.88    6.60
  -2   4  -4  185.58    9.40
  -3  -4  -4    3.30    3.00
  -3   4   4    8.50    1.90
   3   4  -4    8.40    2.30
   3  -4   4    3.10    3.30
  -3  -4  -4    7.80    2.10
   3  -4  -4    6.10    1.80
   3  -4  -4    7.30    1.60
  -3  -4   4    7.30    1.60
  -3  -4   4    5.50    2.20
   3   4   4    5.80    3.10
  -4   4   4   92.49    5.10
   4  -4   4   83.59    7.40
  -4  -4  -4   78.69    5.00
   4   4  -4   91.49    5.10
  -4  -4  -4   88.89    7.50
  -4   4  -4   86.99    3.90
  -4  -4   4   91.79    4.70
  -4  -4   4   89.09    6.30
   4   4   4   93.19    8.20
  -5  -4  -4    7.00    2.60
   5  -4   4   15.10    4.00
  -5   4   4    4.20    2.30
   5   4  -4   10.60    2.10
  -5   4  -4   13.00    2.20
  -5  -4   4   11.50    2.40
  -5  -4   4    9.70    3.10
   6   4  -4   54.29    3.70
   6  -4   4   54.09    6.00
  -6   4   4   39.70    4.00
  -6  -4  -4   42.40    4.30
  -6  -4   4   56.59    4.40
   6  -4  -4   56.19    3.90
  -6   4  -4   50.59    4.10
  -7  -4  -4   33.20    4.40
  -7   4   4   43.80    4.60
   7  -4   4   41.40    5.80
  -7  -4   4   45.80    4.60
   7  -4  -4   42.30    3.30
   7  -4  -4   42.30    6.70
  -7   4  -4   48.80    4.60
  -8  -4  -4   11.10    3.90
   8  -4   4   16.40    4.80
  -8   4   4   16.30    4.10
  -8   4  -4   15.20    3.90
   8  -4  -4   14.50    5.70
  -8  -4   4   12.00    3.90
  -9   4   4   -3.10    3.60
  -9  -4  -4   -3.40    3.70
   9  -4  -4    9.30    4.90
  -9  -4   4   -2.80    3.60
  -9   4  -4    2.20    4.00
 -10  -4  -4   10.80    4.90
 -10   4   4   -4.60    4.50
 -10   4  -4    6.70    4.60
 -10  -4   4   13.80    5.10
   0   5   4    0.00    1.40
   0  -5   4    2.20    3.30
   0   5   4   -1.30    3.00
   0   5  -4    1.40    2.40
   0  -5  -4    0.00    1.50
  -1  -5  -4   11.20    2.90
  -1   5   4   12.30    1.80
   1   5  -4   12.40    1.50
   1  -5   4    8.00    3.50
   1   5  -4   10.70    1.10
   1   5  -4    9.40    2.80
  -1  -5  -4   11.20    1.90
   1   5   4   13.30    3.20
  -1  -5   4   13.40    3.20
  -1   5  -4   13.30    3.00
   1   5   4   12.60    1.70
   1  -5  -4    9.80    1.70
   2   5  -4   -0.10    1.60
   2   5  -4    2.60    1.30
  -2  -5  -4    1.70    2.50
  -2  -5  -4    0.60    1.70
   2  -5   4    0.60    3.60
   2   5  -4    3.00    2.30
   2   5   4    2.90    2.70
   2  -5  -4    0.60    1.30
  -2  -5   4   -2.10    1.70
   2  -5  -4    0.80    1.40
  -3  -5  -4   35.00    2.80
   3   5  -4   29.50    3.10
  -3   5   4   27.80    2.80
   3  -5   4   32.80    4.90
  -3  -5  -4   33.60    4.20
  -3  -5  -4   32.60    2.80
   3   5   4   30.50    4.50
  -3  -5   4   28.20    2.20
  -3  -5   4   25.90    3.10
   3  -5  -4   33.40    2.50
   3  -5  -4   29.40    2.20
  -4   5   4   74.29    4.70
   4  -5   4   78.29    6.80
   4   5  -4   80.19    5.00
  -4  -5  -4   76.59    4.90
  -4   5  -4   78.69    3.60
  -4  -5   4   86.19    4.50
  -4  -5   4   77.49    6.10
   4   5   4   64.69    6.10
   4  -5  -4   73.59    4.00
  -5   5   4    1.10    2.20
   5  -5   4   -0.60    3.70
   5   5  -4    1.60    1.70
  -5  -5  -4    0.50    2.40
  -5   5  -4    2.00    1.90
  -5  -5   4    1.50    2.70
   5  -5  -4    1.30    1.50
  -5  -5   4    1.20    2.10
   5   5   4    6.80    4.10
   6  -5   4    9.10    4.50
   6   5  -4   14.80    1.80
  -6   5   4   14.60    3.20
  -6  -5  -4    9.10    3.20
  -6  -5   4   16.00    3.00
  -6   5  -4   12.80    2.80
   6  -5  -4   13.70    1.90
  -7  -5  -4   -3.90    2.90
   7  -5   4    2.00    4.50
  -7   5   4    1.70    3.00
  -7  -5   4    6.10    3.10
   7  -5  -4    0.60    1.20
  -7   5  -4   -4.70    2.70
   7  -5  -4    0.50    5.40
   8  -5   4   18.80    5.60
  -8   5   4   22.70    4.40
  -8  -5  -4   17.90    4.20
   8  -5  -4   27.90    7.00
  -8  -5   4   14.20    4.00
  -8   5  -4   22.80    4.30
  -9   5   4   -3.30    3.50
  -9  -5  -4    1.20    3.90
   9  -5  -4    5.10    5.20
  -9   5  -4    5.70    4.10
  -9  -5   4   -0.60    3.80
 -10  -5  -4    4.40    4.70
 -10   5   4    0.50    4.70
 -10  -5   4    5.40    4.60
 -10   5  -4    0.60    4.60
   0  -6  -4  591.84   17.90
   0  -6   4  623.74   23.20
   0   6   4  577.94   22.30
   0   6   4  620.04   18.20
   0   6  -4  611.74   23.00
   1   6  -4   31.90    2.10
  -1  -6  -4   27.30    2.50
   1  -6   4   29.20    4.70
   1   6  -4   25.70    2.20
  -1  -6  -4   30.80    3.90
   1   6  -4   24.20    3.50
   1   6   4   30.00    3.90
  -1  -6   4   29.90    4.10
   1  -6  -4   28.90    2.20
   1  -6  -4   27.90    2.30
   2   6  -4  240.28    9.40
  -2  -6  -4  234.78    8.40
   2   6  -4  241.68   10.60
   2  -6   4  231.68   12.40
   2   6  -4  246.48    7.90
  -2  -6  -4  229.48   10.80
  -2  -6   4  235.98    9.30
   2   6   4  228.18   11.10
   2  -6  -4  235.78    7.80
   2  -6  -4  238.18    7.90
  -3  -6  -4   21.90    3.70
  -3  -6  -4   35.70    3.10
  -3  -6  -4   31.20    3.10
   3  -6   4   32.30    5.40
   3   6  -4   33.40    3.40
   3  -6  -4   27.70    2.10
   3   6   4   35.10    4.80
  -3  -6   4   27.30    3.10
   3  -6  -4   29.40    2.30
  -3  -6   4   33.30    2.60
   4  -6   4  162.88   11.10
  -4   6   4  164.38    7.00
  -4  -6  -4  163.08    7.20
   4   6  -4  163.78    7.70
  -4  -6   4  159.98    6.50
  -4   6  -4  170.98    5.80
   4  -6  -4  162.28    6.00
  -4   6  -4  159.28    5.90
  -4  -6   4  171.48    8.60
   4   6   4  168.78   10.40
   5  -6   4    0.70    4.40
  -5  -6  -4   -0.20    2.50
  -5   6   4    1.90    2.20
   5   6  -4    5.60    1.90
  -5  -6   4   -0.20    2.00
   5   6   4    3.70    4.20
  -5   6  -4    2.40    1.90
   5  -6  -4    3.00    1.40
  -5  -6   4    4.70    3.00
  -6  -6  -4   48.60    4.80
  -6   6   4   37.30    4.10
   6  -6   4   46.60    6.80
   6  -6  -4   50.69    2.60
  -6   6  -4   47.70    4.10
   6  -6  -4   48.10    2.60
  -6  -6   4   47.30    4.20
   6  -6  -4   53.59    7.60
   7  -6   4    0.80    5.10
  -7   6   4    1.70    2.90
  -7  -6  -4    0.20    3.20
  -7  -6   4   -1.90    2.80
   7  -6  -4   13.20    6.20
  -7   6  -4   -1.90    2.80
   8  -6   4   35.00    7.30
  -8  -6  -4   29.50    4.90
  -8   6   4   29.30    4.80
  -8   6  -4   26.70    4.70
  -8  -6   4   31.20    4.60
   8  -6  -4   45.80    8.50
   9  -6   4    1.10    5.90
  -9   6   4    6.70    3.90
  -9  -6  -4   -1.40    3.90
  -9   6  -4   -1.10    4.00
   9  -6  -4    5.60    6.20
  -9  -6   4   -1.00    3.80
 -10   6   4    9.80    5.00
 -10  -6  -4   11.30    5.10
 -10   6  -4   17.10    5.40
 -10  -6   4   11.80    4.80
   0  -7   4   -0.40    3.50
   0   7   4   -4.00    3.00
   0  -7  -4   -0.80    1.50
   1   7  -4    6.00    1.70
  -1  -7  -4    5.00    1.90
   1   7  -4    3.70    1.20
   1  -7   4    3.30    4.40
  -1  -7   4    6.20    3.40
   1  -7  -4    3.50    1.60
   1   7   4    3.60    2.90
   1  -7  -4    6.50    1.60
  -2  -7  -4   10.80    2.30
   2   7  -4   10.00    2.20
   2  -7   4    4.80    4.60
  -2  -7  -4    7.70    2.90
   2   7  -4    4.70    3.30
   2  -7  -4    9.80    1.50
   2   7   4    4.20    3.30
   2  -7  -4   10.60    1.70
  -2  -7   4   13.20    3.30
  -2  -7   4    8.80    2.20
   3   7  -4    2.20    2.20
   3   7  -4    1.30    3.00
  -3  -7  -4    1.70    2.60
  -3  -7  -4   -1.00    2.00
   3  -7   4    2.90    4.10
  -3  -7  -4    6.10    2.70
  -3  -7   4   -0.20    2.00
   3  -7  -4    2.50    1.20
  -3   7  -4    3.40    0.90
   3  -7  -4    3.20    1.40
  -3   7  -4    3.50    0.80
  -3  -7   4    1.30    1.10
   3   7   4    0.40    3.20
   4   7  -4    0.90    2.60
  -4  -7  -4    3.50    2.40
  -4   7   4    2.50    2.30
   4  -7   4   -4.70    4.40
  -4  -7   4    3.70    1.70
  -4  -7   4   -0.70    2.30
   4  -7  -4   -0.20    1.00
   4   7   4    9.10    4.30
   4  -7  -4    0.60    1.20
  -4   7  -4    3.70    1.50
  -4   7  -4    0.50    1.20
  -5  -7  -4    4.10    2.70
   5   7  -4   10.10    2.60
   5  -7   4    4.40    5.30
  -5   7   4    2.00    2.30
  -5   7  -4    5.40    2.10
  -5  -7   4    6.10    2.20
   5  -7  -4    5.00    1.10
   5  -7  -4    4.70    1.10
  -5  -7   4    3.30    3.00
   5   7   4    6.40    4.30
  -6  -7  -4    9.90    3.60
   6  -7   4   15.00    6.20
  -6   7   4    6.20    2.90
  -6  -7   4   19.30    3.10
  -6   7  -4   22.60    3.30
   6  -7  -4    6.20    6.50
  -7  -7  -4    7.70    3.60
   7  -7   4    5.50    6.40
  -7   7   4    6.80    3.30
   7  -7  -4   16.90    7.60
  -7   7  -4    8.10    3.50
  -7  -7   4    9.20    3.20
   8  -7   4   16.30    6.90
  -8   7   4    1.60    3.50
  -8  -7  -4    3.00    3.80
  -8  -7   4    1.00    3.40
  -8   7  -4    1.90    3.60
   8  -7  -4    8.00    7.40
   9  -7   4   -0.90    6.50
  -9   7   4    2.10    4.10
  -9  -7  -4    3.10    4.20
   9  -7  -4    1.40    7.00
  -9   7  -4   -1.50    3.90
  -9  -7   4    2.70    3.80
   0   8   4   66.49    6.00
   0   8  -4   67.39    2.80
   0  -8   4   67.69    6.30
   0  -8  -4   54.19    3.70
   1  -8   4  250.67   13.70
   1   8  -4  263.27   10.40
  -1  -8  -4  252.97    9.00
   1   8  -4  258.27    8.50
   1   8   4  252.77   12.40
   1  -8  -4  267.67    8.60
  -1  -8   4  296.87   13.00
   1  -8  -4  260.17    8.60
   2  -8   4   15.00    5.40
  -2  -8  -4   13.60    2.30
  -2  -8  -4   19.60    3.80
   2   8  -4   16.40    2.50
  -2  -8  -4   14.40    3.60
   2  -8  -4   16.70    1.60
   2   8   4   17.90    3.90
   2  -8  -4   14.80    1.70
  -2  -8   4   13.60    3.70
   3  -8   4   29.00    5.70
  -3  -8  -4   27.20    3.10
   3   8  -4   25.20    3.30
   3   8  -4   34.60    4.30
  -3  -8  -4   25.10    3.90
  -3  -8  -4   28.60    3.80
  -3  -8   4   26.50    3.00
   3  -8  -4   26.30    2.10
   3   8   4   30.10    5.00
  -3   8  -4   29.00    2.00
  -3   8  -4   29.60    2.20
   3  -8  -4   26.30    1.90
  -4  -8  -4   15.10    2.50
   4   8  -4   18.40    3.40
   4  -8   4   11.80    5.60
  -4  -8  -4   13.60    2.90
  -4  -8   4   15.30    3.10
   4  -8  -4   15.90    1.30
  -4   8  -4   17.00    1.90
  -4  -8   4   15.20    1.90
  -4   8  -4   14.40    2.10
   4   8   4   20.70    5.00
   4  -8  -4   16.40    1.30
   5   8  -4    0.70    2.50
  -5  -8  -4    3.30    2.80
   5  -8   4    1.00    5.80
  -5   8   4   -2.20    2.60
   5   8   4    2.90    4.90
  -5  -8   4    3.60    3.10
  -5  -8   4    1.80    2.10
   5  -8  -4    2.10    5.80
  -5   8  -4    3.80    2.20
  -6  -8  -4   14.20    3.50
  -6   8   4   17.80    3.70
   6  -8   4   29.90    7.50
  -6  -8   4   17.80    3.00
   6  -8  -4   30.00    8.10
  -6   8  -4   14.50    3.20
   6   8   4   12.80    5.70
  -7  -8  -4   -6.70    3.10
  -7   8   4    0.40    3.30
   7  -8   4   -1.20    6.40
  -7   8  -4    5.00    3.30
  -7  -8   4   -1.70    2.50
   7  -8  -4    0.20    7.60
  -8   8   4    0.20    3.70
   8  -8   4   19.00    7.90
  -8  -8  -4   -1.90    3.90
  -8   8  -4    2.40    3.90
   8  -8  -4    4.20    8.70
  -8  -8   4    2.10    3.00
  -9  -8  -4    1.40    4.10
  -9   8   4    5.40    4.50
   9  -8   4   10.30    7.90
   9  -8  -4   -2.60    7.70
  -9  -8   4    8.80    3.60
  -9   8  -4   -0.50    4.10
   0  -9   4    3.20    4.00
   0   9   4    1.00    3.50
   0   9  -4   -1.00    1.10
   0  -9  -4   -1.80    1.50
   1   9  -4    1.70    1.40
  -1  -9  -4    1.00    1.70
  -1  -9  -4   -0.20    3.80
   1   9  -4    3.50    2.00
   1  -9   4    6.90    4.70
  -1   9  -4    0.00    0.90
  -1  -9   4   -4.20    3.70
   1   9   4    1.80    3.40
   1  -9  -4    0.30    1.30
  -1   9  -4   -1.60    0.90
   1  -9  -4    0.80    1.20
  -2  -9  -4    3.10    1.90
  -2  -9  -4    1.70    3.40
  -2  -9  -4    0.90    3.20
   2   9  -4    2.30    2.20
   2  -9   4    1.90    4.50
  -2   9  -4   -1.70    0.90
   2   9   4    4.50    3.40
   2  -9  -4    1.30    1.10
  -2   9  -4   -0.70    1.00
  -2  -9   4    1.50    3.40
   2  -9  -4   -0.10    1.10
   3   9  -4   -0.30    2.30
  -3  -9  -4    0.10    2.90
  -3  -9  -4   -0.60    2.20
   3  -9   4   -9.20    4.90
  -3  -9   4    0.40    2.40
   3  -9  -4    0.50    0.80
  -3   9  -4    0.80    1.40
   3  -9  -4   -1.70    0.80
   3   9   4   -7.00    3.80
  -3   9  -4   -0.20    1.00
  -4  -9  -4    9.90    2.60
   4  -9   4    4.30    6.20
   4   9  -4    6.10    3.30
  -4  -9  -4    7.00    2.60
  -4  -9   4    4.80    2.70
  -4  -9   4    8.70    1.50
  -4   9  -4    8.00    2.10
   4  -9  -4   17.20    6.20
   4   9   4    9.00    4.80
   5  -9   4  -10.00    6.10
  -5  -9  -4    8.80    3.00
  -5   9  -4   -0.90    2.40
   5  -9  -4    6.80    6.60
  -5  -9   4    3.10    1.90
   5   9   4   -0.30    4.80
   6  -9   4   -2.10    6.90
  -6  -9  -4    5.20    3.30
   6   9   4    1.90    5.50
   6  -9  -4   -5.20    7.30
  -6   9  -4    4.40    3.00
  -6  -9   4    3.90    2.20
  -7  -9  -4    7.00    3.80
  -7   9   4    8.70    4.00
   7  -9   4    4.20    8.10
  -7   9  -4   10.50    3.90
   7  -9  -4   19.50    9.20
  -7  -9   4    9.10    2.80
  -8  -9  -4   -3.10    3.90
  -8   9   4    2.50    4.10
   8  -9  -4   11.20    9.40
  -8   9  -4    3.20    3.80
  -8  -9   4    8.80    3.10
  -9  -9  -4    2.10    4.30
   9  -9   4   14.40    9.00
  -9   9  -4    3.60    4.60
   9  -9  -4   19.30    9.60
   0  10   4    2.90    3.60
   0 -10  -4    4.50    4.60
   0 -10  -4    2.60    1.60
   0  10  -4    0.30    1.40
   0 -10   4    0.40    4.30
  -1 -10  -4    8.80    2.00
   1 -10   4    5.10    5.20
  -1 -10  -4    7.70    4.40
   1  10  -4    6.50    2.50
   1 -10  -4    9.00    5.10
   1 -10  -4    7.00    1.40
   1 -10  -4    6.10    1.50
  -1  10  -4    6.10    1.40
  -1 -10   4   10.90    4.50
   1  10   4    3.60    3.80
   2  10  -4    0.40    2.30
  -2 -10  -4    1.00    2.00
   2 -10   4   -3.50    5.20
  -2 -10  -4    0.20    3.80
   2 -10  -4   -1.50    4.90
   2 -10  -4    0.00    0.90
  -2  10  -4    3.30    1.30
  -2  10  -4    0.50    1.10
  -2 -10   4    3.00    3.70
   2 -10  -4    0.40    0.80
   2  10   4    2.60    3.60
   3  10  -4   66.19    5.90
  -3 -10  -4   73.19    7.10
   3 -10   4   70.49    8.70
  -3 -10  -4   66.89    5.00
  -3 -10   4   70.09    5.70
   3 -10  -4   68.29    8.40
  -3  10  -4   70.29    3.80
  -3  10  -4   66.39    3.50
   3  10   4   63.19    6.70
  -3 -10   4   55.49    5.70
  -4 -10  -4   12.80    3.10
   4 -10   4   16.60    7.40
  -4 -10  -4   14.20    3.00
   4  10  -4   15.70    3.50
  -4  10  -4   18.80    2.70
   4 -10  -4   20.70    7.40
  -4 -10   4   15.80    3.50
   4  10   4   21.60    5.70
   5 -10   4   36.80    9.20
  -5 -10  -4   30.40    4.10
   5  10   4   27.80    6.70
   5 -10  -4   40.80    9.00
  -5  10  -4   31.10    3.70
  -5 -10   4   36.40    2.60
  -6 -10  -4    3.40    3.30
   6 -10   4   16.60    8.70
   6  10   4    3.20    6.10
  -6 -10   4    9.60    2.30
   6 -10  -4    6.20    8.90
  -6  10  -4    6.90    3.00
   7 -10   4   36.20   10.10
  -7 -10  -4   28.60    4.70
  -7  10  -4   31.00    4.50
   7 -10  -4   40.70   11.30
  -7 -10   4   32.80    3.50
  -8 -10  -4    7.70    4.20
   8 -10   4   17.70   10.20
   8 -10  -4   16.20   10.40
  -8  10  -4   13.00    4.50
   9 -10   4   -1.40   10.70
  -9 -10  -4   -4.30    4.30
   9 -10  -4    9.90   10.50
  -9  10  -4   -1.60    4.70
   0 -11  -4   -1.80    1.40
   0 -11  -4    1.90    5.00
   0  11   4    2.10    4.30
   0  11  -4   -9.60    2.70
   0 -11   4    2.00    4.40
  -1 -11  -4   -0.20    1.60
   1 -11   4   -1.80    5.30
  -1 -11  -4   -0.70    4.50
   1  11  -4    3.60    2.50
  -1  11  -4    1.20    1.40
   1 -11  -4    1.80    1.00
  -1 -11   4    3.00    4.30
   1 -11  -4    0.50    1.00
   1 -11  -4   -4.20    5.40
   1  11   4   -3.80    3.70
   2  11  -4   35.60    3.90
  -2 -11  -4   42.90    3.40
   2 -11   4   50.89    8.10
  -2 -11  -4   48.20    6.30
  -2  11  -4   38.70    3.00
  -2  11  -4   42.90    3.30
   2 -11  -4   35.20    7.00
  -2 -11   4   39.40    5.70
   2  11   4   43.50    5.90
   3 -11   4   41.70    8.40
  -3 -11  -4   33.90    4.90
   3  11  -4   35.50    4.20
  -3 -11  -4   32.10    3.40
  -3  11  -4   34.90    2.80
   3 -11  -4   30.10    7.40
  -3 -11   4   31.90    5.10
   3  11   4   39.80    6.00
   4  11  -4   19.30    4.10
  -4 -11  -4   25.60    3.50
  -4 -11  -4   25.90    4.00
   4 -11   4   53.19    9.40
   4 -11  -4   32.80    8.40
   4  11   4   20.60    6.10
  -4 -11   4   28.30    4.00
  -4  11  -4   25.40    2.90
  -5 -11  -4   19.10    3.60
  -5 -11  -4   15.50    3.10
   5 -11   4   20.20    9.30
  -5  11  -4   18.40    3.10
   5 -11  -4   19.80    8.40
   5  11   4   19.10    6.80
   6 -11   4  156.08   15.10
  -6 -11  -4  137.79    8.30
   6 -11  -4  153.78   15.30
   6  11   4  144.89   12.10
  -6  11  -4  114.89    7.40
   7 -11   4   13.00   10.10
  -7 -11  -4    8.10    4.00
  -7  11  -4    9.70    3.90
   7 -11  -4   11.80   11.40
  -8 -11  -4   12.80    4.40
   8 -11   4   21.80   11.20
  -8  11  -4   15.30    4.80
   8 -11  -4   31.60   12.00
   0 -12  -4   38.00    2.50
   0 -12   4   33.90    7.00
   0  12  -4   38.30    4.80
   0 -12  -4   40.90    2.60
   0  12   4   33.60    6.10
   0 -12  -4   41.60    7.40
  -1 -12  -4   38.70    2.80
  -1 -12  -4   37.50    7.20
   1 -12   4   43.50    8.40
   1  12  -4   34.50    4.20
  -1 -12   4   36.80    6.70
   1 -12  -4   34.40    7.60
   1  12   4   32.00    5.70
  -2 -12  -4    1.50    2.00
  -2 -12  -4    8.30    5.50
   2  12  -4    3.50    2.90
   2 -12   4    3.10    6.50
   2  12   4    4.60    4.80
  -2 -12   4    4.70    4.50
   2 -12  -4   -0.70    6.90
   3  12  -4    0.60    3.00
  -3 -12  -4    0.90    3.90
   3 -12   4   -6.50    7.00
  -3 -12  -4   -0.90    2.20
   3 -12  -4    2.00    6.90
  -3  12  -4    3.70    2.10
  -3 -12   4    1.50    4.30
   3  12   4   -0.50    4.80
   4  12  -4    3.20    3.30
  -4 -12  -4    0.30    2.50
  -4 -12  -4    4.60    3.30
   4 -12   4   15.30    7.70
  -4  12  -4    2.30    2.30
   4 -12  -4   -1.60    7.40
   4  12   4  -10.50    4.90
   5 -12   4    3.20    9.50
  -5 -12  -4    7.90    3.10
  -5 -12  -4   16.30    3.40
  -5  12  -4    2.90    2.50
   5  12   4   14.00    6.70
   5 -12  -4   -0.70    8.90
  -6 -12  -4   -4.50    3.10
   6 -12   4    6.00   10.40
   6  12   4   -9.10    5.40
  -6  12  -4    2.20    2.90
   6 -12  -4   -8.00   10.10
   7 -12   4    2.00   10.80
  -7 -12  -4    1.50    3.70
   7 -12  -4  -16.40   10.70
  -7  12  -4    0.40    3.20
   8 -12   4   21.70   12.00
  -8  12  -4    5.70    4.00
   8 -12  -4   38.90   12.80
   0 -13   4   -2.00    5.40
   0 -13  -4    2.10    6.30
   0  13   4    1.20    5.10
   0  13  -4   -2.10    3.50
  -1 -13  -4    7.10    1.60
   1  13  -4   10.40    3.60
   1 -13   4    5.90    6.10
  -1 -13  -4   11.60    6.80
   1 -13  -4    1.60    6.10
  -1 -13   4   17.90    6.10
   1  13   4    7.30    5.30
  -2 -13  -4    0.20    5.60
   2 -13   4   29.20    8.10
  -2 -13  -4    6.40    2.00
   2  13  -4    1.60    3.20
   2  13   4    5.30    5.20
   2 -13  -4    5.30    7.50
  -2 -13   4    8.50    5.20
   3 -13   4   31.50    9.40
   3  13  -4   26.70    4.20
  -3 -13  -4   19.10    2.80
  -3 -13  -4   22.50    5.20
   3 -13  -4   15.50    8.30
   3  13   4   23.00    6.00
  -3 -13   4   16.80    5.40
   4  13  -4   -0.40    3.50
  -4 -13  -4   -6.30    3.70
  -4 -13  -4   -1.30    2.30
   4 -13   4   -0.30    9.30
   4  13   4   -4.20    5.50
  -4  13  -4    0.50    2.50
   4 -13  -4    8.50    7.80
   5 -13   4    1.30    9.40
  -5 -13  -4   -1.90    2.80
  -5 -13  -4   -1.20    3.00
   5 -13  -4   18.80   10.50
  -5  13  -4    2.80    2.90
   5  13   4    5.90    6.40
  -6 -13  -4   -0.20    3.20
   6 -13   4    1.90   10.90
   6 -13  -4    6.40   11.40
   6  13   4    6.40    6.50
  -6  13  -4   -3.40    3.00
   7 -13   4   24.80   12.20
   7 -13  -4   22.40   12.80
  -8 -13  -4    0.80    3.50
   8 -13   4   17.60   13.10
  -8  13  -4    8.90    4.20
   8 -13  -4   10.00   11.90
   0 -14  -4   21.00    8.40
   0  14   4   17.30    6.30
   0  14  -4   19.60    4.70
   0 -14   4   14.30    7.20
  -1 -14  -4    7.70    7.20
  -1  14   4    5.90    6.20
   1  14  -4    2.80    3.60
   1 -14   4   -6.30    6.40
   1  14   4    0.30    5.40
  -1 -14   4    3.00    5.70
   1 -14  -4   -2.50    7.80
  -2 -14  -4  122.89    5.30
  -2 -14  -4  134.99   11.40
   2 -14   4  142.49   14.20
   2  14  -4  104.79    8.50
   2 -14  -4  174.28   14.60
  -2 -14   4  130.19   12.30
   2  14   4  113.89   10.90
   3 -14   4   -2.80    8.80
  -3 -14  -4    0.30    1.90
  -3 -14  -4    1.40    4.60
   3  14  -4    4.40    3.60
  -3 -14   4   -0.30    5.10
   3 -14  -4   -8.50    8.80
   3  14   4   -7.40    5.60
  -4 -14  -4   47.30    6.10
   4 -14   4   65.39   12.90
  -4 -14  -4   56.39    4.30
   4  14  -4   53.89    5.90
   4  14   4   39.40    7.80
   4 -14  -4   57.49   12.30
  -5 -14  -4    9.30    3.00
   5 -14   4   13.50   11.80
   5  14   4    2.90    6.80
   5 -14  -4    2.70   11.00
  -5  14  -4    7.80    3.20
   6 -14   4   67.79   14.20
  -6 -14  -4   41.10    4.40
   6  14   4   58.79    9.30
  -6  14  -4   44.00    5.10
   6 -14  -4   46.30   13.80
  -7 -14  -4   -1.30    3.20
   7 -14   4    3.50   12.60
   7 -14  -4    4.50   12.50
  -7  14  -4    3.30    3.80
   0  15  -4    4.90    4.30
   0 -15  -4   -4.60    8.00
   0 -15   4   -2.40    6.40
   0  15   4   -6.00    6.10
  -1 -15  -4   19.50    8.70
  -1  15   4   14.70    6.90
   1 -15   4   -4.90    7.80
   1  15  -4    4.00    4.20
   1 -15  -4   18.40    9.20
   1  15   4   16.20    6.50
  -1 -15   4    3.40    6.40
   2 -15   4   -2.30    8.20
   2  15  -4    2.00    3.60
  -2 -15  -4    3.20    5.20
   2  15   4   -6.30    5.60
  -2 -15   4    0.20    5.80
   2 -15  -4   -5.70    9.30
   3 -15   4    2.80    9.20
   3  15  -4    4.00    3.80
  -3 -15  -4    0.50    4.90
   3  15   4    0.10    5.90
  -3 -15   4    2.40    5.50
   3 -15  -4    7.20   10.20
   4 -15   4    0.40   10.50
   4  15  -4   10.80    4.40
  -4 -15  -4   10.40    4.70
   4 -15  -4   18.50   11.40
   4  15   4   -0.10    6.30
   5 -15   4    0.10   12.10
   5  15   4   -1.40    7.20
   5 -15  -4    6.60   12.20
   6 -15   4   20.00   13.50
   6 -15  -4    5.90   13.30
   6  15   4   15.60    8.10
   7 -15   4    6.90   14.10
  -7  15  -4    2.40    3.90
   7 -15  -4   13.30   14.20
   0  16   4  140.89   13.00
   0 -16   4  140.79   13.70
   0 -16  -4  181.08   16.40
   0  16  -4  157.48   11.30
  -1  16   4    1.00    5.90
  -1 -16  -4    2.00    6.10
   1  16  -4    0.90    4.20
   1 -16   4    9.00    8.80
   1  16   4    2.20    6.60
  -1 -16   4   -2.30    6.50
  -1  16  -4   11.10    5.80
   1 -16  -4    6.90   10.20
   2 -16   4   71.89   12.80
   2  16  -4   72.39    6.80
  -2 -16  -4   60.49    8.60
   2 -16  -4   87.49   14.40
  -2 -16   4   62.69    9.30
   2  16   4   62.49    8.90
  -3 -16  -4    3.70    5.10
   3 -16   4   -7.30   10.30
   3  16  -4   -3.10    3.70
   3  16   4   -7.90    5.90
  -3 -16   4   -7.80    5.80
   3 -16  -4   -4.40   10.10
   4 -16   4   90.09   14.90
  -4 -16  -4   62.29    7.50
   4 -16  -4   75.79   14.20
   4  16   4   55.79    9.00
   5 -16   4   -3.10   13.20
   5 -16  -4  -10.90   13.20
   5  16   4   -2.40    7.40
   6 -16   4   63.29   16.20
   6 -16  -4   27.70   15.60
   6  16   4   30.10    9.10
   0 -17  -4   10.70   11.90
   0  17  -4   -0.30    4.90
   0  17   4    7.80    7.10
   0 -17   4   -0.30    8.10
  -1 -17  -4   -0.20    6.50
   1 -17   4    1.90    9.30
   1  17  -4   -2.60    4.20
  -1  17   4   -1.00    6.60
   1 -17  -4   12.80   11.30
   1  17   4    2.20    6.60
  -1 -17   4   -2.10    6.90
  -1  17  -4   -1.60    5.60
  -2 -17  -4    1.10    5.90
   2 -17   4   -5.00    9.90
  -2  17   4    8.30    6.10
  -2 -17   4    2.60    6.60
   2 -17  -4   -5.10   11.90
   2  17   4    7.90    7.10
   3 -17   4    9.20   11.90
  -3 -17  -4    1.00    5.50
   3  17   4   -0.30    6.60
  -3 -17   4   -9.90    6.10
   3 -17  -4   -0.50   12.10
  -4 -17  -4    0.80    4.90
   4 -17   4   -7.50   13.20
   4 -17  -4   14.60   13.80
   4  17   4   -3.20    6.70
   5 -17   4    7.10   14.60
   5 -17  -4   -4.40   14.80
   5  17   4    5.80    8.40
   0  18   4   10.20    7.00
   0 -18   4   16.80   10.10
   0 -18  -4   18.00    9.10
   0  18  -4   14.70    6.00
  -1 -18  -4    6.70    7.30
  -1  18   4    3.90    7.60
   1 -18   4    3.10   10.90
   1 -18  -4    6.10    9.70
  -1 -18   4    6.90    8.10
   1  18   4   -3.70    6.70
  -1  18  -4    6.80    6.30
   2 -18   4   27.40   12.90
  -2  18   4    4.40    7.70
  -2 -18  -4   22.10    7.20
   2  18   4   21.60    8.30
   2 -18  -4   53.69   15.20
  -2 -18   4   11.10    7.70
   3 -18   4   -7.90   12.20
  -3 -18  -4    8.00    6.20
   3  18   4   -1.10    7.30
   3 -18  -4    8.50   14.70
  -3 -18   4   -4.30    6.80
   4 -18   4    5.20   14.50
   4  18   4    4.50    7.30
   4 -18  -4   24.40   15.80
   5 -18  -4   -5.90   13.70
   0 -19   4   12.60   10.80
   0  19   4   -1.20    7.60
   0 -19  -4   13.10    9.80
  -1  19   4    3.20    8.00
   1 -19   4   22.20   12.50
  -1 -19  -4    5.20    7.90
   1 -19  -4    8.70   10.80
   1  19   4   -3.80    7.10
  -1 -19   4   -4.00    8.30
   2 -19   4    6.30   13.30
  -2 -19  -4    2.60    6.80
  -2  19   4   -4.60    7.00
  -2 -19   4    7.00    8.20
   2  19   4   -5.30    7.20
   2 -19  -4   12.80   12.30
  -3 -19  -4   15.70    7.20
   3 -19   4    0.80   14.90
   3  19   4    5.80    8.30
   3 -19  -4   22.60   14.60
  -3 -19   4   -3.50    7.50
   0 -20  -4   31.00   11.80
   0 -20   4   30.90   12.70
   0  20   4    7.60    8.60
   1 -20   4   -0.40   13.30
  -1 -20  -4    8.80    8.60
  -1  20   4   -7.10    7.50
   1  20   4   -5.30    8.00
  -1 -20   4    9.60   10.00
   1 -20  -4   11.90   12.70
  -2  20   4   19.00    8.90
   2 -20   4   19.90   15.20
  -2 -20  -4   25.30    8.60
   2 -20  -4   40.00   14.90
   2  20   4    3.90    8.30
  -2 -20   4   12.60    9.20
   0   0   5    0.70    1.50
   0   0  -5    0.30    1.50
   1   0   5   -0.20    2.40
  -1   0  -5   -1.10    1.90
  -2   0  -5    0.50    2.00
   2   0   5   -2.40    2.50
   2   0  -5   -0.50    1.20
  -2   0  -5    0.10    2.10
  -3   0  -5   -2.70    2.50
  -3   0  -5   -1.20    1.80
  -3   0  -5   -0.40    1.20
  -3   0   5   -0.50    1.50
  -4   0  -5    1.70    2.80
  -4   0  -5   -1.90    2.10
  -4   0   5    0.20    1.80
  -4   0  -5    1.30    1.60
  -5   0  -5    1.20    1.90
  -5   0   5   -0.60    2.00
  -6   0   5    2.70    2.50
  -6   0  -5   -0.30    2.40
  -7   0  -5   -0.20    2.90
  -7   0   5   -2.80    2.70
  -8   0   5    3.30    3.50
  -8   0  -5   -1.30    3.10
   8   0  -5   -0.50    3.50
  -9   0  -5   -1.00    3.80
 -10   0  -5   -3.20    4.10
 -10   0   5    4.00    4.40
   0  -1  -5   -0.30    2.00
   0   1  -5   -2.00    1.00
   0   1   5    1.20    1.90
   0  -1   5    1.20    1.30
   1  -1   5 1108.19   36.90
  -1  -1  -5 1089.09   37.10
   1   1   5 1078.59   37.20
  -1   1  -5 1124.19   36.90
   2   1  -5   -0.50    1.20
  -2  -1  -5   -0.30    1.00
  -2  -1  -5    2.60    2.60
   2  -1  -5    2.20    1.30
  -2   1  -5    0.10    2.10
   2   1   5    0.70    2.40
  -2   1  -5   -1.80    2.10
  -3  -1  -5  714.13   26.10
   3  -1   5  705.93   25.70
  -3  -1  -5  736.63   25.10
  -3   1   5  709.13   21.10
  -3  -1  -5  719.13   20.80
  -3   1  -5  725.23   26.10
  -3   1  -5  741.03   20.30
   3   1   5  708.73   26.30
  -3   1  -5  723.93   25.70
  -3  -1   5  720.43   21.10
  -4   1   5   11.40    2.20
  -4  -1  -5   22.40    2.40
  -4  -1  -5   13.10    3.30
   4  -1   5   15.40    3.00
  -4  -1  -5   13.70    2.20
  -4   1  -5   12.60    3.30
  -4   1  -5   14.10    1.90
  -4   1  -5   14.50    3.10
  -5   1   5  241.58    9.40
   5  -1   5  261.47   10.80
  -5  -1  -5  237.58    9.10
  -5   1  -5  259.47    8.90
  -5  -1   5  235.38    9.30
   6  -1   5   36.70    4.00
  -6   1   5   31.10    3.60
  -6  -1  -5   37.40    3.80
  -6   1  -5   43.10    3.80
  -6  -1   5   41.70    4.10
  -7   1   5   48.70    4.80
  -7  -1  -5   65.39    5.30
  -7   1  -5   68.99    5.20
  -7  -1   5   61.59    5.10
  -8  -1  -5    6.80    3.50
  -8   1   5    4.00    3.50
   8   1  -5    5.30    3.40
  -8  -1   5    7.60    3.60
   8  -1  -5    1.90    4.20
  -9   1   5   36.90    5.30
  -9  -1  -5   29.50    5.10
  -9  -1   5   29.70    5.10
  -9   1  -5   31.70    5.20
 -10  -1  -5   -0.80    4.20
 -10   1   5   -0.70    4.20
 -10  -1   5   -3.00    4.10
 -10   1  -5   -3.40    4.20
   0   2  -5   48.60    2.60
   0   2   5   38.90    3.40
   0  -2   5   42.00    2.60
  -1  -2  -5  261.47    8.00
  -1  -2  -5  262.37   10.50
   1  -2   5  271.17   11.00
   1   2   5  259.07   10.80
  -1   2  -5  262.47   10.90
  -1   2  -5  258.37   10.00
   2  -2   5   11.30    3.00
  -2  -2  -5    3.80    1.40
   2   2  -5    5.00    1.30
  -2  -2  -5    0.40    2.60
   2   2   5    3.90    3.10
   2  -2  -5    3.50    1.50
  -2   2  -5   10.80    2.60
  -2   2  -5   14.80    2.90
  -3  -2  -5    2.00    1.60
  -3  -2  -5    3.10    2.60
  -3  -2  -5    2.30    1.40
   3  -2   5    3.20    2.70
  -3   2   5    1.60    1.80
  -3  -2   5    1.80    1.50
  -3   2  -5    3.50    2.60
   3   2   5    2.60    1.00
   3   2   5    0.90    3.00
  -3   2  -5    4.90    2.70
  -4   2   5  115.29    5.70
  -4  -2  -5  117.79    8.30
  -4  -2  -5  117.19    5.60
   4  -2   5  113.19    7.20
   4   2   5  107.09    9.10
  -4  -2   5  134.59    5.70
  -4   2  -5  117.79    8.10
  -4   2  -5  121.09    4.70
  -4   2  -5  129.09    7.60
   4   2   5  123.29    4.30
   5  -2   5    8.30    2.90
  -5  -2  -5    8.50    2.40
  -5   2   5    6.10    2.30
  -5   2  -5    8.30    2.00
   5   2   5    5.40    1.10
  -5  -2   5    7.90    2.30
   6  -2   5    1.40    2.90
  -6   2   5   -0.50    2.40
  -6  -2  -5    1.30    2.60
  -6  -2   5    0.10    2.40
  -6   2  -5   -2.00    2.20
  -7   2   5    0.60    2.80
   7  -2   5   -2.80    3.10
  -7  -2  -5   -1.00    3.00
  -7  -2   5    0.10    2.80
  -7   2  -5   -1.60    2.80
  -8   2   5   10.10    3.70
  -8  -2  -5   11.60    3.90
  -8  -2   5    3.90    3.50
  -8   2  -5   11.80    3.60
  -9  -2  -5   17.90    4.50
  -9   2   5    7.20    4.10
  -9  -2   5   13.20    4.50
  -9   2  -5   12.80    4.20
 -10   2   5   -1.00    4.40
 -10  -2  -5   -4.50    4.30
 -10   2  -5    2.60    4.50
 -10  -2   5    3.80    4.50
   0   3  -5   -1.30    0.90
   0   3  -5   -0.20    2.40
   0  -3  -5    0.40    1.30
   0   3   5   -1.50    2.60
   1   3  -5  185.08    8.20
  -1  -3  -5  170.08    6.10
  -1  -3  -5  161.58    8.00
   1  -3   5  177.98    8.70
   1   3   5  179.58    5.80
  -1   3  -5  177.68    8.60
   1   3   5  173.18    8.60
   2   3  -5  210.68    6.90
  -2  -3  -5  206.48   10.00
   2  -3   5  214.18   10.10
  -2  -3  -5  204.28    7.30
   2   3   5  203.68   10.00
   2   3   5  209.88    6.80
  -2   3  -5  241.98   10.00
  -2  -3   5  214.78    8.30
   2  -3  -5  213.88    7.20
  -3  -3  -5  412.56   13.10
  -3   3   5  416.66   13.20
   3  -3   5  410.06   16.70
  -3  -3  -5  439.36   16.90
  -3  -3   5  421.36   12.70
  -3  -3   5  424.26   15.60
   3   3   5  421.46   16.90
  -3   3  -5  411.46   16.70
   3   3   5  413.46   12.50
  -4  -3  -5    1.70    2.00
  -4   3   5    1.40    1.80
  -4  -3  -5    6.00    3.20
   4  -3   5    8.20    3.30
  -4  -3   5    6.70    2.60
  -4  -3   5    2.10    1.80
   4   3   5    4.10    1.40
   4   3   5    2.30    3.50
  -4   3  -5    3.90    1.30
   5  -3   5   35.10    4.50
  -5  -3  -5   30.00    3.20
  -5   3   5   30.50    3.40
  -5  -3   5   28.70    4.10
  -5  -3   5   32.40    3.20
  -5   3  -5   31.30    2.80
  -6  -3  -5   44.20    4.30
   6  -3   5   46.60    5.20
  -6   3   5   47.30    4.40
  -6  -3   5   48.30    4.20
  -6   3  -5   52.99    4.00
  -7   3   5  102.69    7.20
   7  -3   5  102.99    8.70
  -7  -3  -5   92.49    7.30
  -7   3  -5  105.39    6.70
  -7  -3   5  114.69    7.00
  -8   3   5    6.40    3.50
   8  -3   5   -1.10    3.80
  -8  -3  -5    3.70    3.50
   8  -3  -5    4.30    4.80
  -8  -3   5   -0.60    3.40
   8  -3  -5    0.60    1.80
  -8   3  -5    9.10    3.50
  -9  -3  -5   16.90    4.70
  -9   3   5   14.30    4.50
  -9  -3   5   29.00    5.10
  -9   3  -5   16.60    4.60
 -10  -3  -5   11.90    4.90
 -10   3   5   26.50    5.40
 -10   3  -5   15.20    5.00
 -10  -3   5   17.70    5.00
   0  -4   5  222.88   10.20
   0   4   5  215.78   10.00
   0  -4  -5  212.28    7.30
   0   4  -5  219.18    9.80
  -1  -4  -5   32.20    3.50
   1  -4   5   39.00    4.10
  -1  -4  -5   43.40    3.10
   1   4  -5   52.89    5.00
   1  -4  -5   51.49    3.20
   1   4   5   42.60    2.90
   1   4   5   29.80    3.50
   2  -4   5   35.60    4.70
   2   4  -5   45.00    2.70
  -2  -4  -5   42.80    3.40
  -2  -4  -5   42.20    4.20
   2   4  -5   37.30    3.60
   2   4   5   38.10    4.10
   2   4   5   43.80    2.90
  -2   4  -5   41.50    4.30
   2  -4  -5   41.80    3.10
  -2  -4   5   37.40    3.40
  -3  -4  -5  121.09    5.60
  -3  -4  -5  126.39    8.30
   3   4  -5  116.89    6.50
   3  -4   5  112.09    8.10
  -3  -4   5  128.79    4.80
   3   4   5  121.39    8.40
  -3  -4   5  124.09    6.40
   3   4   5  129.19    5.30
   4  -4   5    5.20    3.50
  -4  -4  -5    7.40    2.20
  -4   4   5    8.40    2.10
  -4  -4   5   11.70    2.70
   4   4   5    5.50    3.60
  -4  -4   5    7.30    1.90
  -4   4  -5    7.90    1.30
  -5  -4  -5   20.40    3.00
   5  -4   5   19.70    4.20
  -5   4   5   14.80    2.70
  -5  -4   5   22.90    2.90
  -5   4  -5   19.50    2.30
   5   4   5   23.40    5.00
  -5  -4   5   26.40    3.90
  -6  -4  -5    5.30    2.90
   6  -4   5    1.70    4.00
  -6   4   5    0.10    2.50
  -6  -4   5    0.50    2.40
  -6   4  -5    2.00    2.30
  -7  -4  -5   -1.30    3.20
  -7   4   5    0.40    2.80
   7  -4   5   -0.60    4.00
   7  -4  -5    1.40    1.80
  -7   4  -5   -0.30    2.70
  -7  -4   5   -0.80    2.80
   8  -4   5   40.00    6.00
  -8  -4  -5   38.60    5.00
  -8   4   5   43.90    5.30
  -8  -4   5   49.60    5.20
  -8   4  -5   49.10    5.20
   8  -4  -5   55.39    7.50
  -9  -4  -5   12.80    4.50
  -9   4   5   17.30    4.60
  -9  -4   5    9.60    4.20
   9  -4  -5   13.90    6.00
  -9   4  -5    8.70    4.20
 -10  -4  -5    6.00    4.90
 -10   4  -5    6.50    4.60
 -10  -4   5    8.00    4.60
   0   5   5    0.80    1.40
   0  -5   5   -3.20    3.20
   0   5  -5   -1.00    2.50
   0   5   5   -0.40    2.70
   0  -5  -5   -1.00    1.50
   1   5  -5   68.99    5.70
  -1  -5  -5   65.09    4.00
   1   5  -5   72.89    3.20
   1  -5   5   66.99    5.80
   1   5  -5   68.69    2.30
  -1  -5  -5   75.49    6.30
   1   5   5   64.69    3.70
   1  -5  -5   70.19    3.80
  -1  -5   5   63.89    6.00
   1   5   5   72.79    6.20
  -1   5  -5   73.19    5.90
   2   5  -5   10.00    1.50
  -2  -5  -5   10.30    2.60
  -2  -5  -5   12.10    2.10
   2   5  -5    9.60    2.80
   2  -5   5    9.60    4.00
  -2  -5   5   11.30    1.80
   2  -5  -5   10.10    1.80
   2  -5  -5   12.30    1.90
   2   5   5   12.00    3.30
   3  -5   5  145.39    9.20
  -3  -5  -5  128.09    8.50
   3   5  -5  134.99    7.10
  -3  -5  -5  119.29    5.80
   3   5   5  129.89    8.90
  -3  -5   5  131.09    6.70
   3  -5  -5  137.39    5.60
  -3  -5   5  128.69    4.70
  -4   5   5   93.89    5.40
   4  -5   5  109.89    8.60
  -4  -5  -5  100.99    5.50
   4   5  -5   99.09    5.90
  -4   5  -5   96.99    3.90
  -4   5  -5   98.59    3.80
   4   5   5  104.49    8.60
  -4  -5   5  111.69    4.90
  -4  -5   5   89.49    6.50
   4  -5  -5  101.29    4.90
   5   5  -5   77.79    5.10
  -5   5   5   77.89    5.20
  -5  -5  -5   79.19    5.50
   5  -5   5   75.09    7.10
  -5  -5   5   78.89    6.80
  -5   5  -5   76.99    4.30
   5  -5  -5   80.49    4.50
  -5  -5   5   82.79    4.90
   5   5   5   83.39    7.90
   6  -5   5   23.40    5.30
  -6   5   5   18.50    3.30
   6   5  -5   23.40    2.60
  -6  -5  -5   19.50    3.80
  -6  -5   5   23.30    3.30
  -6   5  -5   19.30    3.00
   6  -5  -5   23.90    2.50
  -7  -5  -5   14.10    4.00
   7  -5   5   18.80    5.40
  -7   5   5   12.80    3.40
  -7   5  -5   19.90    3.50
   7  -5  -5   14.40    2.00
  -7  -5   5   12.80    3.30
   7  -5  -5   20.00    6.40
  -8  -5  -5    5.80    3.70
  -8   5   5   -3.50    3.10
   8  -5   5    8.80    5.10
   8  -5  -5    8.70    6.30
  -8  -5   5    4.30    3.40
  -9   5   5    9.50    4.20
  -9  -5  -5   10.70    4.40
  -9   5  -5    9.10    4.30
  -9  -5   5    6.30    4.20
   9  -5  -5   22.10    7.00
 -10   5   5    3.00    4.70
 -10  -5  -5    8.70    4.80
 -10  -5   5    3.80    4.40
 -10   5  -5    2.70    4.50
   0  -6  -5  143.79    5.80
   0  -6   5  151.08    9.00
   0   6   5  149.39    8.40
   2   6  -5  204.78    8.20
  -2  -6  -5  209.98   10.20
   2   6  -5  212.48    7.10
   2  -6   5  205.48   11.40
   2   6  -5  210.68    9.80
  -2  -6  -5  213.28    7.80
  -2  -6   5  202.28    8.10
   2  -6  -5  206.78    7.40
   2   6   5  211.88   10.70
   3   6  -5    0.60    2.30
   3  -6   5   -1.10    4.00
  -3  -6  -5    2.50    2.80
  -3  -6  -5    2.80    2.10
   3  -6  -5    1.70    1.60
  -3  -6   5   -2.30    1.90
   3   6   5    1.00    3.40
  -4  -6  -5  116.39    5.00
   4   6  -5  117.19    6.40
   4  -6   5  116.79    9.90
  -4  -6  -5  107.69    6.10
  -4  -6   5   99.79    6.90
   4   6   5  113.89    9.00
  -4  -6   5  119.99    5.00
  -4   6  -5  117.39    4.30
   4  -6  -5  118.49    5.20
  -4   6  -5  115.39    4.30
  -5  -6  -5    3.70    2.70
  -5   6   5    5.00    2.60
   5   6  -5    5.10    2.20
   5  -6   5    3.30    4.30
   5  -6  -5    1.60    1.70
   5   6   5    0.60    4.20
  -5   6  -5    3.20    1.80
  -5  -6   5    1.10    2.80
  -5  -6   5   -0.30    2.00
  -6  -6  -5   20.70    3.90
   6  -6   5   21.70    6.00
  -6   6   5   17.80    3.30
   6   6  -5   22.80    2.40
  -6   6  -5   22.30    3.20
  -6  -6   5   21.60    3.20
   6  -6  -5   23.40    2.20
  -7  -6  -5    0.50    3.20
   7  -6   5    1.40    5.30
  -7   6   5   -2.40    2.70
   7  -6  -5    4.30    6.20
  -7  -6   5   -2.90    2.70
  -7   6  -5   -0.60    2.90
  -8  -6  -5   25.20    4.70
   8  -6   5   21.20    6.70
  -8   6   5   17.70    4.20
   8  -6  -5   40.40    8.10
  -8  -6   5   25.20    4.30
  -8   6  -5   26.70    4.60
  -9   6   5    1.90    4.40
  -9  -6  -5   11.80    4.60
   9  -6   5    5.30    6.10
  -9   6  -5    4.00    3.90
  -9  -6   5    5.50    4.00
   9  -6  -5    2.10    6.90
 -10   6   5   11.00    5.30
 -10  -6  -5    9.90    5.30
 -10  -6   5    6.60    4.30
 -10   6  -5    6.50    4.90
   0   7   5   -2.30    3.10
   0  -7   5   -1.30    3.50
   0  -7  -5   -1.10    1.60
  -1  -7  -5  104.29    5.10
   1  -7   5   93.19    8.00
   1   7  -5  104.09    5.10
   1   7  -5  115.39    4.00
  -1  -7   5  111.79    7.90
   1  -7  -5  109.19    4.90
   1   7   5  113.19    7.80
   2   7  -5    6.80    1.90
   2   7  -5    6.70    1.50
  -2  -7  -5    6.30    2.70
   2   7  -5    4.80    3.00
  -2  -7  -5    5.20    2.10
  -2  -7   5    6.20    2.00
   2  -7  -5    6.40    1.70
   2   7   5    6.30    3.70
   3  -7   5  101.69    8.70
  -3  -7  -5   94.59    6.20
  -3  -7  -5   87.09    5.30
   3   7  -5   95.89    6.30
  -3  -7  -5   90.89    7.10
   3  -7  -5   89.19    4.40
  -3  -7   5   97.39    5.60
   3   7   5   92.39    8.30
  -4  -7  -5   19.40    2.40
  -4  -7  -5   22.80    3.20
   4  -7   5   21.10    6.00
   4   7  -5   19.60    3.00
   4   7   5    9.80    4.50
   4  -7  -5   20.20    2.10
  -4  -7   5   19.30    2.00
  -4  -7   5   18.90    3.10
  -4   7  -5   19.80    1.70
  -4   7  -5   20.80    1.80
   5  -7   5   25.70    6.30
   5   7  -5   33.30    4.20
  -5   7   5   28.80    3.60
  -5  -7  -5   27.30    3.70
   5  -7  -5   20.50    2.00
   5   7   5   30.20    6.00
  -5  -7   5   19.80    3.70
  -5   7  -5   18.30    2.50
  -5  -7   5   23.80    2.70
  -6  -7  -5    3.90    3.20
  -6   7   5    1.80    3.00
   6  -7   5    6.50    5.70
  -6   7  -5    6.90    2.70
   6   7   5    0.60    5.20
  -6  -7   5   -1.10    2.20
   6  -7  -5    1.30    1.10
  -7  -7  -5   10.10    3.80
  -7   7   5   13.90    4.00
   7  -7   5    6.30    6.50
   7  -7  -5   14.40    7.90
  -7   7  -5   15.30    3.50
  -7  -7   5   10.20    3.20
  -8   7   5    1.50    3.90
  -8  -7  -5    2.10    3.60
   8  -7   5    7.50    6.40
   8  -7  -5    8.90    7.80
  -8  -7   5    1.40    3.10
  -8   7  -5    2.10    3.80
   9  -7   5    5.60    6.70
  -9  -7  -5    5.80    4.50
  -9   7   5   11.10    4.80
   9  -7  -5   17.50    8.40
  -9   7  -5    2.60    4.20
  -9  -7   5    8.00    3.70
   0  -8   5    5.00    4.10
   0  -8  -5    7.80    1.90
   1  -8   5   29.60    5.40
   1   8  -5   26.40    2.50
  -1  -8  -5   27.60    2.70
   1   8  -5   33.80    2.40
   1   8   5   32.10    4.60
   1  -8  -5   27.70    2.50
  -1  -8   5   26.80    4.70
   2   8  -5  239.48    9.60
   2  -8   5  260.47   13.90
  -2  -8  -5  243.98    8.90
  -2  -8  -5  257.27   12.00
   2   8   5  237.28   12.30
  -2  -8   5  228.28   11.70
   2  -8  -5  233.78    8.20
  -3  -8  -5    5.90    2.50
   3  -8   5    4.80    5.00
   3   8  -5    4.80    2.20
  -3  -8  -5    6.90    2.90
  -3  -8   5    6.60    2.10
   3  -8  -5    4.80    1.60
   3   8   5    3.40    3.70
  -4  -8  -5   77.89    5.10
   4  -8   5   87.59    8.80
  -4  -8  -5   74.59    5.50
   4   8  -5   79.29    6.50
  -4  -8   5   78.49    6.00
   4   8   5   77.29    7.40
  -4   8  -5   75.09    3.70
   4  -8  -5   72.09    3.60
  -4   8  -5   77.79    3.50
   4  -8  -5   80.49    3.90
   5   8  -5    6.10    3.10
   5  -8   5    5.00    6.30
  -5  -8  -5    1.40    2.90
  -5   8  -5    6.00    2.20
   5  -8  -5    5.30    1.20
  -5  -8   5    5.40    3.20
   5   8   5    7.60    5.10
   5  -8  -5    5.00    1.10
  -5  -8   5    2.30    1.90
   6  -8   5   52.19    8.30
  -6  -8  -5   46.80    5.00
   6  -8  -5   61.09    9.70
   6   8   5   42.20    7.20
  -6  -8   5   46.70    3.80
  -6   8  -5   52.69    4.40
  -7   8   5    3.20    3.60
  -7  -8  -5    2.30    3.50
   7  -8   5    9.90    7.30
  -7   8  -5   -1.50    3.10
   7  -8  -5    4.20    7.90
  -7  -8   5    5.50    2.60
  -8  -8  -5   56.29    6.10
   8  -8   5   82.29   10.50
   8  -8  -5   69.19   11.70
  -8   8  -5   49.10    5.80
  -8  -8   5   63.99    5.30
   9  -8   5    8.20    8.00
  -9  -8  -5    3.70    4.40
  -9   8  -5   -0.60    4.30
  -9  -8   5    2.20    3.20
   9  -8  -5    8.50    8.70
   0   9  -5    0.70    1.00
   0   9   5   -6.40    3.20
   0  -9  -5   -0.80    1.60
   0  -9   5    3.40    4.30
   1  -9   5   33.00    5.80
  -1  -9  -5   29.80    2.80
   1   9  -5   30.90    2.90
   1   9  -5   34.00    2.70
   1  -9  -5   29.20    2.50
  -1  -9   5   23.80    4.70
   1   9   5   29.10    4.60
  -2  -9  -5   27.80    4.70
   2   9  -5   25.60    2.80
   2  -9   5   32.10    7.10
  -2  -9  -5   26.20    2.90
  -2  -9   5   29.70    4.60
   2   9   5   31.20    4.70
   2  -9  -5   30.90    2.40
   3   9  -5   42.20    3.90
  -3  -9  -5   44.30    5.00
   3  -9   5   42.00    7.40
  -3  -9  -5   51.09    4.10
  -3   9  -5   49.50    2.40
  -3  -9   5   51.39    4.10
  -3   9  -5   49.70    2.60
   3  -9  -5   48.90    3.10
   3  -9  -5   46.60    2.80
   3   9   5   47.20    5.90
  -4  -9  -5   17.80    3.00
  -4  -9  -5   18.80    3.30
   4  -9   5   24.80    6.90
  -4   9  -5   22.00    2.30
   4   9   5   17.40    5.50
  -4  -9   5   17.20    3.20
  -4   9  -5   14.40    1.90
   5  -9   5   -5.00    6.90
  -5  -9  -5   -0.20    2.90
   5   9  -5    2.60    3.00
   5   9   5   -3.80    5.10
  -5   9  -5    3.10    2.20
  -5  -9   5   -2.10    2.80
  -5  -9   5    0.60    1.50
  -6  -9  -5    5.20    3.50
   6  -9   5    6.30    7.40
  -6   9  -5    5.10    3.00
   6   9   5    1.70    5.60
   6  -9  -5    2.70    7.80
  -6  -9   5    3.00    2.00
   7  -9   5   16.20    8.60
  -7  -9  -5    3.80    3.60
  -7  -9   5    3.30    2.30
  -7   9  -5   -2.10    3.20
  -8  -9  -5    0.10    4.00
   8  -9   5   28.70    9.20
  -8  -9   5    0.10    2.60
   8  -9  -5    6.70   10.10
   9  -9   5   -2.40    9.00
  -9  -9  -5   -4.10    4.30
   9  -9  -5    5.90    9.90
  -9   9  -5    5.60    4.40
   0 -10  -5   52.49    3.70
   0  10  -5   48.00    2.90
   0  10   5   54.19    5.90
   0 -10   5   39.30    5.80
  -1 -10  -5    1.10    1.90
   1 -10   5    3.60    4.80
  -1 -10  -5   -2.30    4.00
   1  10  -5    1.00    2.00
  -1  10  -5   -0.50    1.00
  -1 -10   5   -0.70    4.00
   1 -10  -5    1.70    1.50
  -1  10  -5   -2.00    1.00
   1  10   5   -1.60    3.70
  -2 -10  -5   72.39    5.20
  -2 -10  -5   86.49    8.40
   2 -10   5  131.99   11.50
   2  10  -5   83.69    5.70
   2 -10  -5   81.49    3.90
   2 -10  -5   80.29    3.80
  -2  10  -5  105.99    3.50
  -2 -10   5   76.59    7.00
   2  10   5   90.79    7.70
  -3 -10  -5   43.90    5.40
  -3 -10  -5   42.20    3.80
   3 -10   5   45.80    7.60
   3  10  -5   39.20    3.80
  -3  10  -5   39.80    2.60
  -3  10  -5   42.00    3.10
   3  10   5   41.00    6.00
   3 -10  -5   42.40    2.20
   3 -10  -5   41.20    2.30
  -4 -10  -5  114.19    6.70
   4 -10   5  112.29   11.00
  -4 -10  -5  105.49    7.00
  -4  10  -5  102.89    5.20
   4  10   5  101.29    9.20
  -4 -10   5  104.59    7.10
  -5 -10  -5   -3.20    2.90
  -5 -10  -5    2.40    2.10
   5 -10   5    3.40    8.00
   5 -10  -5    1.30    7.30
   5  10   5   -1.00    5.80
  -5  10  -5    5.00    2.60
  -5 -10   5    0.60    2.90
  -6 -10  -5    0.00    3.30
   6 -10   5   -3.50    7.90
  -6 -10   5    0.70    1.70
  -6  10  -5   -1.90    3.00
   6  10   5    3.50    6.10
   6 -10  -5   11.10    9.30
   7 -10   5   42.20   10.80
  -7 -10  -5   42.60    5.20
   7 -10  -5   46.10   11.20
  -7  10  -5   41.90    5.10
   8 -10   5   18.30   10.30
  -8 -10  -5   19.10    4.90
  -8  10  -5   14.60    4.30
   8 -10  -5   30.40   11.30
   9 -10   5   10.50   10.80
  -9 -10  -5   -1.70    4.30
   9 -10  -5    7.70   10.80
  -9  10  -5    4.80    4.80
   0 -11  -5   -0.10    1.70
   0 -11   5   -1.90    4.40
   0  11  -5   -6.30    2.80
   0  11   5    1.20    4.40
   0  11  -5   -1.30    1.40
   0 -11  -5   -0.40    5.00
   1  11  -5   -0.50    2.30
   1 -11   5   -2.70    4.60
  -1 -11  -5    0.80    1.90
  -1 -11  -5   -4.30    4.50
   1 -11  -5    0.50    1.40
  -1 -11   5   -0.80    4.40
  -1  11  -5   -0.20    1.20
   1 -11  -5   -0.50    5.40
   1  11   5   10.70    4.20
  -2 -11  -5   16.00    2.80
   2  11  -5   17.80    3.00
  -2 -11  -5   19.60    5.10
   2 -11   5   24.80    6.80
  -2  11  -5   16.10    2.00
   2  11   5   20.40    5.20
   2 -11  -5   20.30    6.00
  -2 -11   5   22.00    5.00
   2 -11  -5   17.40    1.50
  -2  11  -5   17.60    1.90
   2 -11  -5   20.30    1.60
  -3 -11  -5    2.30    2.50
   3  11  -5    2.30    2.70
  -3 -11  -5   -0.70    3.90
   3 -11   5    1.40    6.70
   3  11   5    0.50    4.60
  -3  11  -5   -0.90    1.30
  -3  11  -5    0.20    1.50
   3 -11  -5   -5.20    6.30
  -4 -11  -5   16.00    3.30
  -4 -11  -5   17.00    3.60
  -4 -11   5   16.40    3.50
   4 -11  -5   24.20    7.70
   4  11   5   24.60    6.40
   5 -11   5   23.80    9.00
  -5 -11  -5   17.60    3.20
  -5 -11  -5   19.00    4.00
   5  11   5   28.50    7.00
   5 -11  -5   34.00    9.90
  -5  11  -5   23.10    3.10
  -6 -11  -5   72.29    6.10
   6 -11   5   92.29   12.50
   6  11   5   84.99    9.90
   6 -11  -5  115.29   13.80
  -6  11  -5   81.89    6.40
  -7 -11  -5    0.40    3.70
   7 -11   5   40.50   11.40
   7 -11  -5   18.90   11.40
  -7  11  -5   16.00    3.90
   8 -11   5   13.10   11.20
  -8 -11  -5   13.30    4.60
  -8  11  -5    9.30    4.50
   8 -11  -5    3.20   12.30
   0  12  -5   72.59    5.80
   0 -12   5   72.69    8.70
   0  12   5   71.09    7.60
   0 -12  -5   60.79    8.20
   0 -12  -5   66.39    4.00
  -1 -12  -5   13.10    2.30
   1 -12   5   15.90    6.20
  -1 -12  -5    4.80    5.50
   1  12  -5    9.00    3.00
   1 -12  -5   11.30    7.10
   1 -12  -5   10.00    1.30
   1  12   5   12.70    5.10
  -1 -12   5   11.70    5.30
   1 -12  -5    9.50    1.50
   2  12  -5    1.70    2.60
   2 -12   5   -0.30    6.10
  -2 -12  -5    0.80    2.10
  -2 -12  -5    2.70    5.00
   2 -12  -5   -0.30    6.70
  -2 -12   5   -2.20    4.40
   2  12   5   -4.20    4.60
  -2  12  -5   -2.10    1.70
  -3 -12  -5    2.80    2.50
  -3 -12  -5    3.00    4.50
   3 -12   5    0.10    7.60
   3  12  -5    4.40    3.00
  -3 -12   5   10.70    4.50
   3  12   5   -1.60    4.80
  -3  12  -5    4.40    2.00
   3 -12  -5   -3.80    7.00
  -4 -12  -5    6.20    3.00
  -4 -12  -5   12.90    3.60
   4  12  -5    4.50    3.30
   4 -12   5   21.70    9.60
   4  12   5   11.00    5.80
  -4  12  -5    9.60    2.50
   4 -12  -5   13.30    7.60
   5 -12   5   16.30    9.40
  -5 -12  -5    7.90    3.00
  -5 -12  -5    5.60    3.30
   5 -12  -5    5.20    9.60
   5  12   5   10.50    6.70
  -5  12  -5    8.40    2.80
   6 -12   5   41.20   11.40
  -6 -12  -5   24.50    4.30
   6 -12  -5   46.50   11.70
   6  12   5   29.30    7.80
  -6  12  -5   19.90    4.00
  -7 -12  -5    3.30    3.80
   7 -12   5    9.80   11.40
   7 -12  -5    8.30   12.30
  -7  12  -5    1.20    3.80
   8 -12   5   24.90   12.10
  -8 -12  -5    5.10    4.20
  -8  12  -5   -5.00    3.30
   8 -12  -5   21.30   13.50
   0 -13   5    1.80    5.70
   0 -13  -5   -2.30    6.20
   0  13   5    0.70    5.10
   0 -13  -5   -2.30    1.20
   0  13  -5   -2.40    3.50
  -1  13   5   79.39    8.60
  -1 -13  -5   87.19    4.50
   1 -13   5   75.89    9.30
  -1 -13  -5   77.99    9.60
   1  13  -5   80.29    7.10
   1 -13  -5   93.99   11.00
  -1 -13   5   78.69    8.70
   1  13   5   96.09    8.70
  -2 -13  -5   -0.50    2.00
  -2 -13  -5    0.40    5.60
   2 -13   5   -7.10    6.70
   2  13  -5    3.90    3.00
  -2 -13   5   -0.10    4.90
   2  13   5    3.80    5.40
   3  13  -5    1.50    3.00
   3 -13   5    6.30    7.60
  -3 -13  -5   -1.00    4.00
  -3 -13  -5   -1.40    2.40
  -3 -13   5   -3.20    4.70
  -3  13  -5    0.30    2.10
   3 -13  -5    6.70    8.00
   3  13   5   -1.50    5.50
  -4 -13  -5   -0.20    3.60
   4  13  -5    4.70    3.30
  -4 -13  -5   -0.20    2.60
   4 -13   5   -3.80    8.10
  -4  13  -5   -0.80    2.40
   4  13   5   10.90    6.00
   4 -13  -5    7.80    8.00
   5 -13   5   45.50   11.90
  -5 -13  -5   31.70    4.20
   5 -13  -5   42.70   11.20
   5  13   5   38.00    8.40
  -5  13  -5   30.30    3.80
  -6 -13  -5   -2.20    3.30
   6 -13   5   15.20   11.40
   6 -13  -5   -1.30   11.60
  -6  13  -5    8.40    3.30
   6  13   5    0.00    7.30
   7 -13   5    6.60   12.10
  -7 -13  -5    4.80    3.80
   7 -13  -5   21.00   13.60
  -7  13  -5    8.40    3.70
   7  13   5   13.90    7.60
   8 -13   5    7.90   12.70
  -8 -13  -5   -0.60    3.70
   8 -13  -5    6.80   12.70
  -8  13  -5   -7.00    3.60
   0  14  -5   46.50    5.60
   0  14   5   47.00    7.60
   0 -14  -5   32.60    8.70
   0 -14   5   42.90    8.50
  -1 -14  -5    3.00    6.80
  -1 -14  -5    1.80    1.50
   1 -14   5    8.20    7.40
  -1  14   5   -1.80    5.60
   1  14  -5    4.20    3.60
   1  14   5    1.10    5.30
   1 -14  -5    2.80    7.40
  -1 -14   5    7.20    6.00
   2 -14   5   53.89    9.90
   2  14  -5   54.79    5.20
   2  14   5   66.79    8.00
  -2 -14   5   54.59    7.80
   2 -14  -5   66.19   10.20
   3  14  -5   -0.60    3.20
  -3 -14  -5    3.20    2.20
   3 -14   5    1.20    8.40
  -3 -14  -5    1.30    4.50
   3 -14  -5   -7.00    8.60
   3  14   5    4.00    6.30
  -3 -14   5   -2.00    5.20
  -4 -14  -5   16.40    4.60
  -4 -14  -5   11.60    2.80
   4 -14   5   16.60   11.00
   4  14  -5   11.80    3.80
   4  14   5   20.50    6.90
  -4  14  -5   13.80    3.20
   4 -14  -5    3.80    9.30
   5 -14   5   15.40   11.40
  -5 -14  -5    2.20    2.80
  -5  14  -5   -3.10    2.80
   5  14   5    4.90    7.60
   5 -14  -5   -3.00   11.00
  -6 -14  -5    5.60    3.30
   6 -14   5   12.00   12.90
   6 -14  -5   13.00   13.10
   6  14   5   14.70    8.20
  -6  14  -5    5.00    3.40
   7 -14   5    0.70   13.10
  -7 -14  -5    1.50    3.10
   7 -14  -5    8.70   14.60
   7  14   5    5.80    7.40
  -7  14  -5    0.40    3.50
   0 -15  -5    6.40    8.60
   0  15   5    1.20    6.40
   0  15  -5    2.20    4.30
   0 -15   5    0.10    7.10
  -1 -15  -5   64.29   10.60
  -1  15   5   44.30    7.80
   1 -15   5   54.19    9.80
   1  15  -5   56.79    5.80
   1  15   5   43.10    7.80
  -1 -15   5   49.50    8.80
   1 -15  -5   56.69   11.40
   2 -15   5    2.10    8.30
  -2 -15  -5    8.10    7.20
   2  15  -5   -1.60    3.20
   2 -15  -5   -5.20    9.80
   2  15   5   -3.20    6.30
  -2 -15   5   -2.30    5.70
   3  15  -5   21.60    4.20
  -3 -15  -5   20.50    5.80
   3 -15   5   35.40   11.40
  -3 -15  -5   28.30    2.90
   3 -15  -5   30.90   11.90
  -3 -15   5   16.20    6.40
   3  15   5   12.40    7.10
  -4 -15  -5   -1.00    2.20
   4 -15   5    2.60   11.10
  -4 -15  -5    2.00    4.10
   4  15   5    3.20    6.50
   4 -15  -5    7.40   10.90
   5 -15   5   36.60   13.90
  -5 -15  -5   43.40    4.20
   5  15   5   40.80    8.90
   5 -15  -5   48.80   14.30
  -5  15  -5   41.20    4.70
   6 -15   5    6.60   13.90
  -6  15  -5    0.00    3.40
   6  15   5    6.80    7.70
   6 -15  -5    8.90   13.80
   7 -15   5   18.00   13.90
  -7  15  -5    9.40    4.10
   7  15   5   16.70    8.40
   7 -15  -5   11.90   14.30
   0  16   5   11.50    7.30
   0 -16  -5   10.70    9.40
   0 -16   5    0.80    7.50
   0  16  -5    7.30    4.50
  -1  16   5   -3.10    6.00
   1  16  -5   -3.00    3.70
   1 -16   5    7.40    8.80
  -1 -16  -5   -1.60    8.70
   1  16   5   -7.70    6.50
  -1  16  -5   -1.10    5.00
  -1 -16   5    2.50    6.80
   1 -16  -5    1.80    9.30
  -2 -16  -5    5.30    5.70
   2  16  -5    1.20    3.70
   2 -16   5    4.50    9.70
   2 -16  -5   -2.10   10.70
   2  16   5    8.50    6.70
  -2 -16   5    1.80    6.50
   3 -16   5    6.20   11.00
  -3 -16  -5    5.40    5.10
   3  16   5   14.00    7.20
   3 -16  -5   -8.20   11.00
  -3 -16   5   -0.90    6.10
   4 -16   5    5.60   12.00
  -4 -16  -5   16.00    5.00
   4  16   5    3.30    7.10
   4 -16  -5   10.70   12.40
   5 -16   5   39.60   13.50
   5 -16  -5   13.70   13.60
   5  16   5    1.70    7.80
   6 -16   5   17.60   15.20
   6 -16  -5   39.50   15.80
   6  16   5    5.60    8.60
   0 -17  -5    7.00   11.30
   0 -17   5    2.10    8.30
   0  17   5   -0.70    6.20
   0  17  -5   -1.60    4.60
  -1  17   5   15.00    7.00
  -1 -17  -5   20.40    7.40
   1 -17   5   24.80   10.70
  -1  17  -5   16.60    6.20
   1 -17  -5   40.10   13.00
   1  17   5   21.60    7.40
  -1 -17   5   11.80    8.00
   2 -17   5    5.00   10.70
  -2 -17  -5   13.40    6.40
  -2  17   5    9.90    6.80
   2  17   5   -6.10    6.90
  -2 -17   5    0.90    6.90
   2 -17  -5   14.50   12.10
  -3 -17  -5   32.00    6.90
   3 -17   5   44.00   13.60
  -3 -17   5    6.50    7.10
   3 -17  -5   45.60   14.50
   3  17   5   16.30    7.90
   4 -17   5  -10.00   13.30
  -4 -17  -5    4.30    5.00
   4  17   5    4.90    7.10
   4 -17  -5   25.70   14.30
   0 -18  -5    2.70    8.20
   0  18   5   -2.20    7.30
   0 -18   5    5.80    9.40
  -1 -18  -5   24.70    7.80
   1 -18   5    2.80   10.90
  -1  18   5    2.80    7.00
   1  18   5   -4.60    7.30
   1 -18  -5   -0.90   12.80
  -1  18  -5    8.60    5.90
  -1 -18   5   -5.30    7.80
   2 -18   5    6.20   11.60
  -2 -18  -5    3.90    6.20
  -2  18   5   -2.40    7.50
  -2 -18   5   -2.90    7.10
   2 -18  -5    5.50   13.20
   2  18   5   -2.60    6.90
   3 -18   5   11.40   13.90
  -3 -18  -5    1.30    5.80
  -3 -18   5  -12.80    6.60
   3  18   5   -9.80    7.00
   3 -18  -5   -4.00   14.40
   4 -18   5    1.60   14.90
   4 -18  -5   31.00   15.80
   4  18   5   -6.00    7.20
   0 -19  -5   -4.90    9.00
   0  19   5   34.50    8.10
   0 -19   5    4.60   10.60
  -1  19   5   11.80    8.20
   1 -19   5   34.40   13.00
  -1 -19  -5   24.70    9.00
  -1 -19   5   14.60    9.80
   1 -19  -5   34.70   12.30
   1  19   5   -3.60    8.10
   2 -19   5   11.40   13.80
  -2 -19  -5   12.60    7.20
  -2  19   5    6.40    7.80
  -2 -19   5    1.70    7.90
   2  19   5   -4.00    7.80
   2 -19  -5    6.50   15.10
   3 -19   5   11.70   15.00
  -3 -19  -5   10.50    6.80
  -3  19   5   35.30    8.80
   3  19   5   10.40    8.20
   3 -19  -5   30.00   17.50
   0 -20   5   17.40   12.60
   0 -20  -5   20.50   11.80
   0  20   5   -7.40    8.50
  -1 -20  -5    5.90    8.40
  -1  20   5   -6.40    8.30
   1 -20   5   18.70   13.90
   1 -20  -5  -21.70   11.50
  -1 -20   5   18.30   10.90
   1  20   5   -1.40    7.60
   2  20   5    1.50    7.90
   2 -20  -5    2.20   13.60
   0   0   6   70.39    4.50
   0   0  -6   71.59    4.60
  -1   0  -6  785.12   26.60
   1   0   6  754.12   26.60
  -2   0  -6  503.65   18.30
  -2   0  -6  493.55   18.60
   2   0  -6  518.25   14.90
   2   0   6  494.25   18.80
  -3   0  -6  208.78    8.70
  -3   0  -6  199.78    6.50
  -3   0  -6  208.68    9.90
   3   0   6  196.98   10.40
  -4   0  -6   74.09    5.20
  -4   0   6   63.09    4.30
  -4   0  -6   68.79    3.90
  -4   0  -6   68.19    6.00
  -5   0  -6    0.40    1.90
  -5   0   6    4.10    2.20
  -6   0  -6   23.90    3.20
  -6   0   6   22.30    3.40
  -7   0   6    2.40    3.10
  -7   0  -6    0.70    3.00
  -8   0  -6   -0.80    3.20
  -8   0   6    3.80    3.40
  -9   0  -6   -0.50    3.60
  -9   0   6    5.40    3.90
 -10   0   6    4.50    4.40
 -10   0  -6    5.20    4.50
   0  -1  -6   -2.80    2.20
   0  -1   6   -0.30    1.50
   0   1   6   -1.30    2.10
   0   1  -6    0.80    1.40
  -1  -1  -6   46.60    3.80
   1  -1   6   36.70    3.20
  -1   1  -6   33.40    2.90
   1   1   6   34.90    3.40
  -2  -1  -6 2038.60   67.29
   2   1  -6 2087.69   55.89
  -2  -1  -6 1990.40   55.39
   2  -1   6 1932.81   67.09
   2   1   6 1999.40   67.29
  -2   1  -6 1955.20   66.99
  -2   1  -6 2017.40   68.49
   2  -1  -6 2061.49   55.99
  -3  -1  -6   79.79    4.70
  -3  -1  -6   82.39    3.80
  -3  -1  -6   87.79    6.70
  -3   1  -6   79.99    6.30
   3   1   6   74.89    7.00
  -3   1  -6   83.29    5.40
  -4  -1  -6   83.69    7.10
  -4   1   6   76.19    4.60
  -4  -1  -6   82.09    5.00
  -4  -1  -6   85.19    4.40
  -4   1  -6   76.79    3.80
  -4   1  -6   76.99    7.10
  -4  -1   6   79.69    4.60
  -4   1  -6   81.99    6.00
  -5   1   6    6.80    2.40
  -5  -1  -6    8.00    2.20
  -5   1  -6    6.80    2.00
  -5  -1   6    3.10    2.20
  -6  -1  -6   26.60    3.40
  -6   1   6   26.90    3.60
  -6  -1   6   21.90    3.30
  -6   1  -6   18.60    3.00
  -7  -1  -6    1.60    3.10
  -7   1   6   -0.60    2.80
  -7   1  -6    2.80    2.90
  -7  -1   6   -2.40    2.80
  -8   1   6    2.50    3.60
  -8  -1  -6    6.60    3.70
  -8   1  -6   22.60    4.10
  -8  -1   6   22.30    4.20
  -9   1   6   13.60    4.20
  -9  -1  -6    8.70    4.20
  -9   1  -6   10.00    4.20
  -9  -1   6   11.50    4.30
 -10  -1  -6   -2.40    4.20
 -10   1   6    1.70    4.30
 -10   1  -6    4.60    4.60
 -10  -1   6   -3.50    4.10
   0  -2   6   62.99    3.40
   0   2   6   42.80    3.90
   0   2  -6   63.09    3.20
  -1  -2  -6  584.34   20.30
   1   2   6  542.85   20.40
  -1   2  -6  554.24   19.70
  -1   2  -6  579.84   20.90
   2   2  -6   35.50    2.50
  -2  -2  -6   30.70    3.50
   2  -2   6   30.50    3.60
  -2  -2  -6   33.00    2.70
   2   2   6   36.40    4.30
   2  -2  -6   32.90    2.40
   3  -2   6    3.70    2.80
  -3  -2  -6    0.60    1.60
  -3  -2  -6    0.70    3.00
  -3   2  -6   -0.20    2.40
  -3   2  -6    4.70    2.80
   3   2   6    1.10    3.00
  -4  -2  -6   21.60    2.00
  -4  -2  -6   19.40    2.50
   4  -2   6   19.20    3.50
  -4   2   6   18.60    2.70
   4   2   6   17.40    3.80
  -4   2  -6   17.90    1.70
  -4   2  -6   20.40    3.50
  -4  -2   6   18.30    2.30
  -4   2  -6   13.40    3.60
   5  -2   6   -2.60    2.70
  -5   2   6   -1.50    2.00
  -5  -2  -6   -3.40    2.00
  -5  -2   6   -2.50    1.90
  -5   2  -6   -2.60    1.60
  -6  -2  -6   -1.10    2.40
  -6   2   6   -1.40    2.50
   6  -2   6    1.50    3.10
  -6   2  -6    0.50    2.20
  -6  -2   6    1.10    2.40
  -7  -2  -6   -0.20    3.10
   7  -2   6   -1.70    3.30
  -7   2   6   -4.60    2.80
  -7   2  -6    1.50    3.00
  -7  -2   6    5.20    3.00
  -8   2   6    2.40    3.60
  -8  -2  -6    2.00    3.40
  -8   2  -6    3.60    3.40
  -8  -2   6    2.90    3.60
   8  -2  -6    1.20    4.60
  -9   2   6   18.60    4.60
  -9  -2  -6   28.20    4.90
  -9   2  -6   24.00    4.90
  -9  -2   6   27.10    5.00
 -10  -2  -6   -2.80    4.20
 -10   2   6   -4.40    4.30
 -10   2  -6   -0.90    4.30
 -10  -2   6    3.00    4.20
   0   3   6   -1.30    2.70
   0   3  -6   -3.10    1.00
   0   3  -6   -1.00    2.40
   1  -3   6  263.87   11.80
  -1  -3  -6  273.27   11.20
  -1  -3  -6  269.37    8.50
  -1   3  -6  268.97   10.20
   1   3   6  272.97   11.60
  -1   3  -6  259.47   11.50
   2   3  -6   84.99    3.60
   2  -3   6   74.59    6.40
  -2  -3  -6   81.39    4.00
  -2  -3  -6   75.89    6.50
  -2   3  -6   80.09    5.50
   2  -3  -6   87.89    4.10
  -2   3  -6   78.29    6.00
   2   3   6   82.39    3.40
   2   3   6   80.49    6.60
  -3  -3  -6  283.97    9.40
   3  -3   6  264.17   12.20
  -3  -3  -6  283.47   12.70
   3   3   6  279.57   12.80
   3   3   6  273.37    8.50
  -3   3  -6  276.07   12.00
  -3   3  -6  279.47   12.30
  -4  -3  -6  114.99    4.70
  -4   3   6  114.19    5.80
   4  -3   6  122.79    7.70
  -4  -3  -6  123.29    5.60
  -4  -3   6  123.39    5.30
   4   3   6  107.29    4.20
   4   3   6  100.69    8.80
  -4   3  -6  111.99    4.20
   5  -3   6   32.20    4.50
  -5   3   6   28.60    3.20
  -5  -3  -6   28.70    3.40
   5   3   6   33.20    2.20
  -5  -3   6   36.80    4.40
  -5   3  -6   31.40    2.60
  -5  -3   6   35.70    3.30
  -6   3   6    2.80    2.50
   6  -3   6    3.50    3.50
  -6  -3  -6    0.90    2.70
  -6  -3   6   -1.40    2.30
   6   3   6    2.50    0.90
  -6   3  -6   -1.90    2.10
   7  -3   6   24.60    4.70
  -7   3   6   14.40    3.50
  -7  -3  -6   22.10    4.10
  -7   3  -6   22.80    3.60
  -7  -3   6   27.60    4.00
  -8   3   6   -2.00    3.30
  -8  -3  -6   -2.90    3.30
   8  -3   6   -0.20    4.00
  -8  -3   6   -3.20    3.30
   8  -3  -6   -2.40    5.00
  -8   3  -6   -2.10    3.10
  -9  -3  -6    6.20    4.00
  -9   3   6    7.10    4.00
   9  -3  -6    4.20    5.40
  -9   3  -6    2.50    4.00
  -9  -3   6   -1.80    3.70
 -10  -3  -6   -1.00    4.50
 -10   3   6    1.60    4.60
 -10   3  -6    3.80    4.40
 -10  -3   6    3.20    4.40
   0  -4   6   58.29    5.50
   0   4   6   38.70    4.00
   0  -4  -6   51.99    3.30
   0   4  -6   49.10    4.80
  -1  -4  -6   23.80    3.10
   1   4  -6   26.30    3.50
   1  -4   6   21.30    3.80
  -1  -4  -6   20.10    2.10
   1  -4  -6   22.40    2.10
  -1   4  -6   22.50    3.50
   1   4   6   14.70    3.00
   1   4   6   22.50    1.90
   2   4  -6  111.19    4.40
  -2  -4  -6  116.39    7.10
   2  -4   6  116.39    7.70
   2   4  -6  118.99    6.90
  -2  -4  -6  115.59    5.10
  -2   4  -6  119.19    7.60
   2   4   6  115.09    4.50
  -2  -4   6  116.59    5.20
   2   4   6  112.79    7.70
  -3  -4  -6   91.49    4.80
   3  -4   6   77.59    7.00
  -3  -4  -6   95.49    7.50
   3   4   6   83.39    3.90
   3   4   6   64.19    5.90
  -3  -4   6   84.59    5.20
   4  -4   6    7.70    3.60
  -4  -4  -6    5.70    2.20
  -4  -4   6    7.70    1.80
   4   4   6    4.00    3.70
  -4   4  -6    5.70    1.00
  -4  -4   6    7.10    2.50
  -4   4  -6    7.40    1.10
  -5  -4  -6   59.29    4.50
   5  -4   6   59.99    6.00
  -5   4   6   68.79    5.10
   5   4   6   47.10    6.00
  -5  -4   6   56.99    5.20
  -5   4  -6   61.29    3.70
  -5  -4   6   71.69    4.60
   6  -4   6    3.60    4.10
  -6  -4  -6   -0.50    2.70
  -6   4   6   -0.90    2.50
  -6   4  -6    2.40    2.20
  -6  -4   6    1.50    2.50
  -7   4   6   -0.60    2.80
  -7  -4  -6    1.50    3.30
   7  -4   6    1.50    4.10
  -7  -4   6    1.20    2.90
  -7   4  -6    2.30    2.80
   8  -4   6    3.30    4.50
  -8   4   6    4.30    3.40
  -8  -4  -6    2.20    3.60
  -8   4  -6    1.80    3.50
   8  -4  -6    5.00    5.60
  -8  -4   6    8.10    3.70
   8  -4  -6   -0.90    1.70
  -9   4   6   21.30    4.90
  -9  -4  -6   23.70    4.90
   9  -4  -6   37.50    7.00
  -9   4  -6   27.60    5.10
  -9  -4   6   26.50    4.80
 -10  -4  -6    5.30    4.70
 -10   4   6    3.60    4.80
 -10   4  -6    9.70    4.90
 -10  -4   6    7.30    4.50
   0  -5  -6   -0.80    1.60
   0  -5   6    2.10    3.40
   0   5   6   -0.30    2.80
   0   5  -6   -0.10    2.30
   1  -5   6  378.06   15.90
   1   5  -6  379.26   15.20
  -1  -5  -6  372.56   11.90
  -1  -5  -6  381.16   15.30
   1   5   6  387.66   11.70
   1  -5  -6  379.76   11.90
   1   5   6  368.36   15.30
  -2  -5  -6    8.10    2.60
   2   5  -6   10.10    1.50
  -2  -5  -6   10.80    2.10
   2  -5   6    8.00    3.70
   2   5  -6   12.20    3.10
  -2  -5   6    9.50    1.70
   2   5   6    6.80    3.20
   2  -5  -6    9.80    2.00
  -3  -5  -6   13.30    3.70
   3   5  -6   14.30    3.00
   3  -5   6   14.00    4.20
  -3  -5  -6   12.00    2.30
   3   5   6   14.00    4.20
  -3  -5   6   14.20    2.30
   3  -5  -6   10.00    2.20
   4   5  -6    1.50    2.30
  -4  -5  -6   -0.60    2.10
   4  -5   6    2.70    3.90
  -4   5  -6    0.20    0.80
  -4   5  -6    0.10    0.80
  -4  -5   6    0.20    1.40
   4   5   6    1.10    3.90
   4  -5  -6    4.30    1.90
  -4  -5   6    3.30    2.30
   5   5  -6  151.48    7.60
  -5   5   6  138.79    7.20
  -5  -5  -6  150.78    7.30
   5  -5   6  157.68   10.70
  -5  -5   6  153.78    6.60
   5   5   6  161.48   10.90
  -5  -5   6  165.98    8.90
  -5   5  -6  149.49    5.90
   5  -5  -6  147.19    6.60
   6  -5   6    0.70    4.30
  -6  -5  -6    0.60    3.00
  -6   5   6    2.50    3.00
   6   5  -6    4.70    2.40
  -6  -5   6    0.30    2.40
   6  -5  -6    4.40    2.10
  -6   5  -6    5.00    2.30
   7  -5   6    4.70    4.80
  -7   5   6    4.40    3.40
  -7  -5  -6    0.60    3.40
  -7  -5   6    5.40    3.00
  -7   5  -6    1.60    2.90
   7  -5  -6    3.20    1.90
   8  -5   6    3.70    5.20
  -8   5   6    5.10    3.80
  -8  -5  -6    0.80    3.50
   8  -5  -6    6.60    6.60
  -8   5  -6   -1.20    3.30
  -8  -5   6    5.00    3.40
  -9  -5  -6   10.90    4.50
  -9   5   6    7.40    4.50
   9  -5  -6   13.30    7.00
  -9   5  -6   11.10    4.40
 -10  -5  -6   -1.40    4.50
 -10  -5   6    1.20    4.00
 -10   5  -6    1.20    4.50
   0  -6   6    4.60    3.80
   0  -6  -6    0.90    1.70
   0   6   6   -0.40    2.90
  -1  -6  -6    7.50    2.10
  -1  -6  -6    5.00    3.20
   1  -6   6    8.70    4.00
   1   6  -6    9.70    1.20
   1   6  -6    7.60    3.10
   1  -6  -6    9.60    2.00
   1   6   6    8.30    3.40
  -1  -6   6   14.40    3.90
   2   6  -6   86.79    6.60
  -2  -6  -6   85.09    5.00
   2  -6   6   81.69    8.00
   2   6  -6   86.89    3.90
  -2  -6  -6   90.29    6.80
   2   6   6   77.89    7.20
  -2  -6   6   83.19    4.30
   2  -6  -6   90.39    4.60
   3  -6   6   12.40    4.30
  -3  -6  -6   17.60    3.80
  -3  -6  -6   14.00    2.50
   3   6  -6   16.40    3.20
  -3  -6   6   18.50    2.50
   3  -6  -6   14.00    2.20
   3   6   6   14.10    3.80
  -4  -6  -6    9.80    2.70
   4  -6   6   11.90    4.90
  -4  -6  -6    9.10    2.00
   4   6  -6   12.80    2.90
  -4  -6   6    9.70    2.70
   4   6   6   16.00    4.90
   4  -6  -6    7.30    2.00
  -4   6  -6   11.80    1.10
  -4   6  -6   10.70    1.10
   5   6  -6    7.60    2.60
   5  -6   6    7.30    4.60
  -5  -6  -6    4.60    2.80
   5  -6  -6    3.20    1.90
  -5  -6   6    7.10    3.00
  -5  -6   6    5.80    2.10
  -5   6  -6    5.50    1.70
   5   6   6    6.70    4.80
  -6   6   6    5.60    3.20
  -6  -6  -6    0.90    3.10
   6  -6   6    1.10    5.20
   6   6  -6    5.20    2.20
  -6  -6   6    5.50    2.50
   6  -6  -6    4.90    2.00
  -6   6  -6    3.40    2.50
  -7  -6  -6   -2.90    3.60
  -7   6   6   -3.70    3.40
   7  -6   6    4.70    5.30
  -7  -6   6    0.40    2.80
   7  -6  -6    3.10    1.50
  -7   6  -6   -0.30    2.80
  -8  -6  -6    0.70    3.70
   8  -6   6   -2.30    5.50
  -8   6   6   -7.40    3.70
  -8   6  -6    2.00    3.50
   8  -6  -6    4.80    7.00
  -8  -6   6    8.70    3.40
   9  -6   6   -6.10    5.90
  -9  -6  -6    9.90    4.50
  -9  -6   6    7.60    3.60
   9  -6  -6    6.40    7.30
  -9   6  -6    0.70    4.10
   0  -7  -6    0.70    1.80
   0  -7   6    1.40    3.70
   0   7   6    0.00    3.30
   1   7  -6 1115.49   30.50
   1   7  -6 1063.79   36.30
   1  -7   6 1091.89   40.10
  -1  -7  -6 1104.19   31.80
  -1  -7   6 1111.39   39.80
   1   7   6 1097.99   38.90
   1  -7  -6 1099.29   31.60
   2   7  -6    5.70    1.50
  -2  -7  -6    8.60    2.20
   2  -7   6    4.30    4.40
  -2  -7  -6    8.00    3.30
   2   7  -6    7.90    1.70
   2  -7  -6   11.20    2.00
   2   7   6    7.40    3.90
  -3  -7  -6 1024.10   30.30
   3  -7   6 1017.40   38.40
   3   7  -6 1009.60   36.60
   3  -7  -6 1021.00   29.60
  -3  -7   6 1034.10   34.90
   3   7   6 1039.40   37.30
  -4  -7  -6   -2.70    2.50
   4  -7   6   -1.70    4.60
   4   7  -6    5.10    2.60
  -4  -7  -6    8.10    2.30
  -4   7  -6    3.40    0.90
  -4  -7   6    2.70    2.40
   4   7   6    6.80    4.30
   4  -7  -6    3.60    1.80
  -4   7  -6    3.00    1.00
  -5  -7  -6  226.48    9.80
   5  -7   6  208.58   14.30
   5   7  -6  236.58   10.20
   5   7   6  224.28   13.60
  -5   7  -6  222.28    7.90
   5  -7  -6  211.18    8.00
  -5  -7   6  225.08   11.20
  -5  -7   6  233.88    8.10
   6  -7   6    1.80    5.80
  -6  -7  -6    4.20    3.50
   6   7   6    2.90    5.50
  -6   7  -6    5.00    2.50
   6  -7  -6    5.00    1.60
  -6  -7   6   -2.10    2.30
   7  -7   6   89.99    9.90
  -7  -7  -6   75.29    6.60
   7  -7  -6   88.89   11.00
  -7   7  -6   75.69    5.60
  -7  -7   6   73.99    5.70
   8  -7   6    3.80    6.60
  -8  -7  -6    2.40    3.90
  -8   7  -6   -2.40    3.50
   8  -7  -6   10.00    8.10
  -8  -7   6    1.00    2.90
   9  -7   6   51.19    9.40
  -9  -7  -6   42.90    6.20
  -9   7  -6   29.60    5.40
  -9  -7   6   52.59    5.10
   9  -7  -6   49.10   10.40
   0  -8   6   62.59    6.20
   0  -8  -6   57.49    4.10
   0   8   6   48.60    5.20
   1   8  -6   -0.50    1.00
   1   8  -6   -0.10    1.40
   1  -8   6   -0.40    4.20
  -1  -8  -6   -0.40    1.80
   1  -8  -6   -1.00    1.70
  -1  -8   6   -0.90    3.50
   1   8   6    0.90    3.20
   2  -8   6   13.50    4.90
   2   8  -6   10.40    2.00
  -2  -8  -6    9.30    3.60
  -2  -8  -6   13.30    2.40
   2  -8  -6   12.40    2.00
   2   8   6   14.60    4.20
  -3  -8  -6   -3.40    2.20
   3  -8   6   -0.20    4.70
   3  -8  -6    1.30    1.70
  -3  -8   6   -0.80    1.80
  -4  -8  -6   42.10    3.80
  -4  -8  -6   34.70    3.90
   4  -8   6   38.20    6.70
  -4   8  -6   38.40    2.50
  -4  -8   6   37.70    3.80
   4  -8  -6   33.60    2.70
  -4   8  -6   36.10    2.20
   4   8   6   49.00    6.70
   5   8  -6    8.10    3.70
  -5  -8  -6    7.20    3.30
   5  -8   6    6.00    6.30
   5   8   6   10.40    5.30
  -5   8  -6    5.00    2.00
   5  -8  -6    4.70    1.60
  -5  -8   6    8.20    3.10
   6  -8   6    0.80    6.60
  -6  -8  -6   -1.60    3.20
  -6   8  -6   -1.40    2.50
   6  -8  -6   -0.40    1.10
   6   8   6    1.70    5.50
  -6  -8   6   -3.70    1.80
  -7  -8  -6   -6.50    3.50
   7  -8   6    6.00    7.30
  -7  -8   6   -1.90    2.30
  -7   8  -6   -1.90    3.00
   7  -8  -6  -10.40    8.40
  -8  -8  -6   -2.80    3.70
   8  -8   6    5.50    7.40
  -8   8  -6   -1.50    3.70
  -8  -8   6    5.80    2.80
   8  -8  -6   -4.70    8.80
  -9  -8  -6    5.20    4.70
   9  -8   6    0.20    8.00
   9  -8  -6   -0.40    9.50
  -9   8  -6    9.50    4.40
   0  -9   6   -2.00    4.20
   0   9   6   -5.90    3.30
   0   9  -6   -0.50    0.70
   0  -9  -6    0.90    1.80
   1   9  -6  279.27    8.80
   1  -9   6  287.47   14.80
  -1  -9  -6  263.97    9.70
   1   9  -6  269.97   10.50
   1   9   6  271.57   13.50
   1  -9  -6  279.57    9.50
  -1  -9   6  282.87   13.90
   2  -9   6    1.10    4.50
  -2  -9  -6    1.80    2.10
   2   9  -6    9.40    2.00
   2  -9  -6    6.80    1.90
   2   9   6    2.00    4.00
  -2  -9   6    6.70    3.90
   3  -9   6  265.07   15.40
  -3  -9  -6  275.27   10.50
  -3  -9  -6  282.47   12.90
   3  -9  -6  289.17    9.40
  -3  -9   6  276.27   11.20
   3   9   6  286.47   14.50
  -4  -9  -6    0.90    2.40
   4  -9   6   -6.20    5.50
  -4  -9  -6   -2.50    2.60
  -4   9  -6   -6.50    1.40
  -4   9  -6   -5.20    1.10
   4   9   6    7.30    5.20
  -4  -9   6   -0.80    2.10
   4  -9  -6   -2.10    1.40
  -5  -9  -6  201.48    8.10
   5  -9   6  220.28   16.10
  -5  -9  -6  211.58    9.60
   5  -9  -6  193.98    6.60
   5  -9  -6  198.78    6.60
   5   9   6  210.08   13.70
  -5   9  -6  207.48    7.80
  -5  -9   6  196.28   10.30
   6  -9   6   -5.70    7.30
  -6  -9  -6   -9.60    3.30
   6  -9  -6    2.30    8.00
  -6   9  -6    3.60    2.80
   6   9   6   -8.90    5.70
  -7  -9  -6   55.89    5.80
   7  -9   6   75.49   11.30
  -7   9  -6   57.79    5.40
   7  -9  -6   68.39   12.10
   8  -9   6    7.70    8.60
  -8  -9  -6    1.30    4.00
   8  -9  -6    9.60   10.40
  -8   9  -6    1.30    3.70
  -9  -9  -6   48.30    6.40
   9  -9   6   59.79   11.90
   9  -9  -6   62.79   13.00
  -9   9  -6   50.39    6.20
   0 -10  -6   16.30    2.40
   0  10   6   16.40    4.80
   0 -10   6   18.50    5.30
   0  10  -6   16.30    1.60
   1  10  -6    2.30    2.00
   1  10  -6    3.30    1.50
  -1 -10  -6    0.60    2.00
   1 -10   6    3.20    4.40
   1 -10  -6    3.90    1.80
   1  10   6    5.10    3.90
  -1 -10   6    2.00    4.30
   2  10  -6   13.50    2.40
  -2 -10  -6    9.20    2.50
   2 -10   6   14.00    5.60
  -2 -10  -6   10.10    4.40
   2 -10  -6   14.10    2.00
  -2 -10   6   12.90    4.50
   2  10   6   13.60    4.70
   3  10  -6    1.00    2.20
  -3 -10  -6    2.60    3.70
  -3 -10  -6   -0.70    2.40
   3 -10   6   -2.20    5.50
  -3  10  -6    2.50    1.10
   3 -10  -6    3.20    1.50
  -3  10  -6    1.00    0.90
   3  10   6    1.80    4.50
  -4 -10  -6    7.70    3.10
  -4 -10  -6    9.00    3.10
   4 -10   6    9.50    7.00
  -4 -10   6    4.00    2.70
  -4  10  -6    6.80    1.90
   4 -10  -6    7.60    1.20
   4  10   6    2.90    5.30
  -4  10  -6    9.50    1.60
   4 -10  -6    7.10    1.30
   5 -10   6   10.10    7.40
  -5 -10  -6    2.50    2.10
  -5 -10  -6    0.40    3.00
  -5 -10   6    0.00    2.70
   5  10   6   10.10    6.10
  -5  10  -6    2.80    2.30
   6 -10   6   36.30    9.80
  -6 -10  -6   10.20    4.30
   6 -10  -6   12.90    9.70
  -6  10  -6   23.00    3.80
   6  10   6   15.50    7.30
  -7 -10  -6    4.80    3.80
   7 -10   6   18.20    9.40
  -7  10  -6   -0.20    3.40
   7 -10  -6    6.70    9.80
   8 -10   6   21.60   10.50
  -8 -10  -6   17.80    4.80
  -8  10  -6   10.30    4.30
   8 -10  -6   29.50   11.50
  -9 -10  -6   -6.60    4.10
   9 -10   6   11.50   11.20
  -9  10  -6   -4.60    4.20
   9 -10  -6    9.80   12.10
   0 -11   6   -2.80    4.40
   0  11  -6    1.10    2.70
   0  11  -6    0.20    1.30
   0  11   6    4.70    4.50
   0 -11  -6    2.30    1.90
   1  11  -6   98.59    6.00
  -1 -11  -6   93.19    5.30
   1 -11   6   78.79    8.70
  -1 -11  -6  103.49    8.90
  -1  11  -6   93.59    3.90
   1 -11  -6   92.99    4.60
  -1  11  -6   93.39    3.80
  -1 -11   6   92.99    8.70
   1  11   6  108.49    9.10
  -2 -11  -6    0.70    2.30
   2  11  -6   -0.80    2.10
   2 -11   6    4.30    5.60
  -2 -11  -6   12.80    4.80
  -2  11  -6    1.20    1.10
  -2 -11   6    1.20    4.30
  -2  11  -6   -0.50    1.00
   2  11   6    9.00    4.90
   2 -11  -6   -0.50    1.40
  -3 -11  -6  107.09    6.50
  -3 -11  -6  115.99    9.40
   3  11  -6  103.39    6.70
   3 -11   6  103.79   10.40
   3 -11  -6  101.29    4.00
  -3  11  -6  109.19    4.60
   3  11   6  114.69   10.50
  -3  11  -6  101.09    4.30
   3 -11  -6  101.49    3.90
  -4 -11  -6    3.60    3.00
   4 -11   6    3.70    7.00
  -4 -11  -6    7.30    3.20
   4  11   6   -1.00    5.60
  -4 -11   6    9.50    3.00
  -4  11  -6    7.50    2.20
  -5 -11  -6   16.30    3.30
   5 -11   6   49.00    9.90
  -5 -11  -6   34.50    4.30
  -5  11  -6   26.70    3.40
   5 -11  -6   26.00    9.60
   5  11   6   22.90    7.50
   6 -11   6   10.20    9.70
  -6 -11  -6    6.10    3.60
   6 -11  -6   10.70   10.10
   6  11   6   -0.10    6.90
  -6  11  -6    6.40    3.50
   7 -11   6   29.50   11.30
  -7 -11  -6   40.10    5.30
  -7  11  -6   25.40    4.30
   7  11   6   44.30    8.80
   7 -11  -6   32.30   12.00
   8 -11   6   26.30   11.20
  -8 -11  -6   18.80    5.00
   8 -11  -6   28.20   13.20
  -8  11  -6   19.80    4.60
   0 -12  -6    9.80    2.20
   0 -12  -6   11.20    6.10
   0  12  -6    8.80    3.30
   0  12   6   16.70    6.00
   0 -12   6    9.10    5.60
   1  12  -6   25.30    3.40
  -1 -12  -6   19.90    6.50
  -1 -12  -6   27.50    3.10
   1 -12   6   18.20    6.80
   1 -12  -6   18.60    7.20
   1 -12  -6   25.60    2.40
  -1 -12   6   22.40    5.90
   1  12   6   31.30    6.00
  -1  12  -6   23.10    2.20
  -2 -12  -6   62.99    7.70
   2  12  -6   57.99    4.50
  -2 -12  -6   50.99    4.20
   2 -12   6   68.09    9.30
   2 -12  -6   58.29    2.90
  -2  12  -6   55.19    3.30
   2 -12  -6   60.89    9.60
  -2 -12   6   59.29    7.30
   2  12   6   56.79    7.30
  -2  12  -6   55.99    3.50
   2 -12  -6   52.19    3.00
   3  12  -6    7.50    2.80
  -3 -12  -6    2.60    4.70
   3 -12   6   -9.60    6.80
  -3 -12  -6    6.90    2.90
  -3  12  -6    1.60    1.60
   3  12   6    1.30    5.50
   3 -12  -6   -1.10    7.40
  -4 -12  -6   -0.30    3.10
   4 -12   6   -2.00    7.90
  -4 -12  -6    3.60    3.00
  -4  12  -6   -0.90    1.90
   4 -12  -6   -1.20    7.20
   4  12   6   -2.90    5.60
   5 -12   6   -3.30    8.90
  -5 -12  -6    1.20    3.30
  -5 -12  -6   -0.30    2.60
   5  12   6   -5.00    6.30
   5 -12  -6    8.50    9.70
  -5  12  -6    4.80    2.50
  -6 -12  -6   -5.40    3.30
   6 -12   6    1.40   10.40
  -6  12  -6   -0.40    2.80
   6 -12  -6    0.70   10.50
   6  12   6   -6.70    6.90
  -7 -12  -6    6.20    4.20
   7 -12   6   19.20   12.30
   7 -12  -6   17.70   12.20
  -7  12  -6    7.10    3.80
   7  12   6   19.30    7.90
  -8 -12  -6   -3.20    4.00
   8 -12   6    7.50   11.50
   8 -12  -6   -8.90   13.80
  -8  12  -6   -5.40    4.10
   0  13  -6   -0.40    3.30
   0 -13   6   -0.50    5.90
   0 -13  -6    0.30    1.60
   0  13   6   -3.40    5.40
   0 -13  -6    4.30    6.90
  -1  13   6  117.39   10.00
   1  13  -6   98.39    7.40
   1 -13   6  106.69   10.70
   1  13   6  117.59   11.00
   1 -13  -6  119.99   11.80
   1 -13  -6  112.49    4.50
  -1 -13   6  126.39   12.20
  -2 -13  -6   38.10    7.60
  -2 -13  -6   34.40    3.50
   2 -13   6   47.10    9.40
   2  13  -6   37.50    4.10
   2  13   6   33.60    6.70
  -2 -13   6   40.20    6.80
   2 -13  -6   42.10    9.90
  -3 -13  -6   49.60    4.30
   3 -13   6   56.59   10.30
  -3 -13  -6   59.59    7.40
   3  13  -6   49.20    4.60
   3 -13  -6   55.69   10.60
   3  13   6   49.50    7.80
  -3  13  -6   48.40    3.60
   4 -13   6    5.10    9.30
  -4 -13  -6    5.20    3.10
  -4 -13  -6    0.60    3.50
  -4  13  -6    8.30    2.40
   4 -13  -6    1.60    9.50
   4  13   6    1.00    6.20
  -5 -13  -6  103.19    7.40
   5 -13   6  138.89   15.80
   5  13   6  124.49   11.60
  -5  13  -6   83.99    6.30
   5 -13  -6  123.89   15.10
  -6 -13  -6    5.40    3.70
   6 -13   6   20.40   12.10
   6  13   6    5.50    7.80
   6 -13  -6   -0.40   11.80
  -6  13  -6   11.30    3.70
  -7 -13  -6   23.40    4.80
   7 -13   6   19.60   12.90
   7 -13  -6   38.50   13.60
   7  13   6   26.70    8.90
  -7  13  -6   27.10    4.40
   8 -13   6  -10.20   12.20
  -8 -13  -6   -1.10    4.20
   8 -13  -6    8.50   13.60
   0  14   6   52.99    7.80
   0 -14  -6   36.40    2.60
   0 -14   6   45.60    8.30
   0  14  -6   44.20    5.30
   0 -14  -6   50.49    9.80
  -1 -14  -6    1.20    7.30
   1  14  -6    1.50    3.00
  -1 -14  -6   -0.70    1.80
   1 -14   6   11.70    7.30
  -1  14   6    5.00    6.40
   1  14   6    2.40    5.80
  -1 -14   6   -3.30    5.70
   1 -14  -6    7.30    8.00
   2 -14   6    4.80    8.00
  -2 -14  -6    7.00    2.40
  -2 -14  -6   12.00    7.20
   2  14  -6   12.00    3.40
   2 -14  -6   10.90    8.00
   2  14   6   17.30    6.70
  -2 -14   6   12.60    6.20
  -3 -14  -6    2.20    2.40
  -3 -14  -6    3.20    4.50
   3 -14   6   -4.10    8.40
   3  14  -6   -0.10    2.90
   3  14   6   -2.40    6.10
   3 -14  -6   -1.00    9.20
  -3  14  -6   -2.50    2.30
  -4 -14  -6   -2.30    2.70
  -4 -14  -6    4.40    3.80
   4 -14   6  -20.00    9.80
   4 -14  -6  -12.10   10.30
   4  14   6   -1.70    6.60
  -4  14  -6   -4.40    2.50
  -5 -14  -6   10.30    3.40
   5 -14   6   30.20   12.10
   5 -14  -6   37.20   12.50
  -5  14  -6   13.10    3.30
   5  14   6   14.50    8.30
   6 -14   6    9.10   13.20
  -6 -14  -6    5.50    3.50
  -6  14  -6    6.20    3.50
   6 -14  -6   18.90   13.60
   6  14   6    4.00    7.90
  -7 -14  -6    3.20    3.60
   7 -14   6    2.10   13.70
   7  14   6   -3.70    7.80
  -7  14  -6   -4.60    3.30
   7 -14  -6   23.90   14.00
   0 -15   6    6.80    7.10
   0  15   6    3.90    6.40
   0 -15  -6   -7.00    8.50
   0  15  -6   -3.50    3.80
  -1  15   6   43.60    8.00
   1 -15   6   57.39   10.90
  -1 -15  -6   66.19   11.10
   1  15  -6   48.60    5.20
  -1 -15  -6   51.49    3.40
  -1 -15   6   45.70    8.50
   1  15   6   41.00    7.90
   1 -15  -6   60.49   11.50
  -2 -15  -6    1.20    1.90
   2 -15   6   15.00    9.10
  -2 -15  -6   10.30    8.00
   2  15  -6    0.10    3.20
   2 -15  -6    7.40    9.80
  -2 -15   6    0.00    6.00
   2  15   6   -8.50    5.60
   3  15  -6   21.60    4.50
  -3 -15  -6   36.60    3.60
  -3 -15  -6   28.50    6.20
   3 -15   6   51.49   12.30
   3  15   6   31.80    8.00
   3 -15  -6   33.00   10.90
  -4 -15  -6    3.20    2.50
   4 -15   6    2.00   11.50
  -4 -15  -6   -0.40    3.80
   4  15   6   -4.60    7.00
   4 -15  -6   -0.60   11.40
   5 -15   6   32.10   14.00
  -5 -15  -6   27.20    4.00
  -5  15  -6   27.50    4.10
   5 -15  -6   46.20   13.30
   5  15   6   35.50    8.90
   6 -15   6    3.40   14.10
  -6 -15  -6   -0.20    3.00
   6  15   6   11.60    8.60
   6 -15  -6   -2.40   13.80
  -6  15  -6    5.80    3.50
   7 -15   6   21.90   15.10
   7  15   6    8.70    8.90
  -7  15  -6    5.30    4.20
   7 -15  -6   27.40   16.50
   0 -16   6    9.20    8.10
   0  16   6   -2.60    6.60
   0 -16  -6   18.20   10.40
   0  16  -6   11.30    4.50
   1  16  -6   17.50    4.20
   1 -16   6   13.70    8.80
  -1  16   6    3.50    6.60
  -1 -16  -6   21.10   10.70
  -1 -16   6    9.70    7.40
  -1  16  -6   20.30    5.60
   1  16   6   12.50    7.50
   1 -16  -6   15.90   11.20
   2 -16   6    8.00    9.90
  -2 -16  -6   16.80    9.00
   2 -16  -6   11.30   10.60
  -2 -16   6   -4.40    6.20
   2  16   6   -9.40    6.70
   3 -16   6   -3.00   11.00
  -3 -16  -6   10.20    5.40
   3  16   6    2.20    7.10
   3 -16  -6   -4.30   11.60
  -4 -16  -6    6.80    4.40
   4 -16   6   18.80   12.50
   4  16   6   -2.20    7.40
   4 -16  -6    9.00   12.80
   5 -16   6   14.50   13.80
   5  16   6    3.30    8.20
   5 -16  -6   -4.70   13.00
   6 -16   6   12.80   14.80
   6  16   6   10.10    9.10
   6 -16  -6   17.30   14.30
   0 -17  -6   -5.10   11.70
   0 -17   6    1.60    8.40
   0  17   6   -5.70    7.00
   0  17  -6   -4.20    4.10
   1 -17   6   -1.50    9.80
  -1  17   6   -2.30    6.60
   1  17   6   -0.50    6.60
  -1  17  -6   -0.30    5.00
  -1 -17   6    5.20    7.80
   1 -17  -6   14.20   11.40
  -2  17   6   -6.40    7.10
   2 -17   6   11.70   11.40
  -2 -17  -6    0.10    5.90
  -2 -17   6    1.30    7.00
   2  17   6    2.50    7.10
   2 -17  -6    3.20   12.10
   3 -17   6   10.80   12.50
  -3 -17  -6    8.10    5.70
   3 -17  -6    8.10   13.40
   3  17   6    4.30    7.60
   4 -17   6   18.30   14.10
   4 -17  -6    3.40   13.70
   4  17   6  -10.80    7.40
   5 -17   6   53.99   16.40
   5 -17  -6   -9.30   14.10
   5  17   6   -2.80    9.00
   0 -18   6   10.70   10.00
   0  18   6    1.70    6.50
   1 -18   6   18.30   11.50
  -1  18   6   -0.30    6.80
  -1 -18  -6    4.00    7.00
  -1 -18   6   -7.10    7.80
   1 -18  -6    4.20   14.10
   1  18   6   -4.40    7.80
  -2 -18  -6    7.20    6.50
   2 -18   6   27.90   12.70
  -2  18   6    1.00    6.80
   2 -18  -6   19.50   13.90
   2  18   6   -3.80    7.50
  -2 -18   6   -1.80    7.60
  -3 -18  -6   10.20    6.20
   3 -18   6   16.80   13.80
   3  18   6   -0.50    7.40
   3 -18  -6   -8.40   14.50
   4 -18   6   14.70   15.30
   4 -18  -6    1.20   15.40
   4  18   6    7.80    8.50
   0  19   6    1.20    7.70
   0 -19  -6   -0.60    9.10
   0 -19   6   16.50   11.70
   1 -19   6   39.10   13.20
  -1 -19  -6    2.70    7.90
  -1  19   6   -1.30    7.50
  -1 -19   6  -11.60    9.00
   1  19   6  -17.30    7.50
   1 -19  -6    1.90   14.40
  -2 -19  -6    4.50    6.80
  -2  19   6    6.20    7.60
   2 -19   6   -2.20   13.10
   2 -19  -6   14.10   15.70
  -2 -19   6   -2.90    8.30
   2  19   6  -15.30    7.80
  -3 -19  -6    2.90    6.20
   3 -19   6   24.90   15.30
  -3  19   6    7.00    7.80
   3  19   6  -10.90    7.20
   3 -19  -6    4.80   16.90
   0 -20   6   -0.20   12.60
   0  20   6   -5.20    7.40
   0 -20  -6   10.10   11.20
   1 -20   6  -12.10   12.90
  -1  20   6    4.00    8.20
  -1 -20  -6    7.70    8.60
   1 -20  -6   18.20   13.10
  -1 -20   6  -17.70    9.40
   1  20   6  -15.20    8.20
   0   0   7   -2.50    1.80
   0   0  -7   -1.30    1.90
  -1   0  -7    1.20    2.10
   1   0   7   -0.80    2.40
  -2   0  -7   -1.00    2.50
   2   0   7   -2.10    2.80
   3   0   7   -1.10    3.20
  -3   0  -7   -2.70    2.10
  -3   0  -7    0.40    0.90
  -3   0  -7   -1.10    2.50
  -4   0  -7   -2.40    2.00
  -4   0  -7    1.10    1.50
  -5   0   7   -1.90    1.80
  -5   0  -7    0.80    1.80
  -6   0  -7    3.30    2.30
  -6   0   7   -0.50    2.40
  -7   0   7    1.90    2.90
  -7   0  -7   -2.50    2.80
  -8   0   7    1.90    3.30
  -8   0  -7    1.70    3.60
  -9   0   7   -0.80    3.70
  -9   0  -7    1.80    3.80
 -10   0  -7    6.60    4.60
 -10   0   7    0.90    4.50
   0  -1  -7   -1.20    2.30
   0   1   7   -4.10    2.30
   0   1  -7    0.00    1.50
   0  -1   7   -0.20    1.70
   1  -1   7  708.13   24.40
  -1  -1  -7  701.83   24.60
  -1   1  -7  710.23   24.30
   1   1   7  690.73   24.70
   2  -1   7  326.47   13.40
  -2  -1  -7  327.77   13.50
   2   1  -7  340.27   10.20
  -2   1  -7  330.27   13.20
  -2   1  -7  340.17   13.30
   2   1   7  326.07   13.60
  -3  -1  -7  523.05   15.20
  -3  -1  -7  528.35   20.00
  -3  -1  -7  518.45   18.80
  -3   1  -7  504.05   19.20
   3   1   7  514.15   20.20
  -3   1  -7  507.15   19.70
  -4  -1  -7    6.90    1.90
  -4  -1  -7    4.80    2.00
  -4  -1   7    7.80    2.10
  -4   1  -7    4.00    1.40
  -5  -1  -7   81.49    4.90
  -5   1   7   82.69    5.30
  -5   1  -7   80.19    4.50
  -5  -1   7   74.99    4.90
  -5   1  -7   80.39    6.10
  -6   1   7   37.70    3.90
  -6  -1  -7   40.90    3.80
  -6   1  -7   37.20    3.50
  -6  -1   7   33.90    3.70
  -7   1   7   12.70    3.30
  -7  -1  -7   20.00    3.80
  -7  -1   7   15.00    3.50
  -7   1  -7   13.60    3.30
  -8   1   7   16.00    4.00
  -8  -1  -7   29.20    4.80
  -8  -1   7   23.30    4.30
  -8   1  -7   18.90    4.10
  -9   1   7   26.80    4.90
  -9  -1  -7   29.10    5.00
  -9   1  -7   30.10    5.10
  -9  -1   7   28.20    5.00
 -10   1   7   10.20    4.70
 -10  -1  -7   -0.90    4.40
 -10   1  -7   -4.90    4.20
 -10  -1   7   -3.70    4.20
   0   2  -7  155.38    6.10
   0  -2   7  149.49    6.20
   0   2   7  156.38    8.10
  -1  -2  -7   35.10    3.40
   1  -2   7   31.40    2.80
  -1   2  -7   31.00    2.80
   1   2   7   29.90    3.40
  -1   2  -7   32.60    3.60
  -2  -2  -7  113.69    7.00
  -2  -2  -7   97.49    4.00
   2   2  -7  100.69    4.00
  -2   2  -7   94.39    6.10
  -2   2  -7  102.29    6.30
   2   2   7   94.09    6.80
  -3  -2  -7   18.20    3.60
  -3  -2  -7   16.60    2.00
   3   2   7   16.40    3.90
  -3   2  -7   13.50    3.00
  -3   2  -7   19.60    3.20
  -4  -2  -7   18.70    2.20
   4  -2   7   17.30    3.50
  -4  -2  -7   16.20    2.30
  -4   2  -7   14.20    1.40
   4   2   7   15.70    4.30
  -4   2  -7   21.90    3.60
  -5  -2  -7    7.70    2.40
  -5   2   7   12.90    2.70
   5  -2   7   13.30    3.40
  -5   2  -7    7.50    1.80
  -5  -2   7   10.20    2.30
  -6   2   7    3.00    2.90
  -6  -2  -7    6.70    2.70
  -6   2  -7    4.20    2.30
  -6  -2   7    1.50    2.40
  -7   2   7   -1.40    2.70
  -7  -2  -7    1.80    3.20
  -7  -2   7    0.00    2.70
  -7   2  -7   -1.20    2.60
  -8  -2  -7   22.40    4.80
  -8   2   7   25.10    4.60
  -8   2  -7   30.70    4.50
  -8  -2   7   20.90    4.20
  -9   2   7   -1.10    3.80
  -9  -2  -7   -5.80    3.60
  -9   2  -7    1.20    3.70
  -9  -2   7   -0.20    3.80
 -10  -2  -7   -3.20    4.30
 -10  -2   7   17.00    4.90
 -10   2  -7   12.50    4.90
   0   3  -7   -0.20    1.20
   0   3   7    0.70    2.70
   0   3  -7    2.90    2.60
  -1  -3  -7  357.06   10.80
  -1  -3  -7  351.36   14.00
   1   3   7  354.66   14.30
  -1   3  -7  352.26   13.00
  -1   3  -7  350.56   14.40
  -2  -3  -7   16.40    2.00
  -2  -3  -7   13.20    3.60
   2   3  -7   19.70    1.70
   2  -3   7   12.10    3.60
   2  -3  -7   17.80    2.20
  -2   3  -7   12.80    3.00
  -2   3  -7   17.00    2.70
   2   3   7    7.90    3.20
  -3  -3  -7  169.98    9.80
  -3  -3  -7  172.38    6.50
   3  -3   7  165.08    9.10
   3   3   7  150.08   10.00
  -3   3  -7  166.28    9.00
  -3   3  -7  174.68    8.90
  -4  -3  -7    2.50    1.50
   4  -3   7   -1.20    3.10
  -4  -3  -7   -0.40    1.80
  -4   3  -7    0.90    0.80
   4   3   7    4.40    4.00
  -5  -3  -7   81.79    5.30
  -5   3   7   97.09    5.80
   5  -3   7   75.59    7.40
  -5   3  -7   75.89    4.10
  -5  -3   7   78.89    6.90
  -5  -3   7   82.79    4.80
   5   3   7   65.99    6.80
  -6   3   7   24.30    3.60
   6  -3   7   23.30    4.60
  -6  -3  -7   25.70    3.70
  -6   3  -7   24.20    3.00
  -6  -3   7   21.20    3.20
  -7   3   7    0.90    3.10
  -7  -3  -7   -0.10    3.20
   7  -3   7    5.80    4.00
  -7  -3   7    0.00    2.80
  -7   3  -7    0.50    2.70
  -8  -3  -7   14.20    4.70
  -8   3   7   24.90    4.70
  -8  -3   7   22.70    4.20
  -8   3  -7   22.90    4.30
  -9   3   7    5.60    4.40
  -9  -3  -7    3.20    3.90
   9  -3  -7    5.30    5.40
  -9  -3   7    1.30    3.60
  -9   3  -7    1.50    3.90
 -10  -3  -7    2.20    4.50
 -10  -3   7   -1.40    4.30
 -10   3  -7    3.50    4.60
   0   4  -7    3.20    2.70
   0   4   7    1.70    3.00
   0   4  -7    1.80    1.00
   0  -4  -7    3.60    1.60
   1   4  -7   36.00    3.80
  -1  -4  -7   39.60    2.70
   1  -4   7   42.80    4.80
  -1  -4  -7   33.90    3.70
  -1   4  -7   34.00    2.80
  -1   4  -7   41.20    4.40
   1   4   7   21.90    3.40
  -2  -4  -7  210.68   10.20
   2  -4   7  203.18   10.70
  -2  -4  -7  198.88    7.40
   2   4  -7  215.38    6.80
   2   4   7  213.88   10.60
  -2  -4   7  212.38    7.90
  -3  -4  -7    9.40    3.50
   3  -4   7    2.50    3.60
  -3  -4  -7    5.80    2.00
   3   4   7    7.10    1.40
  -3  -4   7    6.10    2.00
   3   4   7    4.60    3.70
  -3   4  -7    2.20    2.80
   4  -4   7  169.98   10.30
  -4  -4  -7  182.98    7.50
   4   4   7  185.38    6.30
   4   4   7  194.98   11.20
  -4  -4   7  187.68    8.90
  -5  -4  -7    3.40    2.40
   5  -4   7    8.40    3.90
  -5  -4   7    5.20    2.20
  -5  -4   7    6.90    2.90
   5   4   7    4.40    1.30
  -5   4  -7    8.20    1.60
   5   4   7    3.30    4.30
  -6  -4  -7    6.00    3.10
  -6   4   7    4.30    3.10
   6  -4   7    6.30    4.20
   6   4   7    5.30    1.10
  -6   4  -7    8.70    2.40
  -6  -4   7    6.20    2.50
  -7   4   7   -1.00    3.40
  -7  -4  -7    0.50    3.30
   7  -4   7   -2.40    4.20
  -7   4  -7    0.30    2.70
  -7  -4   7    3.90    2.90
  -8   4   7   29.60    5.00
  -8  -4  -7   21.50    5.00
   8  -4   7   21.70    5.50
   8  -4  -7   21.80    2.90
  -8   4  -7   18.20    4.00
  -8  -4   7   33.70    4.40
  -9  -4  -7    9.30    4.20
  -9   4  -7    7.50    4.10
  -9  -4   7   14.60    4.20
   9  -4  -7   11.70    6.20
 -10  -4  -7    7.50    4.80
 -10   4  -7   -0.60    4.60
   0  -5  -7   -2.60    1.60
   0   5  -7   -1.90    2.90
   0   5   7   -1.80    2.70
   0  -5   7    2.00    3.40
   1   5  -7   14.90    3.60
   1  -5   7   12.00    4.20
   1  -5  -7    9.20    1.90
   1   5   7   13.90    3.40
   2  -5   7    1.20    3.70
   2   5  -7    2.30    2.90
  -2  -5  -7    4.30    1.90
  -2  -5  -7    5.80    2.90
   2   5  -7    6.30    1.30
   2   5   7    7.70    3.50
   2   5   7    4.10    1.60
  -2  -5   7    7.00    1.40
   2  -5  -7    8.30    2.10
   3  -5   7    1.70    3.80
   3   5  -7    4.30    2.80
  -3  -5   7    1.50    1.80
   4  -5   7   45.30    5.80
  -4  -5  -7   44.80    3.70
   4   5  -7   47.90    4.30
   4   5   7   47.60    6.10
  -4  -5   7   43.20    3.90
   5  -5   7   44.00    6.00
  -5  -5  -7   47.60    4.10
   5   5  -7   47.20    4.30
  -5  -5   7   48.80    4.70
  -5  -5   7   56.29    4.00
   5   5   7   53.39    6.90
  -5   5  -7   43.90    3.20
   6   5  -7    4.10    2.70
  -6  -5  -7    5.60    3.00
  -6  -5   7    6.20    2.40
  -6   5  -7    6.10    2.20
   6  -5  -7    3.40    2.30
   7  -5   7    8.60    5.00
  -7  -5  -7    3.10    3.70
  -7  -5   7    6.80    3.00
   7  -5  -7    4.90    2.30
  -7   5  -7    8.10    2.90
  -8  -5  -7   23.70    4.90
   8  -5   7   15.60    6.10
  -8  -5   7   23.30    4.10
  -8   5  -7   29.70    4.30
   8  -5  -7   31.40    8.00
  -9  -5  -7   -1.40    4.00
  -9  -5   7    4.10    3.50
  -9   5  -7    7.80    4.20
   9  -5  -7    8.20    7.00
 -10  -5  -7    2.00    4.70
 -10   5  -7    8.10    5.00
   0  -6   7   30.50    4.50
   0   6   7   34.30    4.60
   0  -6  -7   38.50    2.90
  -1  -6  -7   31.70    2.80
   1  -6   7   31.80    5.20
  -1  -6  -7   35.60    4.40
   1  -6  -7   33.00    2.70
   1   6   7   31.10    4.20
   2   6  -7  560.54   16.30
  -2  -6  -7  556.54   17.30
   2  -6   7  555.94   22.60
  -2  -6  -7  544.85   21.50
   2  -6  -7  546.95   17.00
   2   6   7  577.84   21.90
  -2  -6   7  562.74   18.90
   3  -6   7   58.49    6.30
  -3  -6  -7   53.19    4.30
   3   6  -7   58.49    5.60
  -3  -6   7   54.59    4.30
   3   6   7   45.60    5.60
   3  -6  -7   54.99    4.10
   4   6  -7  211.48   10.00
  -4  -6  -7  217.38    8.70
   4  -6  -7  205.48    8.00
  -4  -6   7  210.28    9.60
   4   6   7  207.48   12.50
   5  -6   7    2.90    4.60
  -5  -6  -7    4.20    2.80
   5   6  -7    1.50    2.60
  -5   6  -7    2.30    1.50
   5   6   7    3.00    5.00
   5  -6  -7    3.00    2.10
  -5  -6   7    3.80    2.80
  -6  -6  -7   32.30    4.50
   6  -6   7   29.80    6.50
  -6   6  -7   41.20    3.40
   6  -6  -7   36.70    3.30
  -6  -6   7   39.40    3.50
   6   6   7   37.30    6.80
   7  -6   7    9.00    5.80
  -7  -6  -7   10.70    4.10
  -7  -6   7    5.20    2.80
  -7   6  -7    8.00    3.10
   7  -6  -7    5.40    2.00
  -8  -6  -7   60.09    6.10
   8  -6   7   62.69    8.70
   8  -6  -7   71.29   10.10
  -8  -6   7   60.49    5.10
  -8   6  -7   54.09    5.50
   9  -6   7  -15.60    6.00
  -9  -6  -7   -3.00    4.20
   9  -6  -7    4.70    7.70
  -9   6  -7    3.40    4.00
   0  -7  -7    1.10    1.80
   0   7   7   -0.20    3.30
   0  -7   7   -4.60    3.80
   1  -7   7   13.50    4.60
  -1  -7  -7   15.50    2.40
   1  -7  -7   10.00    2.20
   1   7   7    8.40    3.50
  -1  -7   7    5.80    4.30
  -2  -7  -7   13.00    2.50
   2   7  -7   13.80    1.70
   2  -7   7   11.00    4.20
  -2  -7  -7   12.80    3.60
   2   7   7   15.50    4.10
   2  -7  -7   11.90    2.20
  -3  -7  -7   32.70    3.40
   3  -7   7   39.10    6.00
  -3  -7   7   40.20    3.80
   3  -7  -7   39.00    3.10
   3   7   7   39.00    5.30
   4   7  -7   19.30    3.50
  -4  -7  -7   14.70    3.00
   4  -7   7   18.10    5.30
   4   7   7   18.40    5.10
   4  -7  -7   21.30    2.60
  -4  -7   7   21.30    3.10
  -5  -7  -7   15.80    3.50
   5  -7   7   11.30    5.80
   5   7  -7   19.60    3.30
   5   7   7   13.60    5.70
   5  -7  -7   16.70    2.50
  -5   7  -7   20.20    2.00
  -5   7  -7   11.70    1.90
  -5  -7   7   16.50    3.60
  -6  -7  -7    1.30    3.40
   6  -7   7   -2.20    5.60
   6   7   7   -2.20    5.40
  -6   7  -7    0.10    2.20
   6  -7  -7   -0.50    1.70
  -7  -7  -7   12.30    4.20
   7  -7   7    4.90    6.50
   7  -7  -7    5.30    1.60
  -7   7  -7    7.10    3.10
  -7  -7   7    7.10    2.60
   8  -7   7    5.20    6.90
  -8  -7  -7    3.80    3.90
  -8   7  -7    2.80    3.50
  -9  -7  -7   -2.10    4.20
   9  -7   7   -8.80    7.40
  -9   7  -7    7.10    4.30
   9  -7  -7    5.30    9.00
   0  -8  -7    0.00    1.90
   0  -8   7   -0.50    3.60
   0   8   7   -4.80    3.40
  -1  -8  -7    1.20    2.00
   1   8  -7    1.90    1.20
   1   8  -7    1.60    1.00
   1  -8   7   -0.50    3.70
   1  -8  -7    0.60    1.80
  -1  -8   7   -0.50    3.70
   1   8   7   -0.80    3.20
   2  -8   7  494.45   21.60
  -2  -8  -7  478.65   15.80
   2   8  -7  491.65   17.10
   2   8  -7  503.15   14.90
   2   8   7  499.05   20.50
   2  -8  -7  495.85   15.50
  -3  -8  -7    8.90    2.50
   3   8   7    8.40    4.30
  -3  -8   7   10.80    2.20
   3  -8  -7    5.80    2.00
   4  -8   7  201.28   13.90
  -4  -8  -7  206.48    9.00
  -4  -8  -7  206.78    9.40
  -4  -8   7  205.18    9.40
   4   8   7  209.58   12.90
   4  -8  -7  203.98    7.70
   5  -8   7   -9.20    5.70
  -5  -8  -7   -1.50    2.90
  -5   8  -7    0.90    1.60
   5  -8  -7    0.40    1.70
   5   8   7   -4.40    5.10
  -5   8  -7   -0.60    1.40
  -5  -8   7    0.20    2.70
  -6  -8  -7   22.50    4.50
   6  -8   7   21.00    7.90
   6  -8  -7   18.70    2.10
  -6   8  -7   20.70    3.10
   6   8   7   26.40    6.90
  -7  -8  -7    0.20    4.00
   7  -8   7   -2.70    7.10
  -7   8  -7   -3.30    2.90
   7  -8  -7   -9.20    8.70
  -8  -8  -7   81.99    7.20
   8  -8   7  104.89   12.30
  -8   8  -7   93.39    7.00
   8  -8  -7  117.89   13.60
  -9  -8  -7    1.10    4.40
   9  -8   7   -6.00    8.50
  -9   8  -7   -3.50    3.90
   9  -8  -7    9.10   10.10
   0  -9  -7   -2.10    1.80
   0   9   7    0.40    4.10
   0  -9   7   -2.60    4.20
   1   9  -7    6.00    1.60
  -1  -9  -7    4.50    2.20
   1   9  -7    2.90    1.30
  -1  -9   7    0.90    4.10
   1  -9  -7    2.20    2.00
   1   9   7   -2.10    3.70
   2   9  -7    3.70    1.60
  -2  -9  -7    1.80    2.20
   2  -9   7   -2.50    4.90
   2  -9  -7   -2.60    1.80
   2   9   7   -0.90    3.90
   3  -9   7   21.20    5.70
  -3  -9  -7   28.80    3.50
  -3  -9   7   32.70    3.00
   3   9   7   27.60    5.40
   3  -9  -7   26.00    2.70
  -4  -9  -7    7.10    3.10
  -4  -9  -7    8.90    3.10
   4  -9   7    4.80    6.20
  -4   9  -7    7.90    1.10
  -4   9  -7    6.50    1.20
  -4  -9   7   11.30    2.50
   4   9   7   10.20    5.30
   4  -9  -7   10.10    2.00
   5  -9   7    6.50    7.10
  -5  -9  -7    3.80    3.30
  -5  -9  -7    1.30    1.80
   5  -9  -7    5.50    1.60
  -5  -9   7   -0.40    2.60
   5   9   7   -2.10    5.90
  -5   9  -7    1.70    1.90
  -7  -9  -7    2.50    4.30
   7  -9   7    7.80    8.40
  -7   9  -7    5.40    3.30
   7  -9  -7   -6.80    9.90
   8  -9   7   14.50    9.40
  -8  -9  -7    7.50    4.30
  -8   9  -7   -5.00    3.60
   8  -9  -7    2.90   10.60
  -9  -9  -7    8.30    4.80
   9  -9  -7   14.00   11.40
  -9   9  -7    0.70    4.30
   0  10  -7   30.40    1.90
   0 -10   7   26.50    5.70
   0  10   7   30.40    5.60
   0 -10  -7   28.00    3.00
   1 -10   7    1.50    4.50
   1  10  -7    2.90    1.70
   1  10  -7    0.80    1.30
  -1 -10  -7    0.60    2.20
  -1 -10   7   -3.30    4.10
   1  10   7    5.80    4.20
   1 -10  -7    2.10    1.90
  -2 -10  -7  346.67   11.90
   2  10  -7  335.27   12.50
   2 -10   7  347.17   17.90
   2  10   7  321.27   15.90
   2 -10  -7  328.97   11.10
   3 -10   7   -5.50    5.70
  -3 -10  -7    1.50    2.60
  -3 -10  -7   -1.90    3.60
   3 -10  -7    1.90    1.80
   3  10   7    0.50    4.60
   4 -10   7   78.89    9.80
  -4 -10  -7   86.39    6.40
  -4 -10  -7   87.39    7.30
  -4 -10   7   84.09    6.10
  -4  10  -7   84.99    4.00
  -4  10  -7   83.19    3.70
   4 -10  -7  104.69    4.50
   4  10   7   78.79    8.50
  -5 -10  -7    8.80    2.40
  -5 -10  -7    8.00    3.70
   5 -10   7    4.80    7.50
  -5  10  -7    9.30    2.50
   5  10   7   15.20    6.70
   5 -10  -7    6.40    1.30
  -5 -10   7    6.20    3.00
   6 -10   7   27.30    9.50
  -6 -10  -7   13.60    4.00
   6 -10  -7   11.10    9.90
   6  10   7   -3.10    6.90
  -6  10  -7   12.20    3.10
  -7 -10  -7    4.00    3.80
   7 -10   7   -1.70    9.00
   7  10   7    8.20    7.10
  -7  10  -7   -4.90    3.20
   7 -10  -7    6.80   10.40
  -8 -10  -7   73.39    7.20
   8 -10   7  101.69   14.10
   8 -10  -7  116.69   15.50
  -8  10  -7   87.09    7.10
   9 -10   7   -7.40   11.20
  -9 -10  -7    0.90    4.90
  -9  10  -7    1.60    4.50
   9 -10  -7   18.50   12.70
   0 -11   7   -2.80    4.70
   0  11  -7   -0.10    2.50
   0 -11  -7   -1.00    2.00
   0  11   7   -2.20    4.60
   0  11  -7   -0.40    1.20
   1 -11   7   42.90    7.60
  -1 -11  -7   45.60    3.70
   1  11  -7   47.00    4.20
  -1 -11   7   46.20    6.90
  -1  11  -7   43.10    2.20
   1  11   7   41.80    6.30
   1 -11  -7   44.30    3.40
  -1  11  -7   43.60    2.20
  -2 -11  -7   33.00    5.90
   2  11  -7   26.80    2.80
   2 -11   7   29.60    7.40
  -2 -11  -7   25.70    3.40
   2  11   7   36.20    6.30
  -2 -11   7   22.00    5.50
   2 -11  -7   25.90    2.60
  -3 -11  -7   -4.20    2.70
   3 -11   7    5.20    6.70
   3  11  -7    1.10    2.10
  -3 -11  -7    0.10    4.00
  -3  11  -7    1.90    1.20
   3  11   7    2.70    5.10
  -3  11  -7   -0.90    0.90
   3 -11  -7    1.00    1.50
  -4 -11  -7   -0.30    3.10
   4 -11   7    1.40    7.10
  -4 -11  -7   -2.40    2.90
   4  11   7   -1.90    5.20
  -4  11  -7    2.70    1.80
  -4 -11   7    2.20    2.50
   4 -11  -7   -0.40    1.10
   5 -11   7    3.80    8.60
  -5 -11  -7   -3.20    2.50
  -5 -11  -7    5.30    3.50
  -5  11  -7    0.00    2.50
   5  11   7   15.70    7.40
  -6 -11  -7   -3.00    3.50
   6 -11   7    5.40    9.80
  -6  11  -7    3.70    3.30
   6  11   7    6.00    7.30
   6 -11  -7   -9.20    9.50
   7 -11   7   15.40   11.00
  -7 -11  -7   -5.60    3.40
   7 -11  -7  -14.20   10.00
   7  11   7    4.00    7.20
  -7  11  -7   -2.60    3.50
   8 -11   7   18.40   11.60
  -8 -11  -7    2.40    4.20
  -8  11  -7   -1.80    3.70
   8 -11  -7    2.60   11.80
   0 -12   7   -0.40    5.60
   0 -12  -7    8.20    2.40
   0  12  -7    6.20    3.10
   0  12   7   10.00    5.50
   0  12  -7    4.00    1.70
   1  12  -7   48.60    4.00
  -1  12   7   53.39    7.20
  -1 -12  -7   50.59    7.80
  -1 -12  -7   49.10    4.00
   1 -12   7   58.39    8.60
  -1 -12   7   51.39    7.40
   1  12   7   46.20    6.90
   1 -12  -7   46.60    3.40
  -1  12  -7   44.20    3.00
   2  12  -7  111.29    6.50
  -2 -12  -7  127.89    6.70
   2 -12   7  115.09   11.30
  -2 -12  -7  125.89   11.30
  -2 -12   7  121.69   10.80
  -2  12  -7  109.99    4.60
  -2  12  -7  112.99    4.50
   2  12   7  107.59    9.50
   2 -12  -7  129.59    5.10
   3  12  -7   16.50    3.00
  -3 -12  -7   29.20    5.90
  -3 -12  -7   17.10    3.50
   3 -12   7   16.90    8.00
   3 -12  -7   17.20    1.70
   3  12   7   15.60    6.30
  -3  12  -7   20.00    2.00
   4 -12   7   72.69   11.70
  -4 -12  -7   60.79    5.80
  -4 -12  -7   52.49    5.10
   4  12   7   46.80    8.00
   4 -12  -7   77.39   11.30
  -4  12  -7   58.99    4.50
  -5 -12  -7    9.30    3.70
   5 -12   7   -3.20    9.80
  -5 -12  -7    9.00    3.10
   5 -12  -7    6.50    9.70
   5  12   7    3.10    6.80
  -5  12  -7    8.90    3.00
   6 -12   7   39.10   12.10
  -6 -12  -7   29.80    5.00
   6 -12  -7   39.40   12.40
  -6  12  -7   34.50    4.40
   6  12   7   26.80    8.80
  -7 -12  -7    8.00    4.10
   7 -12   7    0.70   11.60
  -7  12  -7   -1.80    3.40
   7  12   7   -0.60    6.90
   7 -12  -7   -0.80   12.20
   8 -12   7    8.50   12.40
  -8 -12  -7   12.90    5.10
   8 -12  -7    6.80   13.30
  -8  12  -7    4.60    4.40
   0 -13   7    4.20    6.10
   0 -13  -7   -1.00    6.90
   0  13   7   -9.20    5.50
   0 -13  -7   -1.60    1.90
   0  13  -7   -3.10    3.10
  -1  13   7   19.30    6.30
   1 -13   7   17.90    6.80
   1  13  -7   19.60    3.20
  -1 -13  -7   25.60    7.30
  -1 -13  -7   25.90    3.10
  -1 -13   7   10.90    5.80
   1 -13  -7   19.40    2.30
   1  13   7   19.30    6.20
   1 -13  -7   21.60    8.40
   2  13  -7   17.70    2.90
   2 -13   7   10.70    8.10
  -2 -13  -7   21.10    6.80
  -2 -13  -7   18.80    3.20
  -2 -13   7   10.90    5.70
   2 -13  -7   12.70    1.70
  -2  13  -7   12.00    2.10
   2  13   7    5.50    6.20
   2 -13  -7   24.80    8.90
   3 -13   7    8.90    9.00
  -3 -13  -7   14.50    3.20
  -3 -13  -7   13.70    5.80
   3  13  -7   13.40    3.00
  -3  13  -7    6.50    2.00
   3 -13  -7   17.70    9.20
   3  13   7    9.50    6.30
  -4 -13  -7    5.90    3.70
  -4 -13  -7    4.90    3.10
   4 -13   7   -0.90    9.20
   4  13   7    5.20    6.60
   4 -13  -7  -12.30    9.30
  -4  13  -7    0.70    2.10
   5 -13   7   67.59   12.90
  -5 -13  -7   45.90    5.20
   5 -13  -7   43.90   12.10
   5  13   7   47.30    9.60
  -5  13  -7   48.40    4.20
  -6 -13  -7    0.20    3.60
   6 -13   7   17.50   12.10
   6  13   7  -11.40    7.10
  -6  13  -7   -4.20    3.00
   6 -13  -7    1.50   11.70
  -7 -13  -7   10.20    4.40
   7 -13   7   27.90   13.10
   7 -13  -7    1.70   13.10
  -7  13  -7    5.80    4.00
   7  13   7    8.60    8.20
   0 -14  -7   27.90    2.70
   0  14   7   37.40    7.40
   0 -14  -7   26.70    9.30
   0 -14   7   26.20    7.30
   0  14  -7   28.10    4.50
   1 -14   7    0.80    7.00
  -1  14   7    4.00    6.30
  -1 -14  -7    3.00    7.20
  -1 -14  -7    2.50    2.10
   1  14  -7    3.60    2.80
   1 -14  -7    1.10    1.40
  -1 -14   7   -3.80    5.70
   1  14   7    3.60    6.30
   1 -14  -7   -3.30    8.40
   2  14  -7   34.20    3.90
  -2 -14  -7   36.80    8.80
   2 -14   7   42.80   10.10
  -2 -14  -7   39.20    3.80
   2 -14  -7   57.49   11.50
  -2 -14   7   29.50    7.20
   2  14   7   25.40    7.20
  -3 -14  -7   -0.40    5.80
   3 -14   7   -0.10    9.30
  -3 -14  -7   -0.40    2.60
   3  14  -7    3.20    2.70
   3  14   7   -1.00    6.30
  -3  14  -7   -0.60    2.20
   3 -14  -7   -3.20    9.30
  -4 -14  -7   36.00    5.50
  -4 -14  -7   36.90    4.40
   4 -14   7   33.40   12.30
   4 -14  -7   32.80   11.90
  -4  14  -7   30.00    3.50
   4  14   7   35.30    7.90
   5 -14   7   19.40   12.60
  -5 -14  -7   20.10    4.00
   5 -14  -7   13.40   11.30
  -5  14  -7    8.40    2.90
   5  14   7    6.90    7.40
  -6 -14  -7   18.80    4.30
   6 -14   7   23.80   13.80
   6 -14  -7   30.00   13.40
   6  14   7    6.40    8.40
  -6  14  -7   13.20    3.60
  -7 -14  -7   -1.40    3.90
   7 -14   7   39.20   14.20
  -7  14  -7   -1.20    3.70
   7  14   7    4.00    8.10
   7 -14  -7   24.00   14.20
   0  15   7   -1.00    6.20
   0  15  -7   -3.80    3.50
   0 -15   7    0.30    7.30
   0 -15  -7    4.10    8.70
   1  15  -7   56.29    5.10
  -1 -15  -7   50.39    4.00
   1 -15   7   55.79   10.30
  -1 -15  -7   66.69   11.50
  -1  15   7   40.20    7.40
   1  15   7   49.30    8.50
   1 -15  -7   62.69   11.40
  -1 -15   7   58.59    9.30
  -2 -15  -7    2.00    2.20
   2  15  -7   -0.70    2.80
   2 -15   7    9.40    9.00
  -2 -15  -7   -0.90    7.50
   2 -15  -7   -2.40    9.40
  -2 -15   7   -3.50    6.10
   2  15   7   -6.00    6.60
  -3 -15  -7    5.90    2.60
  -3 -15  -7   -2.80    6.00
   3 -15   7    5.60   10.50
   3 -15  -7   -2.50   10.60
   3  15   7    6.00    7.20
  -4 -15  -7    8.70    4.40
  -4 -15  -7    5.90    3.00
   4 -15   7    5.00   12.20
  -4  15  -7    2.40    2.70
   4 -15  -7   13.70   11.70
   4  15   7   -1.30    6.80
  -5 -15  -7   31.00    4.20
   5 -15   7   21.30   14.10
   5 -15  -7   52.39   14.20
  -5  15  -7   34.60    4.20
   5  15   7   23.50    9.30
  -6 -15  -7   -6.00    2.90
   6 -15   7   24.10   14.90
   6  15   7    4.20    8.50
  -6  15  -7    2.70    3.50
   0  16   7    1.50    6.40
   0 -16   7   25.50    9.00
   0  16  -7   14.50    4.60
   0 -16  -7   19.70   11.90
  -1 -16  -7   -5.10    9.40
  -1  16   7   -2.30    7.00
   1 -16   7    7.20    8.80
  -1 -16   7    0.20    7.40
   1  16   7   -1.60    7.20
  -1  16  -7   -4.60    4.60
   1 -16  -7   -9.90   10.10
  -2 -16  -7   46.20   10.60
   2 -16   7   19.70   10.40
  -2  16   7   13.60    6.40
   2  16   7   23.20    7.40
   2 -16  -7   31.40   12.50
  -2 -16   7   19.60    7.60
  -3 -16  -7    3.00    5.10
   3 -16   7   -6.90   11.20
   3  16   7   -4.70    7.30
   3 -16  -7   57.69   12.90
   4 -16   7   18.10   13.30
  -4 -16  -7   15.60    4.90
   4 -16  -7   20.80   13.70
   4  16   7   15.80    8.10
   5 -16   7   26.70   14.80
   5 -16  -7   -5.00   13.40
  -5  16  -7   -1.50    3.00
   5  16   7    5.90    8.80
   6 -16   7    1.10   15.30
   6 -16  -7    6.10   16.00
  -6  16  -7    1.40    3.50
   6  16   7    1.80    9.20
   0 -17  -7    2.50   12.40
   0  17   7   10.60    7.10
   0 -17   7  -10.90    8.60
   1 -17   7    9.40   10.80
  -1  17   7    6.10    7.10
  -1 -17  -7   14.80   11.80
   1  17   7   11.50    7.30
  -1  17  -7   24.10    5.80
  -1 -17   7    9.70    8.70
   1 -17  -7   27.60   13.10
   2 -17   7    5.10   11.40
  -2  17   7    6.20    6.60
   2 -17  -7   21.70   13.40
  -2 -17   7   -3.50    7.10
   2  17   7   -3.50    7.60
   3 -17   7    4.30   12.10
  -3 -17  -7   10.80    5.80
   3 -17  -7    7.40   13.10
   3  17   7   14.00    8.30
   4 -17   7    3.10   14.00
   4  17   7    0.20    7.20
   4 -17  -7    6.00   14.10
   5 -17   7  -18.70   15.10
   5 -17  -7   16.30   14.90
   5  17   7    3.80    8.70
   0 -18   7   10.90   10.40
   0 -18  -7   32.30   13.30
   0  18   7    0.70    7.50
   1 -18   7  -14.70   10.90
  -1  18   7    6.90    7.20
   1 -18  -7   -9.30   12.50
   1  18   7    7.20    8.30
  -1 -18   7    5.90    8.90
  -2 -18  -7    4.60    6.40
  -2  18   7    0.70    7.20
   2 -18   7   -8.20   12.10
   2  18   7    0.30    8.20
  -2 -18   7   -3.60    8.00
   2 -18  -7    7.70   14.30
  -3 -18  -7    2.00    5.80
   3 -18   7    4.30   13.60
   3  18   7    2.00    7.50
   3 -18  -7    0.10   14.90
   4 -18   7   16.60   15.20
   4 -18  -7   14.70   15.70
   0 -19   7  -14.80   10.60
   0  19   7   -1.70    7.90
   1 -19   7   48.40   13.80
  -1 -19  -7   12.90    8.10
  -1  19   7    2.70    7.10
   1 -19  -7   20.20   16.30
  -1 -19   7   -7.50    9.70
   1  19   7    5.10    8.80
  -2 -19  -7    7.00    6.90
   2 -19   7    3.50   14.40
  -2  19   7   -2.60    7.10
   2  19   7   -4.20    7.50
   2 -19  -7   -4.70   13.90
  -2 -19   7  -10.30    8.30
  -3  19   7   14.60    8.20
  -3 -19  -7    8.90    6.50
   3 -19   7   15.20   15.10
   3 -19  -7   -6.80   16.20
   3  19   7   -3.20    7.50
   0  20   7    5.30    8.30
   0 -20  -7   32.20   12.10
   0 -20   7   21.80   13.90
   1 -20   7  -11.50   13.80
  -1 -20  -7   11.70    8.90
  -1  20   7    8.40    8.30
  -1 -20   7  -17.70   10.60
   1  20   7   -4.10    8.70
   1 -20  -7    2.20   15.50
   0   0   8    3.50    2.10
   0   0  -8    5.10    2.20
   1   0   8    1.80    2.50
  -1   0  -8    1.40    2.30
   2   0   8 2888.11   96.69
  -2   0  -8 2943.41   96.69
  -3   0  -8   53.49    4.90
  -3   0  -8   57.69    2.20
   3   0   8   51.19    5.40
  -3   0  -8   53.79    5.10
  -4   0  -8 2113.09   57.49
  -4   0  -8 2012.10   70.49
  -5   0  -8    0.20    1.90
  -5   0  -8   -1.40    2.50
  -6   0   8   21.20    3.40
  -6   0  -8   13.70    2.90
  -7   0  -8   10.40    3.30
  -7   0   8   10.70    3.40
  -8   0  -8  313.67   13.20
  -8   0   8  327.77   13.30
  -9   0  -8   11.00    4.30
 -10   0  -8    7.70    4.70
   0  -1   8   -1.40    1.90
   0   1   8   -1.90    2.50
   0   1  -8   -2.70    1.50
   0  -1  -8    0.90    2.60
  -1  -1  -8    4.50    2.30
   1  -1   8    5.50    2.50
  -1   1  -8    3.70    2.30
   1   1   8    5.80    2.60
  -2  -1  -8   89.39    6.60
   2  -1   8   93.49    6.50
   2   1   8   81.99    6.90
  -2   1  -8   91.49    6.10
  -2   1  -8   91.19    6.30
  -3  -1  -8    1.90    1.20
  -3  -1  -8    4.60    2.30
  -3  -1  -8    0.70    2.70
  -3   1  -8   -0.70    2.50
   3   1   8    0.50    3.30
  -3   1  -8    1.30    2.60
  -4  -1  -8   17.50    2.60
  -4  -1  -8   16.20    2.10
   4   1   8   17.00    4.40
  -4   1  -8   19.30    1.70
  -4   1  -8   16.50    3.00
  -5  -1  -8   23.80    3.20
  -5  -1  -8   20.40    2.70
  -5   1  -8   29.00    3.80
  -5   1  -8   22.30    2.50
  -6   1   8   11.80    3.20
  -6  -1  -8   15.30    2.90
  -6  -1   8   13.40    3.10
  -6   1  -8   14.10    2.80
  -7   1   8    5.00    3.40
  -7  -1  -8   14.90    3.60
  -7   1  -8   10.20    3.20
  -7  -1   8    9.70    3.30
  -8   1   8   -1.30    3.60
  -8  -1  -8    4.50    3.90
  -8   1  -8    2.70    3.60
  -8  -1   8    0.80    3.50
  -9  -1  -8   39.90    5.50
  -9   1  -8   34.60    5.20
 -10  -1  -8  -10.00    4.00
 -10   1  -8    1.10    4.30
   0   2   8  958.70   32.40
   0  -2   8  913.61   31.00
   0   2  -8  912.11   30.90
  -1  -2  -8    5.90    2.20
   1  -2   8    7.10    2.20
  -1   2  -8    3.80    2.80
   1   2   8    5.50    2.90
  -1   2  -8    5.40    2.10
  -2  -2  -8 1390.76   39.50
  -2  -2  -8 1467.05   48.60
  -2   2  -8 1399.56   48.00
   2   2   8 1403.36   48.50
  -2   2  -8 1419.96   49.40
  -3  -2  -8   64.59    3.60
  -3  -2  -8   74.99    7.00
   3   2   8   55.89    5.30
  -3   2  -8   64.69    6.10
  -3   2  -8   61.79    5.40
  -4  -2  -8   42.80    3.20
  -4  -2  -8   43.50    3.80
   4   2   8   41.40    5.10
  -4   2  -8   46.70    2.10
  -5  -2  -8    6.00    2.20
  -5  -2  -8    9.70    2.20
  -5   2  -8    5.70    1.80
  -6  -2  -8    8.80    2.90
  -6   2  -8    9.20    2.40
  -6  -2   8    8.10    2.90
  -7   2   8    2.90    3.30
  -7  -2  -8    4.10    3.20
  -7  -2   8    2.40    3.00
  -7   2  -8   -1.50    2.60
  -8  -2  -8  238.28   11.40
  -8   2  -8  223.68   10.80
  -8  -2   8  244.68   11.00
  -9  -2  -8    4.90    4.00
  -9   2  -8   -3.10    3.80
 -10  -2  -8   30.20    5.80
 -10   2  -8   41.00    6.00
   0   3   8   -1.20    2.90
   0   3  -8    2.00    1.20
   0  -3   8    0.50    1.30
  -1  -3  -8    2.80    2.30
  -1  -3  -8    3.60    1.40
  -1   3  -8    5.10    1.90
   1   3   8    7.10    3.00
  -1   3  -8    5.60    3.10
  -1  -3   8    5.60    1.20
  -2  -3  -8   25.00    2.20
  -2  -3  -8   26.90    3.80
   2   3   8   27.10    3.70
  -2   3  -8   26.20    3.20
  -2   3  -8   25.80    3.80
   3  -3   8   35.40    4.40
  -3  -3  -8   20.80    4.00
  -3  -3  -8   27.30    2.50
   3   3   8   26.20    4.40
  -3   3  -8   24.40    3.60
   4  -3   8    5.90    3.30
  -4  -3  -8    1.30    1.90
  -4  -3  -8   -0.80    1.70
   4   3   8   -0.40    3.90
  -5  -3  -8   22.00    2.10
  -5  -3  -8   17.50    2.80
   5  -3   8   18.20    4.10
  -5   3  -8   20.10    2.10
   5   3   8   15.00    4.50
  -6  -3  -8   27.50    3.70
   6  -3   8   21.90    4.60
  -6   3  -8   18.90    2.80
  -6  -3   8   19.10    3.20
  -7  -3  -8   -0.30    3.30
  -7   3  -8    0.30    2.60
  -7  -3   8    0.00    2.80
  -8   3  -8   32.60    4.60
  -8  -3   8   44.20    4.80
  -9  -3  -8    4.90    4.00
  -9   3  -8   -1.60    3.60
   9  -3  -8    0.70    5.50
 -10  -3  -8   -0.90    4.40
 -10   3  -8   -5.40    4.30
   0   4   8  143.29    8.50
   0   4  -8  151.38    8.00
   0  -4  -8  139.29    5.60
   0   4  -8  138.59    5.50
   1   4  -8   67.09    6.30
  -1  -4  -8   82.49    6.80
  -1  -4  -8   82.09    4.10
   1   4   8   74.79    6.70
  -1   4  -8   71.49    4.50
   2  -4   8  289.77   13.30
  -2  -4  -8  280.97   12.60
   2   4  -8  298.27    8.80
  -2  -4  -8  282.87    9.50
   2   4   8  274.77   13.00
  -2   4  -8  283.47   11.80
  -2  -4   8  283.27   10.20
  -3  -4  -8    0.40    1.90
  -3  -4  -8   -1.80    3.40
   3  -4   8   -0.30    3.60
  -3  -4   8   -1.40    1.70
   3   4   8   -0.20    3.80
  -3   4  -8    3.50    2.80
  -4  -4  -8  171.48    7.00
   4  -4   8  154.88   10.00
   4   4   8  160.98   10.90
  -4  -4   8  157.88    8.20
  -5  -4  -8    7.10    2.60
   5  -4   8    7.30    4.10
  -5  -4   8    7.10    2.90
  -5   4  -8    5.70    1.50
   5   4   8    3.10    4.40
  -6  -4  -8    3.40    3.10
   6  -4   8    2.70    4.20
  -6   4  -8    9.80    2.30
  -7  -4  -8    6.20    3.60
   7  -4   8    2.60    4.70
  -7  -4   8    9.40    3.10
  -7   4  -8    4.40    2.80
  -8  -4  -8   30.60    5.30
  -8   4  -8   43.60    5.00
  -8  -4   8   38.40    4.70
  -9  -4  -8   13.90    4.60
   9  -4  -8   21.90    7.30
  -9   4  -8   15.50    4.40
 -10  -4  -8    5.30    4.90
 -10   4  -8    8.20    4.70
   0  -5  -8   -0.50    1.70
   0   5  -8   -0.20    1.00
   0   5   8    1.30    3.20
   1  -5   8   17.40    4.10
   1  -5  -8   17.40    2.30
  -1   5  -8   15.40    2.10
  -2  -5  -8   48.80    4.70
   2   5  -8   52.09    4.90
   2  -5   8   44.60    5.40
  -2  -5  -8   62.99    4.00
   2   5  -8   51.69    2.80
   2   5   8   49.80    5.30
  -2  -5   8   56.09    3.00
   3  -5   8    0.00    3.80
   3   5  -8    1.60    2.80
  -3  -5  -8    4.80    2.10
   3   5   8    1.50    3.40
  -3  -5   8    2.30    1.80
   4  -5   8   24.80    4.90
  -4  -5  -8   24.70    3.10
  -4  -5   8   25.90    3.20
   4   5   8   28.30    5.40
   5  -5   8   -3.10    3.90
  -5  -5  -8    0.10    2.50
  -5   5  -8    1.50    1.30
   5   5   8   -0.60    4.40
  -5  -5   8    4.50    2.80
  -6  -5  -8   29.10    4.20
   6  -5   8   41.60    6.40
   6   5  -8   33.40    4.20
   6   5   8   32.70    6.70
  -6   5  -8   34.20    3.20
  -7  -5  -8   -1.20    3.70
   7  -5   8    7.70    5.60
   7  -5  -8    3.90    2.50
  -7   5  -8    6.80    2.90
  -8  -5  -8    9.80    4.50
   8  -5   8   11.10    6.00
   8  -5  -8    6.80    2.30
  -8   5  -8   15.30    3.80
  -9  -5  -8   -1.90    3.90
   9  -5  -8    3.10    7.20
  -9   5  -8    3.50    3.90
   0  -6  -8   27.30    2.80
   0  -6   8   36.90    5.00
   0   6   8   31.00    4.60
  -1  -6  -8   27.30    2.80
  -1  -6  -8   32.60    4.70
   1  -6   8   34.20    5.20
   1  -6  -8   34.90    2.90
   1   6   8   28.60    4.30
  -2  -6  -8  263.07   12.30
   2  -6   8  247.58   13.20
  -2  -6  -8  265.67    9.50
   2   6  -8  263.57    8.20
   2  -6  -8  264.37    9.40
   2   6   8  268.37   13.00
   3  -6   8   27.80    4.90
  -3  -6  -8   23.60    2.90
   3  -6  -8   32.50    3.10
   3   6   8   27.30    4.80
  -3  -6   8   28.30    2.60
   4  -6   8  130.59   10.20
  -4  -6  -8  124.79    6.60
   4  -6  -8  136.99    6.40
   4   6   8  140.39   10.30
  -4  -6   8  135.89    7.20
   5   6  -8    0.30    2.80
  -5  -6  -8   -2.70    2.60
   5  -6   8   -1.00    4.60
   5  -6  -8    1.30    2.20
  -5  -6   8   -2.20    2.50
  -5   6  -8   -0.90    1.20
   5   6   8   -4.10    4.90
  -5   6  -8    0.50    1.40
   6  -6   8   26.40    6.50
  -6  -6  -8   28.90    4.30
  -6   6  -8   21.20    2.80
   6   6   8   31.40    6.80
   6  -6  -8   25.30    3.10
  -7  -6  -8    5.10    4.00
   7  -6   8   -6.60    5.40
  -7   6  -8    1.00    2.70
   7  -6  -8    0.10    2.00
  -8  -6  -8   35.20    5.70
   8  -6   8   39.10    8.00
  -8   6  -8   42.30    4.90
  -9  -6  -8    2.70    4.30
   9  -6  -8    7.80    8.30
  -9   6  -8    1.70    3.90
   0  -7  -8   -2.90    1.90
   0  -7   8   -3.10    3.80
   0   7   8   -5.00    3.70
  -1  -7  -8   10.90    2.30
   1  -7   8   12.00    4.20
   1   7   8    8.60    4.00
   1  -7  -8   11.80    2.30
  -2  -7  -8  123.59    6.20
   2  -7   8  130.19    9.90
   2   7  -8  130.89    4.90
   2  -7  -8  127.79    6.00
   2   7   8  132.49    9.60
   3  -7   8   60.09    7.00
  -3  -7  -8   67.79    4.80
   3   7   8   57.69    6.50
   3  -7  -8   55.79    4.40
  -3  -7   8   58.69    4.10
   4  -7   8    3.30    4.70
  -4  -7  -8   -0.30    2.40
   4  -7  -8    1.80    2.10
  -4  -7   8   -0.70    2.10
   4   7   8    3.60    4.60
  -5  -7  -8    8.40    3.30
   5  -7   8   11.90    5.80
  -5   7  -8    8.50    1.60
   5  -7  -8    6.90    2.40
   5   7   8   14.90    5.80
  -5   7  -8    9.40    1.50
  -5  -7   8    3.80    2.90
  -6  -7  -8   25.70    4.40
   6  -7   8   36.60    7.40
  -6   7  -8   18.60    2.80
   6   7   8   22.00    6.70
   6  -7  -8   24.70    3.00
   7  -7   8    4.10    6.40
  -7  -7  -8    8.60    4.30
   7  -7  -8    6.50    2.00
  -7   7  -8    8.70    3.10
   8  -7   8   -4.60    7.10
  -8  -7  -8    5.10    4.60
  -8   7  -8    5.90    3.70
   8  -7  -8   -0.10    8.90
   9  -7   8  -10.50    7.70
  -9  -7  -8    4.90    4.50
  -9   7  -8    7.60    4.30
   9  -7  -8    9.10    9.40
   0   8   8   21.60    4.60
   0  -8  -8   23.00    2.70
   0  -8   8   23.50    5.00
   1  -8   8    8.40    4.70
  -1  -8  -8    2.60    2.10
   1   8   8    0.60    3.60
   1  -8  -8    0.40    1.90
  -2  -8  -8   34.00    3.40
   2  -8   8   30.60    6.00
   2   8  -8   38.40    2.90
   2  -8  -8   41.90    3.30
   2   8   8   44.50    5.70
   3  -8   8   98.99    9.00
  -3  -8  -8   89.09    5.60
   3   8   8   87.59    7.80
  -3  -8   8   82.29    5.00
   3  -8  -8   82.59    5.00
  -4  -8  -8   15.80    3.30
   4  -8   8   21.80    6.60
   4  -8  -8   17.70    2.60
   4   8   8   18.40    5.80
  -4  -8   8   15.90    2.80
  -5  -8  -8    1.90    3.20
   5  -8   8   -2.80    6.20
  -5  -8  -8    0.00    1.50
  -5  -8   8   -2.10    2.60
   5   8   8   -2.10    5.90
  -5   8  -8    4.20    1.50
   5  -8  -8    2.00    2.00
  -5   8  -8   -2.30    1.20
   6  -8   8    3.90    6.90
   6  -8  -8    0.40    1.80
  -6   8  -8    5.10    2.40
   6   8   8   11.70    6.20
  -7  -8  -8   -3.00    4.00
   7  -8   8    5.60    7.60
  -7   8  -8    0.80    3.00
  -8  -8  -8    2.70    3.90
   8  -8   8   -1.30    7.90
   8  -8  -8   15.00   10.10
  -8   8  -8   -1.50    3.40
  -9  -8  -8    1.80    4.50
   9  -8   8  -19.80    9.00
   9  -8  -8   12.30   10.70
  -9   8  -8    1.90    4.20
   0   9   8   -2.10    4.30
   0  -9   8   -1.10    4.20
   0  -9  -8   -3.50    1.80
   1   9  -8   17.80    1.50
   1  -9   8   13.50    5.50
  -1  -9  -8   13.20    2.60
   1   9  -8   16.10    1.60
   1  -9  -8   14.00    2.50
  -1  -9   8   10.30    4.50
   1   9   8    9.80    4.20
   2  -9   8   29.90    6.30
  -2  -9  -8   22.20    3.10
   2   9   8   25.70    5.30
   2  -9  -8   25.90    2.80
   3  -9   8   17.30    5.70
  -3  -9  -8   20.20    3.20
   3   9   8   24.30    5.50
   3  -9  -8   18.50    2.60
  -4  -9  -8   21.80    3.80
  -4  -9  -8   24.30    3.70
   4  -9   8   27.30    7.10
   4  -9  -8   23.60    2.70
   4   9   8   29.00    6.60
  -4  -9   8   25.70    3.00
  -5  -9  -8    1.20    1.90
   5  -9   8   -6.90    6.50
  -5  -9  -8   -3.20    3.20
   5  -9  -8   -1.60    1.60
  -5   9  -8    0.30    1.60
  -5  -9   8   -3.20    2.40
   5   9   8   -2.60    6.10
  -6  -9  -8   50.19    5.70
   6  -9   8   79.69   10.90
   6   9   8   63.59    9.40
  -6   9  -8   43.40    4.20
   6  -9  -8   57.29    3.50
  -7  -9  -8   12.00    4.60
   7  -9   8    4.10    8.60
  -7   9  -8   12.80    3.60
   7   9   8   23.00    7.80
   7  -9  -8   16.20   10.40
  -8  -9  -8   14.10    4.80
   8  -9   8   25.20   10.30
  -8   9  -8   17.40    4.40
   8  -9  -8   29.50   11.80
  -9  -9  -8   -7.90    4.30
   9  -9   8   -7.90   10.00
   9  -9  -8   14.60   11.60
  -9   9  -8    1.80    4.30
   0 -10   8   26.20    5.60
   0 -10  -8   25.80    3.10
   0  10   8   28.80    5.60
   1  10  -8   34.10    2.70
   1 -10   8   35.80    6.10
   1  10  -8   31.10    2.50
  -1 -10  -8   35.00    3.50
   1  10   8   39.90    5.90
  -1 -10   8   43.80    6.20
   1 -10  -8   32.70    3.30
   2  10  -8   21.80    2.10
  -2 -10  -8   21.80    3.10
   2 -10   8   20.40    6.40
   2  10   8   27.70    5.60
   2 -10  -8   22.30    2.80
   3 -10   8   46.30    7.90
  -3 -10  -8   57.49    4.80
   3 -10  -8   57.29    4.30
   3  10   8   54.19    7.10
  -4 -10  -8    1.10    3.20
  -4 -10  -8    3.00    3.10
   4 -10   8   -0.10    7.00
  -4 -10   8    2.00    2.40
  -4  10  -8    1.70    0.90
   4  10   8    1.70    5.50
   4 -10  -8    0.40    1.70
  -4  10  -8    0.90    1.00
  -5 -10  -8   13.90    4.10
  -5 -10  -8   14.50    2.70
   5 -10   8   20.20    8.90
  -5  10  -8   11.20    2.20
   5  10   8   20.50    7.30
   5 -10  -8    9.50    1.80
  -6 -10  -8    1.70    3.90
   6  10   8  -11.60    6.80
  -6  10  -8    8.80    2.80
   7 -10   8    2.70    9.40
  -7 -10  -8    2.10    4.20
   7 -10  -8    2.90   10.70
  -7  10  -8   -2.10    3.10
   7  10   8    2.10    6.90
  -8 -10  -8   15.90    4.80
   8 -10   8   33.40   11.10
   8 -10  -8   29.30   12.40
  -8  10  -8   20.10    4.50
   0  11  -8   -0.10    2.30
   0 -11   8   -1.50    5.10
   0 -11  -8    1.40    2.20
   0  11   8    4.10    5.00
   0  11  -8   -0.60    1.00
   1  11  -8   32.00    2.80
  -1 -11  -8   34.20    3.50
   1 -11   8   32.20    6.70
   1  11  -8   39.20    3.00
   1  11   8   40.00    6.20
  -1 -11   8   32.40    6.30
   1 -11  -8   34.20    3.30
   2 -11   8   29.20    6.70
  -2 -11  -8   31.60    3.70
   2  11  -8   40.40    3.70
   2  11   8   32.90    6.50
   2 -11  -8   35.00    3.20
  -3 -11  -8    6.80    3.00
   3 -11   8    9.10    6.90
  -3 -11  -8    4.10    4.50
   3  11   8    4.90    5.50
   3 -11  -8    3.70    2.00
   4 -11   8   79.59   10.50
  -4 -11  -8   72.39    5.70
  -4 -11  -8   75.69    6.60
   4 -11  -8   72.49    4.00
   4  11   8   57.79    8.10
  -4  11  -8   73.59    3.70
  -5 -11  -8    0.10    2.70
  -5 -11  -8    2.00    3.70
   5 -11   8   -8.40    8.50
  -5  11  -8    5.00    2.40
   5  11   8   30.80    7.50
   6 -11   8   31.50   10.80
  -6 -11  -8   11.90    4.30
  -6  11  -8   20.20    3.60
   6 -11  -8   13.30   10.80
   6  11   8   23.40    8.40
   7 -11   8   20.00   10.70
  -7 -11  -8    0.70    4.30
   7  11   8    1.40    7.30
  -7  11  -8    7.90    3.70
   7 -11  -8   -2.50   11.30
  -8 -11  -8   18.70    5.00
   8 -11   8   22.50   11.60
  -8  11  -8   16.60    4.90
   8 -11  -8    6.60   13.10
   0  12   8   10.20    5.60
   0 -12   8    4.70    5.80
   0 -12  -8    1.60    2.20
   0  12  -8    3.10    2.80
   0  12  -8    1.10    1.50
   1  12  -8   -5.40    2.00
  -1  12   8   -5.20    5.30
   1 -12   8    1.90    5.90
  -1 -12  -8    1.10    2.50
   1  12   8   -3.90    5.00
   1 -12  -8    3.60    2.20
  -1  12  -8    3.00    1.30
  -1  12  -8    2.30    1.20
  -1 -12   8    5.60    5.60
  -2 -12  -8    9.30    5.60
   2 -12   8    1.80    6.10
   2  12  -8    9.80    2.20
  -2 -12  -8   10.70    3.00
   2 -12  -8    4.10    2.00
  -2  12  -8    8.20    1.40
   2  12   8   16.50    6.00
  -2  12  -8    5.00    1.10
  -3 -12  -8   14.00    3.40
  -3 -12  -8   11.00    5.10
   3 -12   8   12.30    7.70
   3 -12  -8   11.50    2.00
   3  12   8   10.30    6.10
  -3  12  -8   17.50    1.90
  -4 -12  -8    9.30    3.70
   4 -12   8   21.60    9.30
  -4 -12  -8   17.10    4.70
   4  12   8   16.50    6.70
  -4  12  -8   11.80    2.30
  -5 -12  -8    7.50    3.00
   5 -12   8   17.50   10.40
  -5 -12  -8    3.50    3.80
  -5  12  -8    6.20    2.90
   5  12   8    3.30    7.50
   5 -12  -8    4.80   10.10
  -6 -12  -8    9.90    4.30
   6 -12   8   -6.30   10.50
  -6  12  -8   -1.00    3.00
   6 -12  -8    1.50   12.00
   6  12   8   -2.50    7.70
   7 -12   8    7.90   11.90
  -7 -12  -8   -2.80    3.80
   7 -12  -8   19.40   12.10
   7  12   8    5.60    7.40
  -7  12  -8    6.60    3.90
   8 -12   8    7.60   12.60
  -8 -12  -8    7.60    4.80
  -8  12  -8   -0.80    4.00
   8 -12  -8   11.60   14.40
   0 -13   8   -2.00    6.20
   0  13  -8   -2.90    2.70
   0 -13  -8   -0.90    2.20
   0  13   8   -0.50    5.50
   1  13  -8    0.90    2.20
  -1 -13  -8   -1.90    6.70
  -1 -13  -8    3.10    2.60
  -1  13   8   -0.40    5.90
   1 -13   8    4.70    6.10
  -1 -13   8    2.90    5.70
   1 -13  -8    2.80    2.00
   1  13   8   -6.60    5.60
  -2 -13  -8    6.40    3.00
   2  13  -8    5.30    2.20
  -2 -13  -8    0.10    6.00
   2 -13   8    3.10    7.40
  -2  13  -8    1.60    1.50
   2  13   8    8.20    6.40
  -2 -13   8   -3.90    5.40
   2 -13  -8    6.30    1.80
   3 -13   8   21.50    9.00
  -3 -13  -8   18.90    3.80
  -3 -13  -8   27.00    6.60
   3  13   8   18.90    7.00
  -3  13  -8   19.80    2.20
   3 -13  -8   18.10    1.70
  -4 -13  -8    2.80    4.00
  -4 -13  -8    1.10    3.40
   4 -13   8   -0.90    9.50
  -4  13  -8    2.50    1.90
   4 -13  -8   -0.50    9.50
   4  13   8    1.00    6.60
   5 -13   8    6.10   11.60
  -5 -13  -8    6.50    3.80
   5  13   8    6.10    7.50
  -5  13  -8    8.60    2.60
   5 -13  -8    5.70   11.40
  -6 -13  -8    4.70    4.10
   6 -13   8   -1.20   11.70
  -6  13  -8   -5.00    3.00
   6  13   8   -0.30    8.00
   6 -13  -8    4.60   11.90
   7 -13   8   -5.10   12.40
  -7 -13  -8   -2.30    4.00
   7 -13  -8   13.10   13.50
  -7  13  -8   -2.50    3.40
   7  13   8    7.70    8.40
   0 -14  -8  107.59   12.20
   0 -14  -8   99.79    5.40
   0 -14   8   99.69   11.10
   0  14  -8   92.19    7.50
   0  14   8   82.79    9.60
  -1 -14  -8   -0.40    2.40
  -1 -14  -8    4.10    7.70
   1  14  -8    3.50    2.50
  -1  14   8    6.40    5.90
   1 -14   8    4.70    7.40
  -1 -14   8   -4.80    6.30
   1  14   8    0.40    5.90
   1 -14  -8   -5.80    8.30
   1 -14  -8    0.30    1.70
   2  14  -8   46.40    3.90
  -2 -14  -8   53.49    9.60
   2 -14   8   53.09   10.00
  -2 -14  -8   53.79    4.60
  -2 -14   8   41.00    8.00
   2 -14  -8   56.89   11.80
   2  14   8   48.80    8.10
  -3 -14  -8    1.50    5.90
  -3 -14  -8    0.00    3.00
   3 -14   8    3.90    8.70
  -3  14  -8    1.70    2.00
   3  14   8    0.80    6.80
   3 -14  -8   -2.50   10.10
   4 -14   8   43.40   12.90
  -4 -14  -8   38.70    5.60
  -4 -14  -8   26.10    4.20
  -4  14  -8   35.70    3.50
   4  14   8   29.80    8.00
   4 -14  -8   37.60   12.60
  -5 -14  -8    2.80    3.70
   5 -14   8   11.20   12.30
   5 -14  -8   -6.20   11.90
   5  14   8    5.40    8.10
  -5  14  -8    4.70    2.90
   6 -14   8   14.50   13.70
  -6 -14  -8    8.70    4.20
   6 -14  -8   29.70   13.50
   6  14   8   18.80    9.10
  -6  14  -8   26.40    4.10
   7 -14   8   28.90   14.20
  -7 -14  -8   -0.70    4.10
   7  14   8    5.70    8.60
   7 -14  -8   -7.50   13.80
   0  15  -8   -1.40    3.30
   0  15   8   -1.10    6.20
   0 -15   8   11.60    7.70
   0 -15  -8   -0.60    1.70
   0 -15  -8   -5.20    8.80
   1  15  -8   19.70    3.60
  -1 -15  -8   23.30    2.90
   1 -15   8   34.80    9.70
  -1 -15  -8   21.70    9.70
  -1  15   8   19.50    7.20
  -1 -15   8   15.80    7.60
   1  15   8   15.10    6.90
   1 -15  -8   36.70   11.00
   2 -15   8    3.80    8.70
  -2 -15  -8   -4.20    2.20
  -2 -15  -8   -8.50    7.30
  -2 -15   8    1.00    6.60
   2 -15  -8   -1.00   10.40
   2  15   8   -5.50    6.80
   3 -15   8    4.50    9.50
  -3 -15  -8    9.90    3.10
  -3 -15  -8    9.50    7.00
   3  15   8    2.50    6.60
   3 -15  -8   19.10   11.80
  -3  15  -8    7.80    2.70
  -4 -15  -8    5.40    4.30
  -4 -15  -8    7.40    3.20
   4 -15   8   13.10   12.50
  -4  15  -8    5.00    2.80
   4 -15  -8   15.40   12.00
   4  15   8    9.00    7.20
   5 -15   8    8.40   13.20
   5 -15  -8   -4.40   12.80
  -5  15  -8    4.50    3.00
  -6 -15  -8    0.80    3.40
   6 -15   8    5.60   13.30
   6 -15  -8   -4.60   14.00
   6  15   8   13.90    8.70
  -6  15  -8   -1.60    3.20
   0 -16   8   43.10    9.90
   0 -16  -8   23.10   11.80
   0  16   8   25.00    7.40
   0  16  -8   32.80    4.90
  -1 -16  -8   -3.00   10.20
   1 -16   8    0.00    9.10
  -1  16   8   -7.10    6.20
   1 -16  -8    8.60   11.00
  -1  16  -8   -2.30    4.40
  -1 -16   8   -1.90    7.50
   1  16   8   -2.50    6.40
   2 -16   8  108.99   13.90
  -2  16   8   54.79    9.30
  -2 -16  -8   84.09    5.30
  -2 -16  -8  103.89   13.50
  -2 -16   8   67.19    9.90
   2  16   8   74.99    9.10
   2 -16  -8   90.99   14.40
   3 -16   8    2.90   11.50
  -3 -16  -8    1.80    2.50
  -3 -16  -8    1.40    7.10
   3  16   8   -1.70    7.60
   3 -16  -8   -5.00   11.70
  -4 -16  -8   55.79    4.90
   4 -16   8   83.19   15.80
  -4 -16  -8   58.19    7.00
   4  16   8   35.00    8.80
   4 -16  -8   64.59   14.90
  -5 -16  -8   -3.70    2.70
   5 -16   8    0.10   14.70
  -5  16  -8    6.30    3.40
   5 -16  -8    9.30   13.80
   5  16   8   -7.70    7.80
   6 -16   8   22.10   14.60
   6 -16  -8   35.20   16.80
   6  16   8   25.60    9.40
  -6  16  -8   11.90    4.10
   0 -17   8  -12.20    8.60
   0  17   8   -1.10    6.10
   0 -17  -8    6.30   11.90
  -1 -17  -8   -7.30   10.90
   1 -17   8  -10.40   10.30
   1  17   8    0.90    7.30
  -1 -17   8   -2.80    8.30
   2 -17   8    4.00   11.60
  -2  17   8   21.90    8.20
   2 -17  -8   -3.60   11.70
   2  17   8  -13.80    7.30
  -2 -17   8   -4.50    7.50
   3 -17   8   26.30   13.50
  -3 -17  -8    4.70    5.50
   3 -17  -8   -7.50   13.10
   3  17   8    4.40    7.00
   4 -17   8    6.40   13.80
   4  17   8  -14.80    6.50
   4 -17  -8   -4.60   14.50
   5 -17   8   13.60   16.00
   5 -17  -8   13.10   15.00
   5  17   8   20.60    9.80
   0  18   8    0.10    6.70
   0 -18   8   -6.60   10.50
  -1  18   8    6.10    7.00
   1 -18   8  -11.40   11.00
  -1 -18   8    4.00    9.50
   1  18   8    1.90    6.70
   1 -18  -8    9.50   13.50
  -2 -18  -8   13.90    7.10
  -2  18   8   33.30    8.70
   2 -18   8   24.30   13.90
   2  18   8   20.40    8.90
   2 -18  -8   29.00   15.10
  -3  18   8    8.20    7.80
  -3 -18  -8   -3.40    5.70
   3 -18   8   -4.00   14.00
   3 -18  -8  -10.90   14.80
   3  18   8   -7.60    7.80
   4 -18   8   -2.20   14.80
   4 -18  -8   24.50   16.30
   4  18   8   -5.50    7.50
   0 -19   8   -3.80   11.50
   0  19   8   -5.20    7.00
  -1  19   8   -0.60    7.50
   1  19   8    0.60    8.50
   1 -19  -8   -3.70   14.80
  -1 -19   8   -4.70   10.60
  -2  19   8    7.90    8.00
  -2 -19  -8    1.00    6.70
   2 -19   8  -19.10   13.60
   2  19   8  -14.70    8.30
   2 -19  -8   19.00   14.40
   3 -19   8    7.70   15.60
  -3  19   8   -2.60    7.80
  -3 -19  -8    9.50    6.70
   3 -19  -8    2.20   16.20
   3  19   8   -8.80    7.60
   0  20   8   24.50    9.20
   0 -20   8   -1.00   13.90
   0   0  -9    0.60    2.20
   0   0   9    1.80    2.20
   1   0   9   -1.00    2.40
  -1   0  -9   -3.10    2.00
  -2   0  -9    1.40    2.70
   2   0   9   -0.60    3.00
   3   0   9    1.70    3.10
  -3   0  -9   -1.90    2.90
  -3   0  -9    0.40    2.50
  -4   0  -9    1.10    2.20
  -4   0  -9    2.20    1.30
  -5   0  -9   -1.10    1.80
  -5   0  -9    1.20    2.70
  -6   0  -9   -2.90    2.10
  -7   0  -9    3.20    2.90
  -8   0  -9   -0.10    3.50
  -9   0  -9    5.70    4.00
 -10   0  -9    3.00    4.50
   0   1   9   -2.20    2.50
   0  -1   9   -1.80    2.00
   0  -1  -9    0.90    2.60
   0   1  -9   -2.00    1.90
   1  -1   9  366.26   14.30
  -1  -1  -9  369.36   14.50
   1   1   9  368.56   14.60
  -1   1  -9  389.26   14.20
   2  -1   9  248.08   11.30
  -2  -1  -9  246.18   11.40
   2   1   9  265.87   11.80
  -2   1  -9  243.58   10.90
  -2   1  -9  247.18   11.00
  -3  -1  -9 1646.44   54.99
  -3  -1  -9 1576.14   44.40
   3  -1   9 1601.64   54.89
  -3   1  -9 1601.34   54.79
  -3   1  -9 1601.54   55.39
   3   1   9 1555.24   54.99
  -4  -1  -9   82.89    4.20
  -4  -1  -9   83.39    5.40
  -4   1  -9   81.69    6.00
   4   1   9   85.79    8.10
  -4   1  -9   75.99    3.30
  -5  -1  -9  103.59    5.50
  -5  -1  -9  110.29    6.10
  -5   1  -9  115.69    5.20
  -6  -1  -9   33.20    3.70
  -6   1  -9   35.80    3.40
  -7  -1  -9  103.19    7.00
  -7   1  -9  103.09    6.70
  -8  -1  -9    3.30    3.80
  -8   1  -9    6.30    3.70
  -9  -1  -9   21.10    4.90
  -9   1  -9   24.20    4.80
 -10  -1  -9    3.70    4.70
 -10   1  -9   -0.20    4.30
   0  -2   9   21.70    2.30
   0   2   9   17.10    3.40
   0   2  -9   19.70    2.10
   1  -2   9    0.60    2.30
  -1  -2  -9    1.70    2.20
  -1  -2   9    1.40    1.80
   1   2   9    2.60    2.70
  -1   2  -9   -0.50    2.00
   2  -2   9  101.39    7.00
  -2  -2  -9  102.99    4.00
  -2  -2  -9  100.39    7.40
  -2   2  -9  110.99    6.60
   2   2   9  105.29    7.50
  -2   2  -9  101.09    7.00
  -3  -2  -9   22.70    4.30
  -3  -2  -9   16.70    2.00
  -3   2  -9   16.50    3.40
  -3   2  -9   22.50    3.60
   3   2   9   16.10    4.00
  -4  -2  -9   29.30    2.70
  -4  -2  -9   27.40    2.90
   4   2   9   20.90    4.50
  -5  -2  -9   10.10    2.10
  -5  -2  -9    8.50    2.40
  -5   2  -9    7.40    1.70
  -6  -2  -9    4.70    2.70
  -6   2  -9    2.90    2.20
  -7  -2  -9   19.20    3.90
  -7   2  -9   19.90    3.30
  -8  -2  -9   10.90    4.30
  -8   2  -9    5.80    3.50
  -9  -2  -9    4.20    3.90
  -9   2  -9   -0.10    3.80
 -10  -2  -9    1.10    4.50
 -10   2  -9   -7.10    4.20
   0   3  -9    0.00    1.20
   0  -3   9    1.20    1.40
   0   3   9   -4.80    2.60
  -1  -3  -9  340.37   13.90
  -1   3  -9  338.27   14.30
  -1  -3   9  342.77   11.80
  -1   3  -9  347.07   12.90
   1   3   9  340.77   14.50
  -2  -3  -9   40.90    3.10
  -2  -3  -9   36.90    4.10
   2   3   9   42.60    5.00
  -2   3  -9   33.90    3.50
  -3  -3  -9  235.18    8.30
  -3  -3  -9  235.78   11.90
  -3   3  -9  221.18   11.10
   3   3   9  254.27   12.50
   4   3   9   23.60    4.70
  -5  -3  -9   86.69    4.60
  -5  -3  -9   82.59    5.50
   5   3   9   92.79    8.50
  -5   3  -9   85.09    4.00
  -6  -3  -9   13.20    3.10
  -6   3  -9   10.30    2.40
  -7  -3  -9   36.80    4.70
  -7   3  -9   31.90    3.90
  -8  -3  -9   32.20    5.40
  -8   3  -9   38.40    4.80
  -9  -3  -9   43.80    5.80
  -9   3  -9   51.49    5.90
 -10  -3  -9   -6.80    4.20
 -10   3  -9    0.20    4.20
   0   4   9   61.49    5.50
   0   4  -9   57.09    3.20
  -1  -4  -9   10.30    3.10
  -1  -4  -9   16.50    2.00
   1   4   9   14.50    3.20
  -1   4  -9   12.60    2.20
  -2  -4  -9    1.90    2.40
  -2  -4  -9    7.70    1.90
   2   4   9    6.40    3.60
  -2   4  -9    9.50    2.50
  -3  -4  -9   53.59    4.00
   3  -4   9   47.60    5.30
   3   4   9   45.10    5.80
  -3   4  -9   54.19    4.80
   4  -4   9    0.50    3.70
  -4  -4  -9    1.00    2.10
   4   4   9    5.50    4.20
  -4  -4   9   -0.40    2.10
   5  -4   9   15.00    4.70
  -5  -4  -9   14.80    1.80
  -5  -4  -9   16.20    3.00
  -5   4  -9   12.00    1.60
  -5  -4   9   11.80    3.10
   5   4   9   17.80    5.00
  -6  -4  -9   -1.10    2.90
   6  -4   9   -0.80    4.20
  -6   4  -9    5.90    2.00
  -7  -4  -9   -3.40    3.30
  -7   4  -9    0.30    2.50
  -8  -4  -9    1.10    4.20
  -8   4  -9    5.40    3.60
  -9  -4  -9    4.20    4.10
   9  -4  -9   -0.20    6.70
  -9   4  -9   10.50    4.30
 -10  -4  -9   16.40    5.20
 -10   4  -9   12.40    4.80
   0   5   9    1.20    3.40
   0  -5  -9   -2.10    1.70
   0   5  -9   -3.00    1.00
  -1  -5  -9  174.58    6.70
  -1  -5  -9  173.28    9.60
   1  -5  -9  171.48    6.90
  -1   5  -9  174.78    7.50
   1   5   9  177.58   10.10
  -2  -5  -9   39.70    4.40
   2  -5   9   60.59    5.90
  -2  -5  -9   56.39    4.20
   2   5  -9   65.09    2.90
  -2   5  -9   65.79    5.40
   2   5   9   56.49    5.70
  -3  -5  -9  156.78    6.90
   3  -5   9  159.38   10.40
  -3  -5   9  157.88    7.00
  -3   5  -9  173.18    9.10
   3   5   9  166.08   10.20
  -4  -5  -9    4.80    2.30
   4  -5   9    2.60    4.30
  -4  -5   9    1.20    2.00
   4   5   9   14.00    4.80
  -5  -5  -9   42.70    2.80
  -5  -5  -9   41.90    4.10
   5  -5   9   41.70    6.20
  -5  -5   9   40.90    4.30
  -5   5  -9   40.00    2.60
   5   5   9   45.20    7.00
   6  -5   9    5.80    5.20
  -6  -5  -9   13.40    3.60
   6   5   9   14.10    6.00
  -6   5  -9   11.50    2.30
  -7  -5  -9    8.30    4.10
   7  -5   9   12.40    5.70
  -7   5  -9   16.60    3.20
  -8  -5  -9   -5.50    4.10
   8  -5  -9    2.90    2.30
  -8   5  -9    3.50    3.30
  -9  -5  -9   15.10    4.70
  -9   5  -9   16.10    4.50
   9  -5  -9   26.90    8.50
   0  -6  -9    8.60    2.10
   0   6   9    6.80    3.70
   0   6  -9    6.90    1.20
   1  -6   9  106.79    8.40
  -1  -6  -9  100.89    5.30
  -1  -6  -9   88.09    7.90
   1   6   9  112.09    8.50
   1  -6  -9  103.49    5.30
  -1   6  -9  101.69    5.30
  -2  -6  -9  244.08    9.20
   2   6  -9  258.37    8.00
   2  -6   9  248.98   13.30
   2  -6  -9  251.27    9.20
   2   6   9  266.47   12.90
   3  -6   9    2.50    4.20
  -3  -6  -9    3.50    2.20
   3   6   9    6.20    4.30
  -3   6  -9    5.00    2.70
   3  -6  -9    1.70    2.10
  -3  -6   9   -0.20    1.70
   4  -6   9   63.19    7.20
  -4  -6  -9   51.39    4.20
   4  -6  -9   62.99    4.90
   4   6   9   61.99    7.00
  -4  -6   9   63.99    5.10
   5  -6   9    9.00    5.10
  -5  -6  -9    5.60    3.00
  -5   6  -9    8.00    1.30
   5  -6  -9    8.00    2.70
   5   6   9    4.80    5.20
  -5   6  -9    5.50    1.30
  -5  -6   9   11.50    3.10
  -6  -6  -9    4.10    3.40
   6  -6   9   -7.00    5.30
   6   6   9    2.90    5.70
   6  -6  -9    1.50    2.50
  -6   6  -9    1.00    1.90
   7  -6   9   -1.30    6.00
  -7  -6  -9    5.80    4.00
  -7   6  -9    2.40    2.70
   7  -6  -9   -0.70    2.20
  -8  -6  -9   30.90    5.70
   8  -6   9   43.30    8.60
  -8   6  -9   47.10    5.00
  -9  -6  -9    6.00    4.40
   9  -6  -9   19.10    9.50
  -9   6  -9   12.40    4.50
   0   7   9   -0.70    3.80
   0  -7   9    2.80    3.80
   0  -7  -9    0.10    2.00
   0   7  -9   -0.30    1.10
   1  -7   9   47.60    5.80
  -1  -7  -9   64.99    4.50
   1  -7  -9   59.69    4.40
   1   7   9   59.79    6.10
   2  -7   9   33.50    5.30
   2   7  -9   41.30    2.60
  -2  -7  -9   35.20    3.30
   2   7   9   41.40    5.50
   2  -7  -9   39.20    3.30
  -3  -7  -9  129.39    6.70
   3  -7   9  144.89   11.00
   3  -7  -9  142.79    6.50
   3   7   9  123.79    9.90
  -3  -7   9  143.89    6.10
  -4  -7  -9    1.70    2.50
   4  -7   9    0.50    4.70
  -4  -7   9    0.30    2.00
   4   7   9    1.90    5.20
   4  -7  -9    0.70    2.30
   5  -7   9   20.50    6.40
  -5  -7  -9   19.80    3.70
  -5  -7  -9   20.70    2.30
  -5   7  -9   21.10    1.60
   5   7   9   16.00    6.20
  -5  -7   9   18.60    3.50
   5  -7  -9   17.70    3.00
  -5   7  -9   17.40    1.50
  -6  -7  -9   14.10    3.90
   6  -7   9   23.60    7.30
  -6   7  -9   10.20    2.30
   6   7   9   13.80    6.60
   6  -7  -9   12.30    2.70
   7  -7   9    5.30    6.90
  -7  -7  -9   10.00    4.30
   7  -7  -9   12.10    2.50
  -7   7  -9   11.80    3.20
   8  -7   9   -4.80    7.30
  -8  -7  -9   -0.30    4.60
  -8   7  -9   -3.50    3.40
  -9  -7  -9   -3.30    4.20
  -9   7  -9   -1.10    3.90
   9  -7  -9   12.40    9.80
   0   8   9   10.80    4.50
   0  -8   9   13.30    4.90
   0  -8  -9    2.00    2.10
  -1  -8  -9   49.60    3.80
   1  -8   9   51.89    6.70
   1   8   9   52.39    6.10
   1  -8  -9   42.50    3.60
  -2  -8  -9  121.99    6.10
   2  -8   9   90.29    8.40
   2   8  -9   91.69    4.20
   2  -8  -9  101.39    5.60
   2   8   9  104.89    9.20
   3  -8   9   35.80    6.70
  -3  -8  -9   30.00    3.40
  -3  -8   9   31.70    2.60
   3   8   9   32.50    5.70
   3  -8  -9   25.50    3.10
   4  -8   9  127.19   12.20
  -4  -8  -9  136.69    7.30
   4   8   9  119.59   11.20
  -4  -8   9  138.59    6.90
   4  -8  -9  125.79    6.50
  -5  -8  -9    3.20    2.10
  -5  -8  -9    0.00    3.20
   5  -8   9    2.00    6.30
  -5   8  -9    2.00    1.10
   5  -8  -9    0.90    2.30
  -5  -8   9    1.40    2.70
   5   8   9   -0.50    5.90
  -5   8  -9    0.30    1.20
  -6  -8  -9    2.80    3.90
   6  -8   9    7.20    7.20
  -6   8  -9    1.10    2.10
   6   8   9    4.90    6.80
  -7  -8  -9   -1.30    4.10
   7  -8   9    6.00    7.80
   7   8   9    8.20    7.00
   7  -8  -9    1.40    1.70
  -7   8  -9   -3.70    2.60
  -8  -8  -9   35.50    6.00
   8  -8   9   51.49   10.80
   8  -8  -9   49.00   12.30
  -8   8  -9   48.20    5.30
   9  -8   9  -14.70    9.80
  -9  -8  -9   -0.20    4.50
  -9   8  -9    4.00    4.30
   9  -8  -9    9.00   10.80
   0  -9   9   -1.20    4.20
   0  -9  -9   -1.50    2.00
   0   9   9   -4.20    4.10
  -1  -9  -9    2.90    2.30
   1  -9   9   -0.20    4.80
   1   9   9    3.30    4.10
   1  -9  -9    1.00    2.10
  -2  -9  -9    3.80    2.40
   2   9  -9   -3.10    1.40
   2  -9   9    2.50    5.20
   2   9   9    3.10    4.40
   2  -9  -9   -0.30    2.00
   3  -9   9    7.60    5.70
  -3  -9  -9   14.40    3.10
   3   9   9   10.90    4.90
   3  -9  -9    9.90    2.40
   4  -9   9    7.90    6.60
  -4  -9  -9   12.40    3.40
  -4  -9   9   11.00    2.40
   4   9   9    4.60    5.70
   4  -9  -9   12.60    2.60
  -5  -9  -9    1.50    2.10
  -5  -9  -9    4.20    3.50
   5  -9   9   -2.40    7.10
  -5  -9   9   -1.50    2.40
  -5   9  -9    1.40    1.40
   5   9   9   -2.00    6.10
   5  -9  -9    4.40    2.10
   6  -9   9    8.70    8.30
  -6  -9  -9   -2.30    3.60
   6  -9  -9   -2.00    1.60
  -6   9  -9   -0.40    2.20
   6   9   9   -3.20    6.70
  -7  -9  -9   -4.20    4.00
   7  -9   9    2.00    8.70
  -7   9  -9   -2.80    2.80
   7   9   9    2.70    7.20
  -8  -9  -9   -3.20    4.70
   8  -9   9    2.50    9.40
  -8   9  -9    4.50    3.70
   8  -9  -9    2.30   11.00
   9  -9   9  -18.30   10.60
  -9  -9  -9    2.50    4.60
  -9   9  -9    1.40    4.40
   9  -9  -9   10.00   12.20
   0  10   9    6.20    4.70
   0 -10   9    6.10    5.30
   0 -10  -9   -1.60    2.20
   1  10  -9   15.60    1.60
  -1 -10  -9   13.30    2.90
   1 -10   9   14.20    5.60
   1 -10  -9   10.20    2.60
  -1 -10   9    8.80    5.00
   1  10   9   11.30    4.70
   2 -10   9  130.99   12.20
  -2 -10  -9  118.69    6.70
   2 -10  -9  116.89    6.10
   2  10   9  117.79   10.40
   3 -10   9    7.30    6.70
  -3 -10  -9    8.60    2.90
   3 -10  -9   12.60    2.60
   3  10   9    8.80    5.40
  -4 -10  -9    8.20    3.50
  -4 -10  -9    8.60    3.40
   4 -10   9   -2.20    6.90
   4 -10  -9    5.70    2.20
   4  10   9   -0.10    5.40
  -4 -10   9    2.50    2.10
  -5 -10  -9   49.90    4.20
  -5 -10  -9   50.99    5.40
   5 -10   9   61.69   10.90
   5 -10  -9   43.40    3.40
  -5  10  -9   43.60    3.50
   5  10   9   65.69    9.50
  -6 -10  -9    5.00    4.20
   6 -10   9   10.30    9.20
  -6  10  -9    0.20    2.50
   6  10   9    2.20    7.60
  -7 -10  -9    4.00    4.40
   7 -10   9   -2.00    9.70
   7  10   9   16.40    7.90
  -7  10  -9    4.10    3.20
   7 -10  -9   -8.10   10.80
   8 -10   9    0.90   11.40
  -8 -10  -9   10.70    4.70
  -8  10  -9   12.80    4.30
   8 -10  -9   10.80   12.50
   0  11  -9   -0.10    2.20
   0 -11   9   -2.60    4.90
   0  11   9    0.90    5.00
   0 -11  -9    1.40    2.50
   1 -11   9    0.50    5.70
  -1 -11  -9   -0.70    2.40
   1  11  -9   -0.10    1.30
   1  11  -9    0.90    1.50
  -1  11   9    5.30    5.10
   1 -11  -9    0.50    2.20
  -1 -11   9   -1.30    5.10
   1  11   9    7.90    5.10
   2 -11   9    1.10    6.10
  -2 -11  -9    0.90    2.60
   2  11   9    2.50    5.30
   2 -11  -9    2.00    2.30
  -3 -11  -9   13.90    3.40
   3 -11   9   12.60    7.10
   3  11   9   10.70    5.90
   3 -11  -9   10.20    2.40
  -4 -11  -9   37.50    4.70
  -4 -11  -9   41.50    5.30
   4 -11   9   39.30    9.10
   4  11   9   46.10    7.70
  -4  11  -9   38.60    2.30
   4 -11  -9   32.80    3.00
  -5 -11  -9   11.40    4.10
   5 -11   9   16.20    9.50
  -5  11  -9    7.80    2.20
   5  11   9   16.10    7.50
   5 -11  -9    9.60    1.90
   6 -11   9    7.50   10.20
  -6 -11  -9    3.20    4.40
  -6  11  -9    3.20    2.80
   6  11   9  -10.00    7.30
   7 -11   9   -0.80   10.90
  -7 -11  -9    5.30    4.60
  -7  11  -9   -0.50    3.40
   7  11   9    1.50    7.70
   7 -11  -9  -18.50   12.30
   8 -11   9   19.30   12.80
  -8 -11  -9    9.80    4.80
  -8  11  -9   16.70    4.50
   8 -11  -9    6.20   13.50
   0  12   9   23.00    6.60
   0 -12  -9   15.60    3.10
   0 -12   9   19.60    6.60
   0  12  -9   21.40    3.20
   0  12  -9   22.40    1.90
   1  12  -9   11.10    2.10
  -1  12   9   18.30    6.10
   1 -12   9   18.70    6.50
  -1 -12  -9   15.50    3.10
   1  12   9   20.80    6.30
  -1 -12   9   16.20    6.10
   1 -12  -9   18.60    3.00
  -2 -12  -9    4.50    3.00
   2 -12   9    7.50    6.50
   2 -12  -9    8.70    2.50
   2  12   9   -0.90    5.70
   3 -12   9   42.60    9.50
  -3 -12  -9   58.89    7.10
  -3 -12  -9   55.59    5.00
   3  12   9   62.59    8.20
   3 -12  -9   37.90    3.30
   4 -12   9   14.30    8.60
  -4 -12  -9   18.90    4.20
  -4 -12  -9   11.80    4.80
   4  12   9   12.70    6.90
  -4  12  -9   16.10    2.10
   4 -12  -9   11.40    2.00
  -5 -12  -9   10.40    3.10
   5 -12   9   11.90   10.50
  -5 -12  -9    8.70    4.10
  -5  12  -9   20.10    2.90
   5  12   9   26.70    8.70
  -6 -12  -9    5.50    4.10
   6 -12   9   -3.00   10.80
   6 -12  -9   -7.40   11.50
  -6  12  -9   10.80    3.30
   6  12   9    7.30    7.70
  -7 -12  -9    5.10    4.60
   7 -12   9    5.10   11.30
   7 -12  -9   24.30   13.20
  -7  12  -9    5.00    3.80
   7  12   9    3.50    7.80
   8 -12   9   -1.30   12.80
  -8 -12  -9   11.40    5.00
  -8  12  -9   13.30    4.70
   8 -12  -9   34.60   15.10
   0  13  -9   -1.90    2.60
   0 -13   9    8.80    6.70
   0  13   9    6.70    6.10
   0 -13  -9   -0.70    2.40
   1  13  -9   84.39    5.30
   1 -13   9   75.59   10.10
  -1 -13  -9   95.09    6.20
   1  13   9   85.89    9.20
  -1 -13   9   73.39    9.00
   2 -13   9   10.70    7.30
  -2 -13  -9    0.50    3.00
  -2 -13  -9    4.40    6.70
   2  13  -9    3.10    1.80
   2  13   9    4.60    6.40
   2 -13  -9    5.20    2.10
  -2  13  -9    4.10    1.30
  -3 -13  -9   18.80    6.30
  -3 -13  -9    5.60    3.60
   3 -13   9    8.50    8.40
   3 -13  -9    9.20    2.00
   3  13   9    9.10    6.50
  -3  13  -9   13.30    2.00
   4 -13   9   -4.50    9.40
  -4 -13  -9   -1.80    4.30
  -4 -13  -9   -1.70    3.50
   4  13   9   -0.50    6.90
  -4  13  -9    4.70    2.30
   5 -13   9   20.30   11.80
  -5 -13  -9   23.50    4.80
   5 -13  -9   11.90   11.60
  -5  13  -9   24.80    3.50
   5  13   9    6.60    8.60
   6 -13   9   -4.70   11.80
  -6 -13  -9   -2.30    3.90
  -6  13  -9    3.20    3.50
   6  13   9   12.70    8.90
   6 -13  -9    7.40   13.00
  -7 -13  -9   14.10    4.90
   7 -13   9   -2.60   12.40
  -7  13  -9   12.60    3.90
   7 -13  -9   19.30   14.60
   7  13   9   20.50    9.20
   0  14  -9  126.49    7.80
   0 -14  -9  130.19   13.20
   0 -14   9  122.99   12.30
   0 -14  -9  125.59    6.50
   0  14   9  108.29   10.70
  -2 -14  -9   38.60    8.70
   2  14  -9   19.90    2.90
   2 -14   9   28.40    9.80
  -2 -14  -9   24.00    3.80
   2 -14  -9   22.30    2.40
  -2  14  -9   23.60    2.50
   2  14   9   18.40    7.20
  -3 -14  -9    3.80    6.20
   3 -14   9  -13.80    9.50
  -3 -14  -9    2.50    3.30
   3  14   9   -5.80    6.10
   3 -14  -9    8.10   10.00
  -3  14  -9   -1.60    1.70
   4 -14   9   13.30   11.40
  -4 -14  -9    7.90    3.70
  -4 -14  -9   11.50    4.90
   4 -14  -9    3.20   11.20
   4  14   9    5.40    7.00
  -4  14  -9   10.70    2.50
   5 -14   9   20.10   13.00
  -5 -14  -9    4.60    3.80
   5  14   9   11.90    8.00
  -5  14  -9    5.30    2.70
   5 -14  -9    0.40   12.70
   6 -14   9   -2.50   13.40
  -6 -14  -9    3.40    3.90
  -6  14  -9    2.50    3.30
   6 -14  -9    9.00   13.20
   6  14   9    7.00    8.20
  -7 -14  -9   -1.40    4.20
   7 -14   9  -11.20   13.80
   7  14   9   14.90    8.70
  -7  14  -9   -0.60    3.80
   7 -14  -9   30.80   14.80
   0 -15  -9   -0.80    9.80
   0  15  -9    3.60    3.10
   0  15   9   -2.00    6.30
   0 -15  -9    1.00    2.20
   0 -15   9    0.10    7.80
  -1 -15  -9  100.39   12.90
  -1 -15  -9   72.29    5.50
  -1  15   9   68.89    8.70
   1 -15   9   74.29   12.00
   1 -15  -9   86.89   14.10
  -1 -15   9   67.49   10.60
   1 -15  -9   69.89    4.30
   1  15   9   62.99    9.30
   2 -15   9    3.60    9.60
  -2  15   9    3.30    6.60
  -2 -15  -9   -1.00    2.70
  -2 -15  -9   -2.90    7.80
   2 -15  -9   -9.70   10.40
   2  15   9   -4.70    6.90
   3 -15   9   19.10   11.10
  -3 -15  -9   16.70    3.70
  -3 -15  -9   21.60    7.70
  -3  15  -9   12.90    2.70
   3  15   9    3.90    7.60
   3 -15  -9    8.70   11.50
  -4 -15  -9    0.90    3.20
   4 -15   9    5.30   12.30
  -4 -15  -9    1.10    4.10
   4 -15  -9   -6.10   12.00
   4  15   9   -6.60    6.40
  -4  15  -9    0.00    2.50
   5 -15   9   73.09   15.80
  -5 -15  -9   40.80    5.20
  -5  15  -9   38.90    4.30
   5 -15  -9   43.80   14.70
   5  15   9    7.50    9.50
   6 -15   9   -3.00   14.00
  -6 -15  -9   -4.00    3.60
  -6  15  -9    0.50    3.00
   6  15   9   -4.80    8.80
   6 -15  -9   14.70   14.50
   0 -16   9    5.20    8.80
   0  16   9   -1.40    7.60
  -1 -16  -9   -0.90    2.00
   1 -16   9   -3.60    9.30
  -1  16   9   11.60    7.30
  -1 -16  -9    4.00    9.90
  -1  16  -9   -0.40    4.20
  -1 -16   9  -12.80    7.60
   1  16   9   10.40    7.70
   1 -16  -9   10.90   11.50
  -2 -16  -9   -1.50    8.90
   2 -16   9   -4.70   10.00
  -2  16   9    7.80    6.80
  -2 -16  -9    1.70    2.40
   2  16   9   -3.40    7.50
   2 -16  -9   -5.20   11.10
  -3 -16  -9   -0.40    7.40
  -3 -16  -9    1.70    2.80
   3 -16   9    8.90   12.00
   3 -16  -9   -6.70   12.50
   3  16   9   18.20    7.90
  -4 -16  -9    5.60    3.30
  -4 -16  -9    6.40    4.70
   4 -16   9   -3.90   13.00
   4 -16  -9   -2.60   13.20
   4  16   9    8.70    7.90
  -4  16  -9    5.30    3.00
   5 -16   9   31.50   15.60
   5 -16  -9   19.30   14.00
   5  16   9  -13.20    9.20
   6 -16   9    6.70   16.10
  -6 -16  -9   10.50    4.00
   6 -16  -9   18.20   16.30
  -6  16  -9    8.90    3.70
   6  16   9   10.60    9.60
   0 -17  -9    1.40   12.60
   0  17   9   -3.40    7.40
   0 -17   9    1.30    9.90
  -1  17   9   49.60    9.20
   1 -17   9   31.20   12.30
  -1 -17   9   29.90   10.60
   1 -17  -9   93.09   14.20
   1  17   9   21.30    8.60
   2 -17   9    5.50   12.20
  -2  17   9    7.50    6.90
   2 -17  -9    5.70   12.20
   2  17   9   -4.90    7.50
   3 -17   9   13.10   13.70
  -3 -17  -9   13.50    6.40
   3 -17  -9   16.10   13.90
   3  17   9   13.70    8.30
   4 -17   9    6.60   14.00
   4  17   9    0.30    7.50
   4 -17  -9   -8.50   14.40
   5 -17   9   12.50   16.70
   5 -17  -9    6.10   15.00
   5  17   9   16.00    9.20
   0 -18   9    1.50   11.10
   0  18   9    6.50    8.10
   1 -18   9   -0.50   11.80
  -1  18   9    3.80    7.20
   1  18   9   -1.90    7.30
  -1 -18   9   -6.40    9.60
   1 -18  -9    2.70   14.00
  -2  18   9   -2.90    6.80
   2 -18   9   15.20   13.60
   2 -18  -9    4.10   14.30
   2  18   9    4.30    8.20
   3 -18   9   -7.10   13.30
  -3  18   9    1.80    7.50
  -3 -18  -9    3.10    6.00
   3  18   9   -8.60    8.40
   3 -18  -9  -12.30   15.00
   4 -18   9  -11.30   15.10
   4 -18  -9   10.30   15.50
   4  18   9    1.80    7.80
   0 -19  -9   13.00   13.10
   0 -19   9  -18.90   11.60
   0  19   9   -1.30    6.50
   1 -19   9   12.20   13.80
  -1  19   9   16.00    8.70
   1 -19  -9   28.00   16.10
  -1 -19   9  -11.90   10.90
   1  19   9   13.00    7.50
  -2 -19  -9   -3.20    6.60
   2 -19   9  -18.60   14.50
   2  19   9   -2.90    8.80
  -3  19   9   -3.20    8.40
   3  19   9   12.10    9.50
   3 -19  -9   -8.00   14.70
   0   0 -10    2.90    2.30
   0   0  10    6.20    2.40
  -1   0 -10  162.98    8.00
   1   0  10  162.88    8.40
  -2   0 -10  279.57   12.30
   2   0  10  283.67   12.70
  -3   0 -10  463.55   18.20
   3   0  10  476.15   19.10
  -3   0 -10  471.95   18.80
  -4   0 -10  252.07    8.00
   4   0  10  239.58   13.20
  -4   0 -10  246.78   11.00
  -5   0 -10   51.29    3.90
  -5   0 -10   52.59    5.10
  -6   0 -10   15.50    2.80
  -6   0 -10   13.70    3.40
  -7   0 -10   29.40    3.90
  -8   0 -10   34.00    5.00
  -9   0 -10    2.80    4.50
 -10   0 -10   -1.80    4.20
   0  -1  10   -1.50    2.10
   0  -1 -10   -0.60    2.60
   0   1 -10    0.80    2.00
   0   1  10    0.90    2.40
   1  -1  10   21.60    3.30
  -1  -1 -10   23.10    3.00
   1   1  10   25.90    3.50
  -1  -1  10   32.90    3.10
  -1   1 -10   31.30    3.30
   2  -1  10   31.10    3.90
  -2  -1 -10   46.70    4.60
  -2   1 -10   36.00    3.90
   2   1  10   43.40    4.90
  -3  -1 -10   14.10    3.80
  -3  -1 -10   11.60    1.30
   3  -1  10   14.40    3.80
  -3   1 -10    8.70    3.20
   3   1  10   12.50    4.10
  -3   1 -10   13.20    3.40
  -4  -1 -10  632.24   22.90
  -4  -1 -10  619.84   18.40
  -4   1 -10  614.34   17.60
   4   1  10  626.54   24.80
  -5  -1 -10   30.20    3.00
  -5  -1 -10   30.20    3.30
  -5   1 -10   24.10    2.40
  -6  -1 -10    4.00    2.60
  -6  -1 -10    6.20    2.60
  -6   1 -10    0.00    2.20
  -7  -1 -10   20.70    3.80
  -7   1 -10   22.90    3.50
  -8  -1 -10   11.60    4.30
  -8   1 -10    7.50    3.80
  -9  -1 -10    0.40    4.50
  -9   1 -10   -1.30    4.30
 -10  -1 -10    3.60    4.60
 -10   1 -10   -2.90    4.10
   0  -2  10    1.30    1.90
   0   2  10    2.00    2.90
   0   2 -10   -1.20    1.50
  -1  -2 -10    1.30    2.40
   1  -2  10   -0.10    2.30
  -1  -2  10    0.40    1.90
   1   2  10    0.00    2.80
  -1   2 -10    0.80    2.10
   2  -2  10  233.98   10.90
  -2  -2 -10  236.68   11.30
   2   2  10  230.18   11.50
  -2   2 -10  242.78   10.60
  -3  -2 -10   68.99    3.70
  -3  -2 -10   85.79    7.70
  -3   2 -10   86.79    6.80
   3   2  10   73.09    6.60
  -4  -2 -10   -0.30    2.20
  -4  -2 -10   -0.50    1.60
   4   2  10    1.30    3.80
  -5  -2 -10   55.49    4.40
  -5  -2 -10   50.89    3.90
  -5   2 -10   50.49    3.30
   5   2  10   55.09    6.90
  -6  -2 -10    3.60    2.70
  -6   2 -10    6.00    2.20
  -7  -2 -10   39.00    4.60
  -7   2 -10   44.80    4.10
  -8  -2 -10    5.10    4.00
  -8   2 -10    1.70    3.40
  -9  -2 -10   22.90    5.30
  -9   2 -10   18.70    4.50
 -10  -2 -10    4.10    4.70
 -10   2 -10   -0.50    4.30
   0   3 -10   -1.60    1.30
   0   3  10    3.30    3.00
   0  -3  10   -0.80    1.50
   1  -3  10  157.28    7.60
  -1  -3 -10  150.68    8.30
  -1   3 -10  163.08    7.50
  -1  -3  10  162.98    6.30
   1   3  10  169.38    9.30
  -2  -3 -10   60.59    3.50
  -2  -3 -10   51.09    4.80
   2   3  10   52.39    5.40
  -2   3 -10   60.69    5.40
  -3  -3 -10   47.70    3.60
   3   3  10   46.10    5.80
  -3   3 -10   52.49    4.90
  -4  -3 -10   39.90    3.20
   4   3  10   36.50    5.70
  -5  -3 -10   45.40    3.90
  -5  -3 -10   51.09    3.90
  -5   3 -10   45.90    2.80
   5   3  10   49.60    6.60
  -6  -3 -10   14.70    3.40
  -6   3 -10   14.70    2.40
  -7  -3 -10    2.70    3.40
  -8  -3 -10    3.90    4.10
  -8   3 -10    5.50    3.50
  -9  -3 -10   14.00    5.10
  -9   3 -10   11.10    4.30
 -10  -3 -10   -1.10    4.60
 -10   3 -10   -2.90    4.20
   0   4  10   23.00    4.10
   0   4 -10   28.80    2.60
  -1  -4 -10    3.50    3.10
  -1  -4 -10    1.40    1.60
  -1   4 -10   -1.00    1.80
   1   4  10    1.30    3.00
  -2  -4 -10    2.80    2.60
  -2  -4 -10    4.90    1.80
   2   4  10    4.50    3.50
  -2   4 -10    6.60    2.50
  -3  -4 -10   64.09    4.20
   3   4  10   53.09    5.80
  -3   4 -10   70.09    6.30
  -4  -4 -10   16.70    2.70
   4   4  10   10.90    4.80
  -5  -4 -10   22.80    2.30
  -5  -4 -10   19.10    3.10
   5   4  10   22.00    6.10
  -5  -4  10   18.40    3.50
  -5   4 -10   17.10    1.50
  -6  -4 -10    6.00    3.20
  -6   4 -10    4.90    2.00
   6   4  10    8.70    5.80
  -7   4 -10    3.60    2.60
  -8  -4 -10   19.30    4.80
  -9  -4 -10   13.10    5.20
  -9   4 -10   12.70    4.40
   0   5 -10   -2.70    1.10
   0   5  10   -3.00    3.40
   0  -5 -10    0.50    1.80
  -1  -5 -10   38.40    4.50
  -1  -5 -10   40.70    3.00
   1   5  10   46.30    5.20
  -1   5 -10   35.70    3.00
  -2  -5 -10    1.90    2.40
  -2  -5 -10   -0.40    1.90
  -2   5 -10    0.30    2.30
   2   5  10    1.00    3.40
  -3  -5 -10  142.79    6.60
   3  -5  10  162.88   10.60
  -3  -5  10  150.68    6.70
  -3   5 -10  152.58    8.70
   3   5  10  158.48   10.30
  -4  -5 -10    0.80    2.20
   4  -5  10   -2.90    4.30
  -4  -5  10    2.20    2.20
   4   5  10    3.70    4.40
  -5  -5 -10   32.50    3.80
   5  -5  10   42.80    6.50
  -5  -5 -10   33.30    3.30
  -5  -5  10   35.90    4.10
   5   5  10   42.70    7.10
   6  -5  10    1.60    5.00
  -6  -5 -10    0.30    3.20
   6   5  10   -1.70    5.60
  -6   5 -10   -1.50    1.70
  -7  -5 -10   44.20    5.40
  -7   5 -10   41.10    4.00
  -8  -5 -10   -0.90    4.30
  -8   5 -10   -2.90    3.10
   8  -5 -10   -1.60    2.40
  -9  -5 -10    9.20    4.90
  -9   5 -10    5.00    4.10
   0  -6 -10   33.10    2.90
   0   6 -10   29.00    2.40
   0   6  10   37.50    5.40
  -1  -6 -10   25.10    2.80
  -1  -6 -10   32.30    5.00
  -1   6 -10   26.10    2.70
   1   6  10   20.90    4.50
   1  -6 -10   28.50    2.90
  -2  -6 -10  203.68    8.20
   2   6 -10  222.28    6.80
   2  -6  10  214.68   12.40
  -2   6 -10  225.28    9.80
   2  -6 -10  210.08    8.30
   2   6  10  200.18   11.90
  -3  -6 -10    4.00    2.30
   3  -6  10    4.80    4.40
  -3  -6  10    4.00    1.60
   3   6  10    0.70    4.10
  -3   6 -10    1.20    2.60
   4  -6  10   17.60    5.50
  -4  -6 -10   15.30    2.90
   4   6  10   16.80    5.20
  -4  -6  10   19.10    2.70
   5  -6  10    5.40    5.80
  -5  -6 -10    5.70    2.80
  -5  -6  10    5.00    2.80
   5   6  10   -0.20    5.40
  -6  -6 -10    0.50    3.30
   6  -6  10   -3.40    5.80
   6   6  10   -2.60    5.70
   6  -6 -10    3.20    2.70
  -6   6 -10    1.00    1.80
  -7  -6 -10    2.30    3.80
   7  -6  10   -4.20    6.10
  -7   6 -10    2.30    2.50
   7  -6 -10   -0.70    2.50
  -8  -6 -10   29.40    5.40
  -8   6 -10   23.40    4.10
   8  -6 -10   20.30    3.00
  -9  -6 -10    6.40    5.00
   9  -6 -10    7.50    9.50
  -9   6 -10    2.20    3.90
   0  -7 -10    1.10    2.00
   0   7 -10    2.20    1.10
   0   7  10   -1.90    3.70
   1  -7  10  597.04   24.70
  -1  -7 -10  588.14   18.70
   1  -7 -10  616.84   18.80
  -1   7 -10  612.54   21.30
   1   7  10  606.74   24.00
  -2  -7 -10    5.90    2.30
   2  -7  10    9.00    5.10
   2   7 -10    7.50    1.40
  -2   7 -10    2.20    2.20
   2   7  10    8.40    4.10
   2  -7 -10    7.70    2.30
   3  -7  10  535.25   23.00
  -3  -7 -10  533.85   17.30
   3   7  10  524.75   22.30
  -3   7 -10  569.84   21.00
   3  -7 -10  519.45   17.10
  -3  -7  10  527.45   18.30
  -4  -7 -10    2.20    2.60
   4  -7  10    3.10    5.40
   4  -7 -10    2.10    2.30
  -4  -7  10   -2.40    1.80
   4   7  10    3.90    5.20
   5  -7  10  276.07   16.10
  -5  -7 -10  261.57   11.10
  -5  -7  10  268.77   11.90
   5   7  10  252.07   16.10
   5  -7 -10  273.37   10.40
  -6  -7 -10    3.60    3.60
   6  -7  10    1.10    6.70
  -6   7 -10   -2.20    1.80
   6   7  10    4.40    6.10
   6  -7 -10    0.80    2.50
  -7  -7 -10   75.49    6.70
   7  -7  10   84.59   10.70
  -7   7 -10   70.89    5.60
   7  -7 -10   69.29    5.20
  -8  -7 -10    4.90    4.60
   8  -7  10   -2.80    7.60
  -9  -7 -10   13.40    5.00
  -9   7 -10    6.90    4.30
   9  -7 -10   30.10   11.40
   0   8  10   16.50    4.90
   0  -8 -10   17.50    2.70
   0   8 -10   16.60    1.70
  -1  -8 -10    5.30    2.20
   1  -8 -10   -2.00    2.00
   1   8  10    2.50    4.00
   2  -8  10    1.40    4.60
  -2  -8 -10    0.80    2.40
   2  -8 -10    3.70    2.20
   2   8  10    2.50    4.00
   3  -8  10    5.50    5.30
  -3  -8 -10    3.30    2.50
   3   8  10    0.10    4.50
   3  -8 -10    0.30    2.20
  -4  -8 -10   14.00    3.20
   4  -8  10   13.60    6.30
   4  -8 -10   12.30    2.80
  -4  -8  10   13.20    2.40
   4   8  10   14.70    6.00
  -5  -8 -10    2.40    2.30
  -5  -8 -10   -2.00    3.10
   5  -8  10   -3.60    6.40
  -5  -8  10    0.50    2.50
   5   8  10    0.00    6.10
   5  -8 -10    7.40    2.70
   6  -8  10   -5.70    7.30
  -6  -8 -10    1.00    3.80
  -6   8 -10    2.50    2.00
   6   8  10   16.30    7.30
   6  -8 -10    2.70    2.40
   7  -8  10   -3.90    8.30
  -7  -8 -10   -3.50    4.10
  -7   8 -10    0.70    2.60
   7  -8 -10   -0.10    2.00
   7   8  10   -2.60    6.90
  -8  -8 -10   -3.90    4.50
   8  -8  10  -12.10    9.10
  -8   8 -10   -0.20    3.40
  -9  -8 -10   -7.40    4.30
  -9   8 -10    1.90    4.10
   9  -8 -10    8.30   12.10
   0   9  10    4.30    4.80
   0  -9  10   -1.40    4.30
   0  -9 -10    1.80    2.10
   1  -9  10  451.45   20.40
  -1  -9 -10  425.96   14.50
   1   9  10  415.96   19.20
   1  -9 -10  436.86   14.40
   2  -9  10    0.40    5.30
  -2  -9 -10    3.20    2.60
   2   9 -10   -3.30    1.40
   2  -9 -10   -0.60    2.20
   2   9  10   -2.30    4.50
   3  -9  10  267.17   16.30
  -3  -9 -10  261.17   10.60
   3   9  10  286.07   15.30
   3  -9 -10  260.57   10.10
   4  -9  10    9.30    7.10
  -4  -9 -10   12.80    3.40
   4  -9 -10   12.50    2.70
  -4  -9  10    8.50    2.20
   4   9  10   20.60    6.00
  -5  -9 -10   25.20    4.40
   5  -9  10   28.80    8.60
  -5  -9 -10   20.00    3.20
   5   9  10   16.10    7.30
  -5   9 -10   21.10    1.60
  -5  -9  10   16.50    3.30
   5  -9 -10   17.90    3.00
   6  -9  10   -1.20    8.20
  -6  -9 -10   -2.90    3.80
   6   9  10    1.10    6.90
   6  -9 -10    2.50    2.00
  -6   9 -10    6.90    2.20
  -7  -9 -10   75.69    7.10
   7  -9  10   84.39   12.40
  -7   9 -10   74.69    6.00
   7   9  10   79.19   11.10
  -8  -9 -10   -1.70    4.70
   8  -9  10  -10.40    9.80
   8  -9 -10    6.60   12.30
  -8   9 -10   -3.40    3.50
  -9  -9 -10   27.60    5.90
  -9   9 -10   33.20    5.60
   9  -9 -10   58.99   14.30
   0  10  10   48.90    6.90
   0 -10  10   39.30    6.70
   0 -10 -10   40.90    3.80
   1  10 -10    1.00    1.00
   1 -10  10   -3.80    5.20
  -1 -10 -10   -5.10    2.20
  -1  10  10    2.10    4.70
   1 -10 -10   -0.20    2.30
   1  10  10   -0.40    4.50
   2 -10  10   11.80    6.20
  -2 -10 -10   14.90    3.00
   2 -10 -10    9.90    2.60
   2  10  10    5.70    5.40
  -3 -10 -10    9.10    3.10
   3 -10  10   -3.10    5.80
   3  10  10    7.80    5.40
   3 -10 -10    9.30    2.60
  -4 -10 -10   27.60    4.50
   4 -10  10   48.00    9.00
  -4 -10  10   43.10    3.30
   4  10  10   39.70    7.30
   4 -10 -10   36.70    3.60
  -5 -10 -10    0.60    3.80
  -5 -10 -10  -11.10    2.90
   5 -10  10   -1.10    8.70
   5 -10 -10    0.80    2.10
   5  10  10   -5.80    6.80
  -5  10 -10    1.80    1.40
   6 -10  10    7.60    9.60
  -6 -10 -10    1.10    4.10
  -6  10 -10    5.20    2.50
   6  10  10    6.00    7.50
   6 -10 -10    8.10    2.00
   7 -10  10    7.00   10.30
  -7 -10 -10    0.00    4.20
   7  10  10   -6.40    7.20
  -7  10 -10    1.90    3.10
   8 -10  10   -9.50   10.70
  -8 -10 -10    3.50    5.00
   8 -10 -10   -0.20   12.70
  -8  10 -10   -0.70    3.70
   0  11  10    1.10    5.30
   0  11 -10   -2.00    2.00
   0 -11  10   -0.90    5.60
   0 -11 -10    0.60    2.50
  -1 -11 -10   35.60    3.80
  -1  11  10   35.50    6.50
   1  11 -10   38.80    2.50
   1 -11  10   38.80    7.50
   1 -11 -10   31.60    3.60
   1  11  10   43.80    6.80
   2 -11  10   10.00    6.80
  -2 -11 -10   11.50    3.20
   2  11  10    6.20    5.70
   2 -11 -10    7.10    2.60
   3 -11  10   21.30    7.60
  -3 -11 -10   23.50    4.00
   3 -11 -10   22.10    3.10
   3  11  10   25.50    6.70
  -4 -11 -10   17.90    4.20
  -4 -11 -10   21.30    4.60
   4 -11  10   22.40    8.50
   4 -11 -10   18.60    2.70
   4  11  10   13.40    6.80
  -5 -11 -10   89.19    6.70
  -5 -11 -10   89.29    7.00
   5 -11  10  107.39   13.70
   5  11  10   87.39   10.90
   5 -11 -10   81.99    4.70
  -5  11 -10   83.99    4.40
  -6 -11 -10    6.70    4.30
   6 -11  10   10.50   10.60
  -6  11 -10   -0.50    2.50
   6  11  10   -5.90    7.20
   7 -11  10    7.60   11.20
  -7 -11 -10    5.80    4.90
   7  11  10   13.10    8.30
  -7  11 -10   15.60    3.70
   7 -11 -10   10.00   12.50
   8 -11  10    6.90   12.50
  -8 -11 -10   -2.90    4.40
   8 -11 -10  -16.60   13.50
  -8  11 -10    8.90    4.40
   0 -12 -10  148.49    7.50
   0  12 -10  143.19    5.10
   0 -12  10  163.98   13.80
   0  12  10  148.19   12.60
   0  12 -10  154.98    7.40
  -1 -12 -10   -2.60    2.60
   1 -12  10   -1.10    5.80
   1  12 -10   -0.10    1.50
  -1  12  10    1.00    5.60
   1 -12 -10   -0.80    2.50
   1  12  10   -5.60    5.60
   3 -12  10    0.00    8.10
  -3 -12 -10    6.20    3.40
  -3 -12 -10    6.50    5.20
   3 -12 -10    3.40    2.30
   3  12  10    8.40    6.70
  -4 -12 -10    5.00    4.30
  -4 -12 -10    2.10    3.80
   4 -12  10   20.80    9.80
   4  12  10   -4.70    6.80
   4 -12 -10    6.40    2.10
  -4  12 -10   10.80    1.50
   5 -12  10   11.70   10.70
  -5 -12 -10   -1.70    3.80
  -5  12 -10    2.80    2.20
   5  12  10   -9.80    7.70
   6 -12  10    5.30   11.70
  -6  12 -10   -1.60    2.80
  -7 -12 -10   -2.30    4.50
   7 -12  10    9.60   12.70
   7  12  10    9.10    8.70
   7 -12 -10   18.60   13.90
  -7  12 -10    9.20    3.90
   8 -12  10  -20.20   12.90
  -8 -12 -10   11.30    5.00
  -8  12 -10    2.50    4.20
   8 -12 -10   -0.40   14.30
   0 -13 -10   -2.40    2.60
   0  13 -10    1.90    2.50
   0 -13  10   -2.50    6.70
   0  13  10   -1.70    6.50
   1 -13  10  124.19   12.20
  -1 -13 -10  123.89    7.00
  -1  13  10  110.39   10.00
   1 -13 -10  116.29    6.40
   1  13  10  121.09   10.70
  -1 -13  10  108.79   10.60
  -1  13 -10  107.49    4.30
   2 -13  10   10.10    8.20
  -2 -13 -10    8.70    3.30
   2 -13 -10    3.80    2.40
   2  13  10   -1.20    6.80
   3 -13  10   97.89   13.00
  -3 -13 -10   94.29    7.30
  -3  13 -10   79.39    3.50
   3  13  10   58.59    9.70
   3 -13 -10   82.79    4.80
  -4 -13 -10    2.20    4.50
   4 -13  10    5.20   10.40
  -4 -13 -10    3.50    3.80
  -4  13 -10    7.60    2.10
   4  13  10    8.60    7.40
   5 -13  10   55.19   13.50
  -5 -13 -10   39.30    5.60
  -5  13 -10   42.80    3.90
   5  13  10   52.29   10.10
   6 -13  10   11.00   12.20
  -6 -13 -10    4.10    4.30
   6 -13 -10   -2.50   12.70
  -6  13 -10   -0.90    3.10
   6  13  10   -0.20    8.60
   7 -13  10   10.60   13.00
  -7 -13 -10   18.60    5.40
   7 -13 -10   26.60   15.70
   7  13  10   29.40    9.50
  -7  13 -10   23.50    4.70
   0 -14 -10   41.20    4.10
   0 -14  10   37.70    8.90
   0  14 -10   43.20    4.10
   0  14  10   28.40    8.20
  -1  14  10   60.19    8.60
  -1 -14 -10   88.39   11.60
   1  14 -10   60.99    4.50
   1 -14  10   59.89   10.70
  -1 -14 -10   70.39    5.20
   1 -14 -10   63.99    5.00
   1  14  10   59.89    8.90
  -2 -14 -10   12.70    3.60
  -2 -14 -10   13.10    8.00
   2 -14  10   10.80    8.90
   2 -14 -10   13.20    2.40
  -2  14 -10   15.20    2.00
   2  14  10    9.80    7.30
   3 -14  10   -8.00   10.20
  -3 -14 -10    1.40    6.00
  -3 -14 -10    0.70    3.60
   3  14  10    9.50    7.30
  -3  14 -10    0.40    1.50
  -4 -14 -10   14.20    5.40
   4 -14  10    9.30   11.00
  -4 -14 -10    7.50    4.00
  -4  14 -10    9.20    2.30
   4  14  10    5.70    7.40
   5 -14  10   13.10   13.20
  -5 -14 -10    7.40    4.10
   5  14  10   10.00    9.40
  -5  14 -10    2.10    2.50
   5 -14 -10    8.10   12.80
   6 -14  10   -8.80   13.70
  -6 -14 -10   -1.20    3.80
  -6  14 -10    1.50    2.90
   6 -14 -10  -22.60   13.00
   6  14  10    0.20    9.40
  -7 -14 -10    4.40    4.50
   7 -14  10   -8.20   12.70
  -7  14 -10   -0.70    3.60
   7 -14 -10   11.00   14.00
   7  14  10    1.40    8.60
   0 -15  10    0.90    8.20
   0 -15 -10   12.00    9.90
   0 -15 -10    0.00    2.30
   0  15 -10    0.90    2.70
   0  15  10    9.10    6.70
  -1 -15 -10   33.10    3.90
   1 -15  10   35.00   10.10
  -1 -15 -10   41.70   10.90
  -1  15  10   17.40    7.60
  -1 -15  10   11.70    8.20
   1 -15 -10   30.40    3.10
   1  15  10   23.10    7.20
   1 -15 -10   32.10   11.50
  -2  15  10   -5.80    6.30
   2 -15  10    0.90   10.00
  -2 -15 -10    4.40    3.40
  -2 -15 -10   19.50    8.80
   2 -15 -10   -9.60   10.70
   2  15  10   10.40    7.50
   3 -15  10   17.00   11.90
  -3 -15 -10   25.20    8.30
  -3 -15 -10   29.30    4.40
   3 -15 -10   30.10   12.60
  -3  15 -10   28.20    3.10
   3  15  10   17.70    7.70
  -4 -15 -10   -2.20    3.40
  -4 -15 -10    1.30    4.80
   4 -15  10   16.70   12.80
  -4  15 -10   -0.60    2.30
   4  15  10   -7.50    7.00
   4 -15 -10   10.00   12.80
   5 -15  10   24.50   13.50
  -5 -15 -10   11.20    4.20
   5 -15 -10    0.70   13.90
   5  15  10   12.50    9.50
  -5  15 -10   17.30    3.50
  -6 -15 -10    0.40    4.10
   6 -15  10   -3.80   14.50
   6  15  10   -4.40    8.70
  -6  15 -10    2.00    3.40
   6 -15 -10   -0.20   13.80
   0 -16 -10   13.70   11.10
   0 -16  10   -3.20    9.30
   0  16  10   24.10    8.80
  -1 -16 -10    0.70    2.20
  -1  16  10   -3.90    7.40
  -1 -16 -10   -4.60    9.80
   1 -16  10    1.50   10.00
  -1 -16  10   -5.40    8.10
   1  16  10  -11.90    6.10
   1 -16 -10   15.80   12.30
   2 -16  10   -1.20   10.60
  -2  16  10    5.10    6.30
  -2 -16 -10    1.70    9.40
  -2 -16 -10    0.00    2.60
   2 -16 -10   19.60   12.40
   2  16  10   -7.00    7.40
   3 -16  10    6.90   12.10
  -3 -16 -10    1.90    2.80
   3 -16 -10   -6.50   13.50
   3  16  10   -7.70    7.90
  -4 -16 -10   -0.10    4.40
  -4 -16 -10    6.80    3.50
   4 -16  10   15.30   14.20
   4 -16 -10    8.70   14.40
   4  16  10   -5.60    8.10
  -4  16 -10    2.50    2.70
  -5 -16 -10    3.80    3.50
   5 -16  10   -4.40   14.10
  -5  16 -10   -1.00    3.00
   5  16  10    9.50   10.00
   5 -16 -10   27.40   14.90
   6 -16 -10   23.80   15.60
   0  17  10   -4.80    7.60
   0 -17 -10   10.60   11.70
   0 -17  10   -6.10    9.90
  -1  17  10   -3.20    6.10
   1 -17  10   -9.40   10.90
   1 -17 -10  -10.50   12.20
  -1 -17  10   -8.10    8.90
   1  17  10   -0.50    7.00
  -2  17  10    5.00    7.10
   2 -17  10    1.60   12.10
   2 -17 -10    1.80   13.10
   2  17  10   -7.40    7.50
   3 -17  10   -1.60   13.40
   3 -17 -10   15.60   14.60
   3  17  10   -0.40    6.90
   4 -17  10   -5.40   14.70
   4 -17 -10    4.00   14.20
   4  17  10   21.20    8.90
   5 -17  10   -5.90   15.30
   5 -17 -10    2.70   15.90
   5  17  10   -7.60    8.40
  -5  17 -10    3.20    3.40
   0 -18  10   -9.20   11.30
   0  18  10    0.60    7.70
   0 -18 -10    3.70   12.30
  -1  18  10   -7.20    6.90
   1 -18  10  -15.10   12.30
  -1 -18  10  -13.70    9.60
   1 -18 -10   11.20   14.90
   1  18  10   -6.70    8.10
  -2  18  10    4.80    7.40
   2 -18  10   -0.80   13.70
   2 -18 -10   28.00   15.30
   2  18  10   -7.50    7.70
   3 -18  10  -11.30   14.60
  -3 -18 -10    4.60    6.20
  -3  18  10    3.30    7.60
   3 -18 -10    1.80   14.60
   3  18  10    8.20    8.40
   4 -18  10   12.90   15.50
   4 -18 -10   -8.60   15.70
   4  18  10  -14.70    7.60
   0  19  10   -4.20    7.10
   0 -19 -10   29.60   13.50
   0 -19  10  -30.60   12.40
  -1  19  10   -3.60    7.60
   1 -19  10  -23.40   13.80
   1 -19 -10    0.50   14.50
   1  19  10    2.30    7.80
   2 -19  10    1.80   14.50
  -2  19  10    2.90    8.20
   2  19  10   -8.50    7.40
   2 -19 -10  -19.70   15.50
   0   0 -11   -3.90    2.20
   0   0  11    4.70    2.40
   1   0  11    1.00    2.50
  -1   0 -11   -1.60    2.10
  -1   0  11    1.50    2.60
   2   0  11    1.20    3.30
  -2   0 -11   -2.70    2.80
   3   0  11    0.10    3.40
  -3   0 -11   -1.80    3.00
  -3   0 -11   -2.30    2.80
  -4   0 -11    0.00    2.50
  -4   0 -11   -0.30    1.10
   4   0  11    2.80    3.70
  -5   0 -11    1.30    1.80
  -7   0 -11    2.60    3.00
  -8   0 -11    7.00    3.60
  -9   0 -11    0.40    4.50
 -10   0 -11    0.80    4.20
   0   1  11   -2.60    2.50
   0   1 -11   -2.20    2.00
   0  -1  11   -3.70    2.50
   1  -1  11   37.60    3.70
  -1  -1 -11   34.50    3.60
  -1  -1  11   45.30    3.60
   1   1  11   36.50    4.10
  -1   1 -11   37.00    3.40
   2  -1  11    9.00    3.50
  -2  -1 -11    4.10    3.20
   2   1  11   16.10    3.60
  -2   1 -11    8.90    3.20
   3  -1  11  178.88   10.00
  -3  -1 -11  169.58   10.00
  -3   1 -11  169.88    9.80
   3   1  11  170.78   10.20
  -4  -1 -11   14.30    1.80
  -4  -1 -11   11.60    2.90
   4   1  11    9.60    4.10
  -5  -1 -11   44.80    3.40
  -5  -1 -11   41.60    3.90
  -5   1 -11   39.20    2.80
  -6  -1 -11    3.40    2.50
  -6  -1 -11    1.10    2.60
  -6   1 -11    6.80    2.40
  -7  -1 -11   64.89    5.40
  -7   1 -11   63.29    5.00
  -8  -1 -11   13.40    4.20
  -8   1 -11    5.30    3.60
  -9  -1 -11    5.10    4.70
  -9   1 -11    6.10    4.40
 -10  -1 -11   14.70    5.00
 -10   1 -11    6.00    4.60
   0  -2  11    7.30    2.10
   0   2 -11    7.50    2.10
   0   2  11    7.30    3.30
   1  -2  11    3.80    2.50
  -1  -2 -11    5.90    2.70
  -1   2 -11    2.40    2.30
   1   2  11    1.60    3.10
  -1  -2  11    2.50    2.20
  -2  -2 -11   32.50    4.20
   2  -2  11   28.00    3.90
   2   2  11   29.80    4.40
  -2   2 -11   28.00    3.70
  -3  -2 -11   -0.70    1.30
   3   2  11   -0.70    3.70
  -3   2 -11    0.10    2.60
  -4  -2 -11    6.60    2.70
  -4  -2 -11    4.40    1.80
   4   2  11    2.10    4.20
  -5  -2 -11   25.30    3.10
  -5  -2 -11   28.80    3.10
   5   2  11   27.80    5.20
  -5   2 -11   26.20    2.10
  -6  -2 -11    6.90    2.60
  -6  -2 -11   11.70    2.80
  -6   2 -11    7.80    2.30
  -7  -2 -11   -5.70    2.90
  -7   2 -11   -1.20    2.50
  -8  -2 -11   51.99    5.70
  -8   2 -11   47.20    5.00
  -9  -2 -11    7.50    4.80
  -9   2 -11    1.90    4.10
 -10   2 -11    6.80    4.60
   0   3  11    4.80    3.40
   0   3 -11   -1.30    1.40
   0  -3  11    0.10    1.80
  -1  -3 -11  122.39    7.50
   1  -3  11  136.09    7.00
   1   3  11  136.39    8.90
  -1  -3  11  128.19    5.70
  -1   3 -11  130.89    6.70
  -2  -3 -11   13.30    3.20
  -2  -3 -11   20.50    2.00
  -2   3 -11   16.00    3.10
   2   3  11   15.10    4.10
  -3  -3 -11   23.50    2.30
   3   3  11   18.80    4.80
  -3   3 -11   18.30    3.60
  -4  -3 -11   45.90    3.40
   4   3  11   42.70    6.30
  -5  -3 -11    2.20    2.00
  -5  -3 -11   -1.10    2.30
   5   3  11    3.00    4.60
  -5   3 -11    1.80    1.10
  -6  -3 -11   22.60    3.60
  -6  -3 -11   26.10    2.90
  -6   3 -11   23.10    2.70
  -7  -3 -11    5.80    3.70
  -7   3 -11    7.70    2.80
  -8  -3 -11   27.20    5.10
  -8   3 -11   25.50    4.30
  -9  -3 -11   -1.60    4.50
  -9   3 -11    4.70    4.20
   0   4  11   23.70    4.60
   0  -4  11   21.20    2.10
   0   4 -11   20.10    1.90
  -1  -4 -11    9.40    2.00
  -1  -4 -11   18.70    3.90
   1   4  11   16.30    3.80
  -1   4 -11   12.90    2.50
  -2  -4 -11  361.66   11.70
  -2  -4 -11  362.56   15.50
   2   4  11  362.86   16.20
  -2   4 -11  370.66   14.50
  -3  -4 -11   35.20    3.00
  -3   4 -11   35.60    4.20
   3   4  11   38.30    5.20
  -4  -4 -11   52.39    3.90
   4   4  11   60.99    7.00
  -5  -4 -11    8.40    2.20
  -5  -4 -11    5.10    2.60
   5   4  11    2.90    5.00
  -6   4 -11   11.40    2.20
  -7  -4 -11   -7.00    3.50
  -7   4 -11   -2.60    2.30
  -8  -4 -11   21.70    5.00
  -8   4 -11   20.50    3.90
  -9  -4 -11    8.70    5.10
  -9   4 -11    8.80    4.10
   0   5  11   -0.70    3.40
   0   5 -11   -1.90    1.20
   0  -5 -11   -1.20    1.70
  -1  -5 -11   20.20    3.80
  -1  -5 -11   24.00    2.50
  -1   5 -11   17.20    2.50
   1   5  11   15.40    4.20
  -2  -5 -11    6.20    2.10
  -2   5 -11   11.10    2.70
   2   5  11    3.40    3.60
  -3  -5 -11   15.90    2.60
   3   5  11   19.10    4.50
  -3   5 -11   19.30    3.40
  -3  -5  11   18.40    2.20
  -4  -5 -11    8.30    2.70
   4   5  11    0.60    4.60
  -4  -5  11    4.30    2.20
  -5  -5 -11    2.70    2.70
   5   5  11    0.20    5.30
  -5  -5  11    6.70    2.80
  -6  -5 -11   19.60    3.90
  -6   5 -11   16.90    2.20
   6   5  11   18.70    6.70
  -7  -5 -11    3.80    3.90
  -7   5 -11    6.70    2.70
  -8  -5 -11    8.90    4.50
  -8   5 -11   14.80    3.70
  -9  -5 -11    0.60    4.80
  -9   5 -11    1.90    3.90
   0   6  11  105.49    8.50
   0  -6 -11   88.79    5.00
   0   6 -11   90.79    4.00
  -1  -6 -11    4.40    2.00
   1  -6 -11    6.40    2.20
  -1   6 -11    4.10    1.80
   1   6  11    6.50    3.60
  -2  -6 -11  326.37   11.40
  -2   6 -11  338.87   13.50
   2   6  11  325.97   15.70
  -3  -6 -11   -3.80    2.10
   3  -6  11   21.70    5.50
  -3  -6  11   -0.80    1.40
  -3   6 -11    5.00    2.70
   3   6  11   -1.60    4.20
  -4  -6 -11  165.58    7.90
   4  -6  11  165.58   12.20
  -4  -6  11  171.18    7.80
   4   6  11  150.38   11.70
   5  -6  11   -0.20    5.50
  -5  -6 -11    1.30    2.70
  -5  -6  11   -1.60    2.40
   5   6  11    5.20    5.80
  -6  -6 -11   56.19    5.30
   6  -6  11   49.99    8.10
   6   6  11   40.40    8.20
  -6   6 -11   47.40    3.60
  -7  -6 -11    0.40    3.90
  -7   6 -11   -2.40    2.30
   7  -6 -11   -2.20    2.80
  -8  -6 -11   49.60    6.20
  -8   6 -11   60.49    5.30
   8  -6 -11   52.09    4.50
  -9  -6 -11    4.10    5.00
  -9   6 -11    1.10    3.80
   0   7  11    0.10    4.10
   0  -7 -11   -1.00    2.00
  -1  -7 -11   47.20    3.70
  -1   7 -11   53.79    4.10
   1   7  11   48.00    5.70
   1  -7 -11   49.20    3.80
   2   7 -11   27.40    1.90
  -2  -7 -11   20.80    2.90
   2  -7  11   24.90    5.80
   2   7  11   24.80    5.00
  -2   7 -11   19.20    3.10
   2  -7 -11   21.50    3.00
  -3  -7 -11   -1.30    2.30
   3  -7  11    1.70    4.60
   3   7  11    3.30    4.50
  -3   7 -11    3.00    2.80
   3  -7 -11    0.30    2.30
   4  -7  11   18.20    6.40
  -4  -7 -11   15.70    3.20
   4   7  11   22.70    6.00
   4  -7 -11   14.40    3.00
  -4  -7  11   16.00    2.50
  -5  -7 -11   16.70    3.40
   5  -7  11    7.70    6.60
   5   7  11    7.00    6.70
   5  -7 -11   10.80    3.00
   6  -7  11    1.00    6.90
  -6  -7 -11    4.00    3.70
  -6   7 -11    4.10    1.80
   6  -7 -11    8.60    3.00
   6   7  11   -7.50    6.00
  -7  -7 -11   -2.50    4.00
   7  -7  11   -3.70    7.60
   7  -7 -11    0.30    2.50
  -7   7 -11   -3.50    2.40
   7   7  11    2.50    7.30
  -8  -7 -11    0.60    4.60
  -8   7 -11    2.40    3.30
  -9  -7 -11   -1.10    5.10
   9  -7 -11    9.80   11.70
  -9   7 -11    0.40    3.90
   0   8  11  100.79    8.50
   0  -8 -11  105.79    6.00
   0   8 -11  116.29    4.60
   1  -8  11   12.00    5.60
  -1  -8 -11    4.30    2.40
  -1   8  11    1.10    3.80
   1   8  11    7.00    4.30
  -1   8 -11    5.40    1.90
   1  -8 -11    4.80    2.30
   2   8 -11  393.76   11.50
  -2  -8 -11  369.16   13.20
   2  -8  11  377.96   18.30
   2  -8 -11  373.76   13.10
   2   8  11  384.16   18.00
  -2   8 -11  381.36   15.10
  -3  -8 -11   10.30    2.90
   3  -8  11    8.60    6.10
   3  -8 -11   10.70    2.80
  -3   8 -11    8.70    3.20
   3   8  11   11.40    5.00
   4  -8  11  186.88   14.50
  -4  -8 -11  191.08    8.90
   4  -8 -11  196.48    8.50
  -4  -8  11  189.48    8.10
   4   8  11  181.48   13.10
  -5  -8 -11    2.00    3.40
   5  -8  11   12.00    7.70
   5  -8 -11    3.90    2.80
  -5  -8  11   -0.40    2.40
   5   8  11    4.40    6.60
  -6  -8 -11   40.20    5.60
   6  -8  11   48.60    9.80
   6  -8 -11   37.70    4.10
   6   8  11   35.70    8.70
  -6   8 -11   38.30    2.90
  -7  -8 -11   -1.70    4.20
   7  -8  11   -8.40    8.40
   7  -8 -11   -0.70    2.20
  -7   8 -11   -2.60    2.40
   7   8  11   -1.40    7.40
  -8  -8 -11   56.49    6.90
  -8   8 -11   57.99    5.40
   9  -8 -11   14.10   13.40
  -9   8 -11    3.60    4.10
   0   9 -11    1.50    1.30
   0  -9 -11    0.50    2.20
   0   9  11   -2.30    4.40
   1  -9  11    5.10    5.30
  -1   9  11    4.60    4.40
  -1  -9 -11    6.70    2.60
  -1   9 -11    4.20    1.80
   1  -9 -11    3.40    2.40
   1   9  11    2.90    4.50
  -2  -9 -11    7.60    2.80
   2  -9  11   22.40    6.40
   2   9 -11   17.30    2.00
   2  -9 -11   18.20    3.00
   2   9  11   18.90    5.60
   3  -9  11   16.10    6.60
  -3  -9 -11   17.30    3.40
   3  -9 -11   21.60    3.30
   3   9  11   22.30    6.00
   4  -9  11   -7.50    7.00
  -4  -9 -11   -4.70    2.90
  -4  -9  11   -1.00    1.70
   4  -9 -11   -3.20    2.50
   4   9  11   -5.40    5.20
  -5  -9 -11   12.10    3.80
   5  -9  11   19.10    8.50
  -5  -9 -11   13.40    3.10
   5   9  11   15.70    7.50
   5  -9 -11   12.90    3.00
  -6  -9 -11   11.60    4.40
   6  -9  11    6.60    9.10
   6   9  11    2.70    7.50
  -6   9 -11    9.70    2.20
   6  -9 -11    7.90    2.70
   7  -9  11   -7.80    9.30
  -7  -9 -11   -1.80    4.40
   7   9  11    0.50    7.60
  -7   9 -11    2.00    2.80
  -8  -9 -11   -3.50    4.80
   8  -9  11  -17.50   10.20
  -8   9 -11   -7.60    3.40
   0  10  11  122.19   10.20
   0  10 -11  100.59    4.80
   0 -10 -11   95.59    6.10
  -1 -10 -11    2.70    2.70
  -1  10  11    9.90    4.90
   1 -10  11   12.70    5.80
   1  10  11    2.00    4.90
   1 -10 -11    7.70    2.70
  -2 -10 -11  185.08    8.60
   2  10 -11  192.18    6.90
   2 -10  11  188.28   14.70
   2 -10 -11  178.98    8.20
   2  10  11  173.98   12.60
   3 -10  11    7.10    6.90
  -3 -10 -11    4.60    2.90
   3  10  11    4.30    5.50
   3 -10 -11    0.40    2.50
   4 -10  11   16.30    8.30
  -4 -10 -11   29.40    4.40
   4  10  11   31.60    7.40
   4 -10 -11   31.70    3.70
   5 -10  11   -8.70    8.80
  -5 -10 -11   -1.20    3.80
  -5 -10 -11   -2.80    2.80
   5 -10 -11   -2.80    2.10
   5  10  11   -7.20    7.30
  -6 -10 -11   35.90    5.60
   6 -10  11   56.79   11.80
   6 -10 -11   36.80    3.40
  -6  10 -11   45.10    3.50
   6  10  11   44.70    9.40
   7 -10  11   -0.90   10.70
  -7 -10 -11    1.20    4.80
  -7  10 -11    5.70    3.00
   7  10  11   16.30    8.30
  -8 -10 -11   44.50    6.80
   8 -10  11   29.70   13.80
   8 -10 -11   82.19   16.30
  -8  10 -11   49.50    5.60
   0  11 -11    0.20    1.70
   0 -11  11   -4.80    5.80
   0 -11 -11   -2.00    2.60
   0  11  11    0.30    5.40
   1 -11  11   20.70    6.90
  -1  11  11   18.70    6.10
  -1 -11 -11   15.10    3.20
   1  11 -11   22.80    1.90
   1 -11 -11   17.70    3.20
   1  11  11   13.50    5.90
   2 -11  11   16.50    7.30
  -2 -11 -11   12.00    3.20
   2 -11 -11   12.50    3.00
   2  11  11   14.10    6.40
   3 -11  11    8.30    7.20
  -3 -11 -11   18.70    3.80
   3 -11 -11   18.80    3.10
   3  11  11   17.10    6.50
   4 -11  11    6.80    8.30
  -4 -11 -11    6.20    3.70
   4 -11 -11    7.00    2.70
   4  11  11   14.00    6.90
  -5 -11 -11    7.10    4.40
  -5 -11 -11   15.80    3.70
   5 -11  11   -5.60   10.10
   5 -11 -11   15.30    2.70
   5  11  11   23.40    8.80
  -5  11 -11   20.20    1.90
  -6 -11 -11    1.20    4.40
   6 -11  11   -6.10   10.80
   6  11  11   -4.00    8.00
  -6  11 -11    1.40    2.40
   7 -11  11   -8.80   11.70
  -7 -11 -11   -6.60    4.40
  -7  11 -11   -2.70    3.30
   7  11  11   15.70    8.70
   8 -11  11  -34.10   11.90
  -8 -11 -11   -1.90    5.00
   8 -11 -11   -2.90   15.20
  -8  11 -11    7.10    4.00
   0 -12  11   24.50    7.30
   0  12  11   30.50    7.10
   0 -12 -11   27.10    3.70
   0  12 -11   27.80    2.80
   1 -12  11   58.69    9.60
   1  12 -11   73.19    3.90
  -1 -12 -11   75.19    5.40
  -1  12  11   63.89    8.20
   1 -12 -11   64.39    4.90
   1  12  11   54.79    8.40
  -2 -12 -11   54.69    5.00
   2 -12  11   71.59   10.50
   2  12  11   57.49    8.50
   2 -12 -11   50.09    4.40
   3 -12  11    2.00    8.50
  -3 -12 -11    2.80    3.50
   3  12  11   -2.30    6.30
   3 -12 -11   10.40    2.80
  -4 -12 -11  108.59    8.10
   4 -12  11  133.69   14.60
  -4 -12 -11  120.49    9.80
   4 -12 -11  102.49    5.80
   4  12  11  109.19   11.40
   5 -12  11    9.30   11.00
  -5 -12 -11    6.00    4.20
  -5  12 -11    0.90    1.80
   5  12  11   -2.20    8.00
  -6 -12 -11   25.30    5.50
   6 -12  11   31.00   13.00
   6  12  11   27.60    9.50
  -6  12 -11   24.70    3.50
  -7 -12 -11    7.30    5.10
   7 -12  11  -16.30   12.20
   7  12  11    8.90    8.50
  -7  12 -11    7.90    3.70
   7 -12 -11   14.80   14.00
   0 -13  11   -5.00    6.60
   0 -13 -11    0.10    2.80
   0  13 -11    1.70    2.10
   0  13  11    7.20    6.40
  -1 -13 -11   17.20    3.70
  -1  13  11   18.40    6.60
   1 -13  11   14.90    8.20
   1 -13 -11   14.30    3.20
   1  13  11   16.60    7.20
  -2 -13 -11    0.30    3.20
   2 -13  11   -5.30    8.00
   2  13  11    0.80    6.40
   2 -13 -11   -1.40    2.50
   3 -13  11  -13.50    7.60
  -3 -13 -11   -0.80    3.50
  -3 -13 -11   -3.70    5.40
   3  13  11    0.70    6.60
   3 -13 -11    4.30    2.40
   4 -13  11    3.50   10.00
  -4 -13 -11    4.30    4.50
  -4 -13 -11    3.40    3.90
   4  13  11   -2.50    7.80
   4 -13 -11    1.70    1.90
   5 -13  11    9.20   12.40
  -5 -13 -11   10.90    4.60
  -5  13 -11   10.30    2.60
   5  13  11    8.90    8.90
  -6 -13 -11    4.70    4.80
   6 -13  11   -9.40   13.00
  -6  13 -11    4.50    3.20
   6  13  11    4.20    8.50
   7 -13  11    3.60   13.30
  -7 -13 -11    4.10    4.90
   7 -13 -11   18.00   15.80
  -7  13 -11   15.90    4.10
   7  13  11   13.00    9.40
   0 -14 -11   34.40    4.00
   0  14  11   23.50    7.40
   0 -14  11   49.60    9.90
   0  14 -11   24.70    3.20
  -1 -14 -11   -3.60    2.90
  -1  14  11   -4.00    6.00
   1 -14  11   -1.50    8.10
   1  14  11   -1.50    6.40
   1 -14 -11    3.20    2.70
   2 -14  11   69.39   11.90
  -2 -14 -11   70.89   10.40
  -2  14  11   55.49    8.80
  -2 -14 -11   60.89    5.50
   2 -14 -11   57.39    4.30
  -2  14 -11   50.19    2.90
   2  14  11   41.30    8.80
  -3 -14 -11   -2.70    6.10
  -3 -14 -11   -0.90    3.60
   3 -14  11  -19.20    9.60
   3  14  11    4.20    7.30
   3 -14 -11    0.80    1.90
  -4 -14 -11   26.60    5.90
   4 -14  11   29.80   12.60
  -4 -14 -11   17.70    4.60
   4  14  11   20.70    8.60
  -4  14 -11   21.40    3.00
   5 -14  11  -14.00   12.60
  -5 -14 -11   -1.30    4.20
  -5  14 -11    4.80    2.90
   5  14  11    4.60    9.80
  -6 -14 -11   15.10    5.00
   6 -14  11   14.40   14.80
  -6  14 -11   16.30    4.00
   6 -14 -11    8.00   14.00
   6  14  11    9.20    9.40
   7 -14  11  -12.50   13.20
  -7 -14 -11   11.70    5.00
   7  14  11    6.30   10.70
   7 -14 -11    8.20   16.80
  -7  14 -11   11.40    3.90
   0 -15 -11   -3.60    2.40
   0 -15  11   -1.90    8.60
   0  15  11    3.90    7.00
  -1 -15 -11   17.60    3.70
  -1  15  11   26.20    7.20
  -1 -15 -11   37.00   10.90
   1 -15  11   11.70   10.00
   1  15  11   23.10    8.50
   1 -15 -11   25.10    3.30
  -2  15  11   11.90    6.70
  -2 -15 -11    1.20    3.40
  -2 -15 -11   -4.10    8.50
   2 -15  11    0.60   10.50
   2 -15 -11    2.00    2.00
  -2  15 -11   -4.90    1.90
   2  15  11    0.30    8.00
  -3 -15 -11    2.90    3.90
   3 -15  11    4.70   11.80
  -3 -15 -11   20.70    7.90
  -3  15 -11   15.40    2.30
   3  15  11   -0.40    8.20
   4 -15  11   -7.60   12.50
  -4 -15 -11    0.40    3.70
  -4 -15 -11    5.50    5.30
   4 -15 -11   11.70   12.10
  -4  15 -11   -3.00    2.00
   4  15  11  -19.60    7.40
  -5 -15 -11    2.80    4.10
   5 -15  11    5.40   13.50
   5 -15 -11   11.00   14.30
   5  15  11   -3.30    9.20
  -5  15 -11    5.20    2.80
   6 -15  11   12.90   15.30
  -6 -15 -11    7.30    4.50
   6 -15 -11    9.20   16.20
   6  15  11   13.00   10.70
  -6  15 -11    0.00    3.30
   0 -16 -11   16.40    3.00
   0 -16 -11   22.70   12.30
   0  16  11   16.20    7.00
   0 -16  11    5.40   10.00
  -1 -16 -11    2.40    2.70
   1 -16  11  -16.40   10.10
  -1 -16 -11   -5.00    9.80
  -1  16  11    1.40    6.40
   1  16  11   -6.40    7.50
   1 -16 -11  -19.60   11.50
  -2  16  11   15.70    8.30
  -2 -16 -11   59.19   12.00
  -2 -16 -11   36.60    4.40
   2 -16  11   31.50   12.70
   2 -16 -11   43.90   14.10
   2  16  11   30.80    7.80
   3 -16  11  -13.80   12.10
  -3 -16 -11    1.10    3.20
   3  16  11   -3.90    7.80
  -3  16 -11    0.00    2.40
   3 -16 -11   17.20   13.80
  -4 -16 -11    4.80    3.60
   4 -16  11    2.90   14.40
  -4  16 -11    9.10    2.90
   4  16  11   11.00    9.30
   4 -16 -11    9.00   14.80
  -5 -16 -11    1.90    3.80
   5 -16  11   13.60   15.50
   5  16  11   13.90   10.50
  -5  16 -11   -0.70    2.80
   5 -16 -11   17.20   15.70
   0  17  11    1.50    7.80
   0 -17 -11   11.70   12.70
   0 -17  11   -3.80   10.30
   1 -17  11   -3.70   11.90
  -1  17  11   16.80    7.60
   1 -17 -11    5.60   13.60
   1  17  11    2.10    8.30
  -2  17  11   -6.70    6.60
   2 -17  11    4.10   13.30
   2  17  11    0.50    8.10
   2 -17 -11    9.40   14.10
   3 -17  11   -4.70   12.80
  -3  17  11   15.20    7.40
  -3 -17 -11    2.30    3.00
   3 -17 -11  -14.50   14.70
   3  17  11  -10.90    8.20
  -4 -17 -11    5.50    3.60
   4 -17  11   16.80   15.70
   4 -17 -11   25.90   15.90
  -4  17 -11    5.80    3.10
   4  17  11   -0.60    8.90
   5  17  11    1.30    9.40
   5 -17 -11    7.90   15.50
   0 -18 -11   -1.30   12.10
   0  18  11    0.10    7.30
   0 -18  11  -22.00   11.40
  -1  18  11    7.30    7.70
   1 -18  11   -9.90   13.30
   1 -18 -11   17.30   14.70
   1  18  11   -2.30    7.20
  -2  18  11    9.00    8.10
   2 -18  11   -3.50   14.00
   2  18  11   -8.30    7.70
   2 -18 -11   -7.60   13.70
   3 -18  11  -21.90   14.60
  -3  18  11   10.80    7.90
   3  18  11    3.20    7.70
   3 -18 -11   -1.00   15.50
   4 -18 -11   23.30   16.70
   0 -19  11  -16.60   13.30
   0  19  11    5.70    7.70
   1 -19  11  -14.90   14.50
  -1  19  11   -6.90    7.50
   1 -19 -11    3.10   15.80
   1  19  11    1.60    7.90
   2 -19  11  -36.40   14.60
  -2  19  11   13.30    8.50
   2  19  11   -2.50    7.90
   2 -19 -11   13.10   16.50
   0   0  12  207.58    9.70
   0   0 -12  210.78    9.80
  -1   0 -12    7.20    2.50
  -1   0  12   13.80    3.10
   1   0  12   10.90    3.20
  -2   0 -12  874.71   31.20
   2   0  12  856.51   31.30
   3   0  12   -4.40    3.50
  -3   0 -12   -1.90    3.00
   4   0  12  710.63   27.80
  -4   0 -12  702.13   20.10
  -5   0 -12   -0.10    1.70
  -6   0 -12  457.95   15.10
  -7   0 -12   -2.90    2.80
  -8   0 -12   14.90    4.20
  -9   0 -12   -4.70    4.00
   0   1  12    3.40    2.80
   0   1 -12   -0.40    2.20
   0  -1  12   -1.60    2.30
  -1  -1 -12   26.40    3.30
   1  -1  12   33.80    3.80
  -1   1  12   31.60    4.00
  -1   1 -12   34.50    3.40
  -1  -1  12   41.20    3.90
   1   1  12   26.00    3.80
   2  -1  12    3.60    3.10
  -2  -1 -12   -3.40    2.90
  -2   1 -12    0.50    2.90
   2   1  12    0.10    3.00
   3  -1  12   62.19    6.00
  -3   1 -12   67.09    5.70
   3   1  12   59.89    6.00
  -4  -1 -12   28.90    2.30
  -4  -1 -12   31.20    4.20
   4   1  12   30.70    5.40
  -5  -1 -12    2.50    2.60
  -5  -1 -12   -1.40    1.90
  -5   1 -12   -2.90    1.30
   5   1  12   -1.30    4.80
  -6  -1 -12    5.70    3.10
  -6  -1 -12    8.10    2.70
  -6   1 -12    2.90    2.30
  -7  -1 -12   23.60    3.90
  -7   1 -12   22.80    3.60
  -8  -1 -12    3.80    3.60
  -8   1 -12    0.00    3.20
  -9  -1 -12    0.70    4.30
  -9   1 -12    2.60    4.20
   0   2  12  939.41   33.70
   0  -2  12  958.40   32.60
   0   2 -12  962.10   32.50
  -1   2  12   12.20    3.60
   1  -2  12   12.80    3.00
  -1  -2 -12   14.00    3.10
   1   2  12   17.00    3.90
  -1  -2  12   19.00    2.70
  -1   2 -12   15.00    2.80
  -2  -2 -12  566.44   21.50
   2  -2  12  557.54   21.10
   2   2  12  542.95   21.70
  -2   2 -12  554.64   20.90
  -3  -2 -12    4.70    1.40
  -3   2 -12    4.00    3.10
   3   2  12    2.30    3.60
  -4  -2 -12   56.89    3.90
   4   2  12   74.69    7.50
  -5  -2 -12    5.50    2.30
  -5  -2 -12    7.00    2.50
  -5   2 -12    2.90    1.20
   5   2  12   -3.00    4.30
  -6  -2 -12   13.30    3.20
  -6  -2 -12   10.20    3.00
  -6   2 -12    9.10    2.30
  -7  -2 -12    5.20    3.40
  -7   2 -12    5.90    2.80
  -8  -2 -12   70.69    6.40
  -8   2 -12   67.29    5.60
  -9  -2 -12   -1.10    4.60
  -9   2 -12    0.50    4.00
   0   3 -12    0.50    1.60
   0  -3  12   -3.10    2.00
   0   3  12    2.70    3.40
   1  -3  12   97.49    6.20
  -1  -3 -12   96.89    7.40
  -1   3  12   86.89    7.40
   1   3  12   94.09    8.10
  -1   3 -12  102.99    6.00
  -1  -3  12   90.79    5.00
  -2  -3 -12   11.40    3.40
  -2  -3 -12   14.00    1.90
   2   3  12   15.20    4.20
  -2   3 -12   13.20    3.00
  -3  -3 -12  134.79    5.60
  -3   3 -12  136.49    8.40
   3   3  12  149.09   10.20
  -4  -3 -12    1.30    1.80
   4   3  12   -4.10    4.20
  -5  -3 -12   29.60    3.50
  -5  -3 -12   29.90    3.30
   5   3  12   28.10    6.00
  -6  -3 -12    1.80    2.00
  -6  -3 -12    3.10    2.80
  -6   3 -12    2.00    1.90
  -7  -3 -12   -3.70    3.10
  -7   3 -12   -2.90    2.40
  -8  -3 -12   16.60    4.60
  -8   3 -12   13.70    3.70
  -9  -3 -12    2.60    4.80
  -9   3 -12    4.60    4.20
   0   4  12    0.30    3.80
   0  -4  12   -0.30    1.60
   0   4 -12    0.60    1.50
  -1  -4 -12   65.59    5.70
   1   4  12   67.59    6.10
  -1   4 -12   78.89    5.20
  -1  -4  12   74.89    3.70
  -2  -4 -12  169.68    6.50
  -2   4 -12  171.18    8.60
   2   4  12  153.18   10.20
  -3  -4 -12   10.40    2.20
   3   4  12    5.40    4.10
  -3   4 -12    9.60    3.10
  -4  -4 -12   68.39    4.80
   4   4  12   55.29    6.50
  -5  -4 -12   20.80    3.20
  -5  -4 -12   13.00    2.70
   5   4  12   16.10    5.70
  -6  -4 -12   27.40    3.80
   6   4  12   39.70    8.00
  -6   4 -12   30.60    2.70
  -7  -4 -12    0.60    3.60
  -7   4 -12    0.20    2.30
  -8  -4 -12   19.60    4.90
  -8   4 -12   24.60    4.00
  -9  -4 -12   -2.40    4.60
  -9   4 -12    5.40    4.10
   0   5  12    1.80    3.80
   0   5 -12    1.00    1.30
  -1  -5 -12   -1.20    1.80
   1   5  12    2.20    3.50
  -1   5 -12    0.90    1.90
  -2  -5 -12   18.80    2.40
   2   5  12   14.80    4.20
  -2   5 -12   14.60    2.90
  -3  -5 -12   40.10    3.50
  -3  -5  12   38.70    3.40
  -3   5 -12   32.50    4.20
   3   5  12   40.00    6.00
  -4  -5 -12    0.90    2.30
   4   5  12    1.80    4.60
  -4  -5  12    6.10    2.20
  -5  -5 -12    0.60    2.70
  -5  -5  12    3.40    2.60
   5   5  12    1.60    5.50
  -6  -5 -12    7.30    3.40
  -6   5 -12    2.20    1.80
   6   5  12    3.60    5.80
  -7  -5 -12    1.00    3.90
  -7   5 -12    1.30    2.30
  -8  -5 -12    1.60    4.30
  -8   5 -12    4.80    3.20
  -9  -5 -12    0.00    4.80
  -9   5 -12   -3.30    3.60
   0   6 -12   26.60    2.40
   0  -6 -12   32.80    3.10
   0   6  12   34.80    5.10
  -1   6  12   32.80    5.30
  -1  -6 -12   27.20    3.00
   1   6  12   21.20    4.20
  -1   6 -12   29.80    2.80
   1  -6 -12   28.00    3.00
  -2  -6 -12  129.09    6.30
   2   6  12  123.29   10.10
  -2   6 -12  134.49    7.40
  -3  -6 -12    4.50    2.30
   3   6  12    5.10    4.30
  -3  -6  12    7.80    1.60
  -3   6 -12    4.40    2.80
  -4  -6 -12   50.79    4.30
  -4  -6  12   48.10    4.40
   4   6  12   81.99    8.70
  -5  -6 -12    5.50    3.10
  -5  -6  12    4.60    2.50
   5   6  12    7.60    6.10
  -6  -6 -12   51.39    5.30
   6   6  12   47.90    8.40
  -6   6 -12   46.60    3.60
  -7  -6 -12   -4.50    3.90
  -7   6 -12    7.50    2.40
  -8  -6 -12   21.70    5.30
   8  -6 -12   17.00    3.30
  -8   6 -12   13.90    3.60
  -9  -6 -12    1.10    4.60
  -9   6 -12    3.90    4.00
   0   7  12   -3.90    4.10
   0  -7 -12    0.30    2.10
  -1   7  12   92.49    7.60
  -1  -7 -12   79.69    5.20
   1  -7 -12   75.29    5.10
   1   7  12   72.79    6.80
  -1   7 -12   70.49    4.60
  -2  -7 -12    4.80    2.30
  -2   7 -12   -1.90    2.10
   2  -7 -12   -0.30    2.20
   2   7  12    2.40    3.90
  -3  -7 -12   88.39    5.80
   3  -7  12   83.89    8.50
  -3   7 -12   85.09    7.00
   3   7  12   92.59    8.40
   3  -7 -12   87.59    5.90
   4  -7  12   26.00    6.70
  -4  -7 -12   22.60    3.50
   4  -7 -12   17.70    3.20
   4   7  12   21.90    6.20
  -4  -7  12   14.70    2.40
   5  -7  12   20.30    7.40
  -5  -7 -12   30.00    4.20
   5  -7 -12   34.90    4.00
  -5  -7  12   32.80    3.70
   5   7  12   28.50    7.70
  -6  -7 -12    2.90    3.70
   6   7  12    7.20    7.20
  -6   7 -12    1.30    1.60
   6  -7 -12    6.20    3.10
  -7  -7 -12    2.00    4.20
   7   7  12   10.60    7.80
  -7   7 -12    2.80    2.40
   7  -7 -12    4.30    3.00
  -8  -7 -12   -5.10    4.20
  -8   7 -12    4.30    3.30
   8  -7 -12    3.20    2.50
  -9  -7 -12   19.80    5.30
  -9   7 -12   -2.00    3.80
   0   8  12    3.30    4.30
   0  -8 -12    6.70    2.60
  -1  -8 -12    3.80    2.30
  -1   8  12   -0.90    3.90
   1  -8 -12    1.00    2.30
   1   8  12    3.80    4.20
  -1   8 -12   -0.40    1.60
   2  -8  12   31.50    6.50
  -2  -8 -12   15.90    3.00
   2   8 -12   18.20    1.80
   2   8  12   23.80    5.50
  -2   8 -12   18.00    2.90
   2  -8 -12   18.60    3.10
  -3  -8 -12    3.70    2.80
   3  -8  12    6.00    6.20
  -3   8 -12    3.40    3.00
   3  -8 -12    4.60    2.70
   3   8  12    4.00    5.10
  -4  -8 -12   14.80    3.40
   4   8  12   10.10    6.00
   4  -8 -12   11.10    3.10
  -5  -8 -12   38.50    4.50
   5  -8  12   44.00    9.40
   5  -8 -12   40.30    4.30
  -5  -8  12   40.70    4.00
   5   8  12   45.80    8.40
  -6  -8 -12    7.70    4.10
   6  -8  12   -2.50    8.10
  -6   8 -12   -1.10    1.60
   6   8  12   12.20    7.40
   6  -8 -12   -0.10    2.90
  -7  -8 -12   -1.40    4.40
   7  -8 -12   -0.40    2.40
   7   8  12    6.10    7.60
  -7   8 -12    0.70    2.40
  -8  -8 -12   -4.80    4.70
  -9  -8 -12   10.30    5.50
  -9   8 -12   -2.80    3.80
   9  -8 -12    9.70   13.20
   0   9  12    3.20    4.80
   0  -9 -12    0.00    2.30
  -1  -9 -12   67.89    5.30
  -1   9  12   61.79    7.00
   1  -9 -12   60.69    4.60
  -1   9 -12   63.39    4.60
   1   9  12   60.49    7.10
   2   9 -12   17.10    1.80
  -2  -9 -12   16.50    3.20
   2  -9  12   17.30    7.00
   2   9  12   20.40    5.70
  -2   9 -12    9.80    2.80
  -3  -9 -12   20.30    3.60
   3  -9  12   13.40    7.70
   3  -9 -12   19.60    3.40
   3   9  12   24.00    6.00
   4  -9  12   -0.70    6.90
  -4  -9 -12    1.80    3.10
   4   9  12    2.60    5.60
   4  -9 -12    0.40    2.80
  -5  -9 -12   13.50    4.10
   5  -9  12   15.50    9.00
   5  -9 -12   13.10    3.30
   5   9  12   23.80    7.70
   6  -9  12   -5.80    9.40
  -6  -9 -12    9.00    4.30
   6   9  12   13.70    8.10
  -6   9 -12   11.00    2.10
   6  -9 -12   11.60    3.00
   7  -9  12  -31.90    9.40
  -7  -9 -12    8.70    4.80
   7  -9 -12   -0.30    2.10
   7   9  12   -5.50    7.60
  -7   9 -12   -0.10    2.50
  -8  -9 -12   25.40    5.80
  -8   9 -12   20.20    4.20
   0  10  12   28.40    6.10
   0 -10 -12   24.70    3.50
  -1 -10 -12   38.80    4.10
  -1  10  12   34.60    6.50
   1 -10  12   43.70    7.40
  -1  10 -12   37.80    3.30
   1  10  12   32.00    6.50
   1 -10 -12   35.40    4.00
  -3 -10 -12    2.40    3.20
   3 -10  12    0.90    7.30
   3 -10 -12    4.60    2.80
   3  10  12    1.20    5.70
   4 -10  12   -1.50    8.00
  -4 -10 -12    1.80    3.20
   4 -10 -12    3.00    2.80
   4  10  12    0.00    6.00
   5 -10  12   -9.00    9.50
  -5 -10 -12    3.90    4.00
  -5 -10 -12    1.80    3.10
   5 -10 -12    3.10    2.60
   5  10  12    4.90    7.80
   6 -10  12  -10.30   10.10
  -6 -10 -12   -1.00    4.20
   6  10  12    9.00    7.90
   6 -10 -12    5.20    2.40
  -6  10 -12    1.90    1.90
   7 -10  12  -15.20   11.10
  -7 -10 -12   14.50    5.50
  -7  10 -12   10.30    3.20
   7  10  12   26.00    9.10
  -8 -10 -12   -3.10    5.00
   8 -10  12  -27.20   11.30
  -8  10 -12    8.70    3.80
   0 -11 -12    1.50    2.90
   0  11  12    2.90    5.80
   1 -11  12   14.80    7.10
   1  11 -12   18.70    1.50
  -1  11  12   16.90    6.00
  -1 -11 -12   25.30    3.80
   1 -11 -12   18.00    3.40
   1  11  12   21.90    6.50
   2 -11  12   12.90    7.90
  -2 -11 -12   22.50    3.80
   2 -11 -12   21.10    3.50
   2  11  12   12.30    6.60
  -3 -11 -12    6.10    3.30
   3 -11  12    1.80    8.00
   3  11  12   -4.70    5.90
   3 -11 -12    5.50    2.80
   4 -11  12   16.70    9.80
  -4 -11 -12    7.60    4.20
   4 -11 -12    8.20    2.90
   4  11  12   16.40    7.40
  -5 -11 -12   32.70    4.60
  -5 -11 -12   40.80    5.50
   5 -11  12   23.60   12.00
   5 -11 -12   30.90    3.50
   5  11  12   51.79   10.10
  -6 -11 -12   -0.80    4.60
   6 -11  12  -16.40   11.00
  -6  11 -12    3.00    2.20
   6  11  12    9.60    9.00
   7 -11  12  -30.70   11.30
  -7 -11 -12    4.60    5.10
   7  11  12   -7.10    8.00
  -7  11 -12    2.40    3.10
   8 -11  12  -40.40   13.20
  -8 -11 -12   -2.00    5.40
   8 -11 -12   -5.00   15.50
  -8  11 -12   -1.00    3.60
   0  12  12   -2.40    6.20
   0 -12 -12   -0.10    2.80
   0  12 -12    2.20    1.60
  -1 -12 -12   27.70    3.90
   1 -12  12   27.70    8.60
  -1  12  12   19.80    6.70
   1 -12 -12   22.10    3.70
   1  12  12   13.10    6.80
   2 -12  12   26.90    9.30
  -2 -12 -12   16.20    3.80
   2 -12 -12   15.10    3.30
   2  12  12   15.20    6.80
  -3 -12 -12   10.50    3.90
   3 -12  12   26.40    9.50
   3  12  12   18.90    7.40
   3 -12 -12   13.70    3.20
   4 -12  12   38.40   11.20
  -4 -12 -12   33.60    5.70
  -4 -12 -12   24.30    4.80
   4  12  12   21.70    8.10
   4 -12 -12   24.00    3.40
  -5 -12 -12   15.20    4.80
   5  12  12   17.90    8.90
   5 -12 -12    9.00    2.40
   6 -12  12    4.30   12.10
  -6 -12 -12   13.00    5.10
   6  12  12   10.00    8.90
  -6  12 -12   12.10    2.90
   7 -12  12  -18.00   12.50
  -7 -12 -12   -0.80    4.70
  -7  12 -12   -5.80    3.00
   7  12  12   -9.70    8.30
   0 -13 -12    0.70    3.00
   0  13 -12   -1.70    1.70
   0  13  12   -2.60    6.40
   1 -13  12   21.20    8.80
  -1 -13 -12   26.90    4.10
  -1  13  12   23.40    7.20
   1 -13 -12   15.70    3.50
   1  13  12   25.30    7.80
  -2 -13 -12    1.00    3.30
   2 -13  12    9.90    9.10
   2  13  12    0.30    6.70
   2 -13 -12    4.40    2.90
  -3 -13 -12    4.10    3.90
   3 -13  12  -19.50    9.40
   3  13  12   -8.60    6.30
   3 -13 -12    0.90    2.50
  -4 -13 -12    5.80    4.50
  -4 -13 -12   -3.50    3.80
   4 -13  12   -2.30   11.10
   4 -13 -12   -2.10    2.20
   4  13  12    0.50    7.20
   5 -13  12    7.40   12.60
  -5 -13 -12   11.90    5.00
   5  13  12    9.50    9.20
  -6 -13 -12    6.40    4.90
   6 -13  12    9.30   13.70
   6  13  12    2.10    8.60
  -7 -13 -12    3.40    5.10
   7 -13  12  -19.60   14.10
   7 -13 -12   12.30   15.40
  -7  13 -12    4.10    3.90
   7  13  12    8.40   10.10
   0  14  12  100.79   10.70
   0 -14 -12  117.59    7.30
   0 -14  12  112.39   12.70
  -1  14  12   -0.10    6.20
  -1 -14 -12   -0.80    3.10
   1 -14  12   -2.10    9.10
  -1  14 -12    0.40    1.20
   1  14  12   -7.30    6.20
   1 -14 -12   -7.20    2.50
   2 -14  12   92.29   13.30
  -2 -14 -12   48.30    5.30
  -2  14  12   44.70    7.90
   2 -14 -12   53.99    4.50
   2  14  12   41.50    8.20
  -3 -14 -12   -6.80    6.50
  -3 -14 -12    0.10    3.70
   3 -14  12   -2.30   11.10
   3 -14 -12    0.00    2.20
   3  14  12   -1.00    7.00
  -4 -14 -12   22.00    5.80
  -4 -14 -12    7.40    4.40
   4  14  12    7.40    7.70
  -5 -14 -12    2.20    4.50
   5 -14  12  -13.20   13.10
   5  14  12  -22.60    9.10
  -6 -14 -12    9.30    4.80
   6 -14  12   17.80   15.40
   6  14  12   11.10    9.20
   6 -14 -12    6.50   14.90
   0 -15 -12   -1.30    2.80
   0 -15  12  -11.70    8.60
   0  15  12    4.70    7.70
  -1  15  12   22.90    8.30
  -1 -15 -12   19.00    4.00
   1 -15  12   17.80   10.80
   1  15  12    7.10    7.60
   1 -15 -12   19.50    3.30
  -2 -15 -12   -1.10    8.60
   2 -15  12    0.40   11.10
  -2  15  12   -1.60    6.10
  -2 -15 -12   -0.90    3.50
   2  15  12   -1.40    6.40
   2 -15 -12    1.40    2.10
   3 -15  12   33.90   13.30
  -3 -15 -12   19.80    8.00
  -3 -15 -12   10.70    4.30
   3  15  12   -4.70    7.90
   4 -15  12    2.40   13.30
  -4 -15 -12   11.70    5.70
  -4 -15 -12    1.00    4.00
   4  15  12   -8.20    7.20
  -5 -15 -12   14.00    5.00
   5 -15  12   27.60   15.20
   5 -15 -12    3.90   14.20
   5  15  12    6.80   10.30
  -6 -15 -12   -6.90    4.40
   6 -15  12  -10.20   15.60
   6  15  12    9.80   11.40
   6 -15 -12   -0.10   16.00
   0 -16 -12   31.80    3.90
   0 -16 -12   45.80   13.70
   0 -16  12   40.50   11.80
   0  16  12   33.40    8.00
  -1 -16 -12   -3.00   10.60
   1 -16  12   -0.10   11.00
  -1 -16 -12    2.90    3.00
  -1  16  12    2.90    7.70
   1 -16 -12   -6.20   12.30
   1  16  12    0.90    7.30
   1 -16 -12    0.90    2.40
  -2 -16 -12   79.09   12.80
   2 -16  12   36.00   13.70
  -2  16  12   26.30    8.20
  -2 -16 -12   43.60    5.00
   2  16  12   38.60    8.60
   3 -16  12  -11.00   12.40
  -3 -16 -12   -8.90    3.30
   3 -16 -12   -9.40   12.80
   3  16  12    3.40    8.10
  -4 -16 -12   46.70    5.60
   4 -16  12   52.29   16.10
   4  16  12   23.60    9.30
   4 -16 -12   54.59   15.50
  -5 -16 -12    3.60    4.10
   5 -16  12   17.60   16.60
   5 -16 -12   15.40   14.80
   5  16  12   -3.00   10.60
   0  17  12   -0.60    7.50
   0 -17 -12   -1.60   12.80
  -1  17  12   -1.00    7.10
  -1 -17 -12   -8.60   11.60
   1 -17  12  -23.50   11.70
   1  17  12   -4.60    7.30
   1 -17 -12    2.70   13.70
   2 -17  12    4.70   13.50
  -2 -17 -12    0.60    2.90
  -2  17  12    2.50    7.20
   2  17  12    0.60    8.50
   2 -17 -12  -15.80   14.00
  -3  17  12   14.40    7.40
   3 -17  12  -11.10   14.10
  -3 -17 -12   -0.20    3.20
   3  17  12   -0.60    8.50
   3 -17 -12    8.10   15.30
  -4 -17 -12    1.50    3.40
   4 -17  12   -0.40   14.90
   4  17  12   -3.00    8.00
   4 -17 -12   10.50   16.00
   0  18  12   15.50    7.90
  -1  18  12  -14.50    6.70
   1 -18  12  -22.20   13.40
   1 -18 -12   -9.50   13.10
   1  18  12    1.20    7.50
   2 -18  12  -21.90   14.10
  -2  18  12    0.60    8.10
   2  18  12    0.30    7.60
   2 -18 -12   22.40   15.80
   3 -18  12   -7.20   15.50
  -3  18  12    1.50    7.90
   3  18  12   -1.90    9.50
   3 -18 -12   14.90   16.60
   0  19  12  -12.30    6.80
  -1  19  12   -7.90    7.20
   1 -19  12  -35.40   14.80
   1  19  12   -7.70    7.70
   2 -19 -12   10.30   17.70
   0   0  13    0.90    2.60
  -1   0 -13   -0.70    2.20
  -1   0  13   -2.20    2.90
   1   0  13   -3.60    2.70
  -2   0 -13   -2.30    2.90
   2   0  13   -0.50    3.30
   3   0  13   -3.40    3.40
  -4   0 -13    2.10    1.00
   4   0  13   -2.70    3.90
  -5   0 -13    1.30    1.60
  -6   0 -13    0.30    2.40
  -7   0 -13   -3.60    2.70
  -8   0 -13    1.60    3.30
  -9   0 -13   -1.10    4.20
   0  -1  13   -1.40    2.40
   0   1 -13    0.40    2.40
   0   1  13    2.00    3.10
  -1   1  13  577.14   22.30
  -1  -1 -13  608.64   22.50
   1  -1  13  619.14   22.40
   1   1  13  601.94   22.70
  -1  -1  13  606.44   21.80
  -1   1 -13  618.24   22.20
   2  -1  13   34.30    4.50
  -2  -1 -13   26.20    4.00
   2   1  13   22.70    4.10
  -2   1 -13   33.70    4.20
   3  -1  13  322.87   14.80
   3   1  13  326.37   15.20
  -4  -1 -13   -0.30    1.30
   4   1  13    2.60    4.20
  -5  -1 -13  269.77    9.50
  -5   1 -13  272.37    8.70
   5   1  13  244.58   14.90
  -6  -1 -13   47.20    4.20
  -6   1 -13   55.29    4.00
  -7  -1 -13   72.09    5.70
  -7   1 -13   68.19    5.20
  -8  -1 -13    1.20    3.40
  -8   1 -13   -2.20    3.10
  -9  -1 -13   25.60    5.40
  -9   1 -13   17.40    4.90
   0  -2  13  443.06   16.60
   0   2 -13  458.45   16.50
   0   2  13  442.86   18.10
  -1   2  13    1.60    3.20
  -1  -2 -13    1.60    2.30
   1  -2  13    0.40    2.70
   1   2  13    2.40    3.10
  -1   2 -13    7.00    2.40
  -1  -2  13    1.50    2.20
  -2  -2 -13   13.40    3.30
   2  -2  13   13.40    3.50
   2   2  13   14.40    4.20
  -2   2 -13   16.70    3.40
  -3  -2 -13    2.60    1.30
   3  -2  13    5.70    3.30
  -3   2 -13    4.60    3.10
   3   2  13    4.50    4.10
  -4  -2 -13    0.60    1.60
   4   2  13   -1.20    4.10
  -5  -2 -13    1.50    2.20
  -5  -2 -13    3.30    2.70
   5   2  13   -0.40    5.00
  -5   2 -13    0.90    1.10
  -6  -2 -13   21.50    3.40
  -6   2 -13   22.60    2.70
  -7  -2 -13   24.60    4.30
  -7   2 -13   27.00    3.50
  -8  -2 -13    7.80    4.00
  -8   2 -13   -0.20    3.10
  -9  -2 -13    3.40    4.80
  -9   2 -13    3.20    4.10
   0  -3  13   -1.50    1.90
   0   3  13    0.30    3.40
   0   3 -13   -2.40    1.70
   1  -3  13  257.07   11.00
  -1  -3 -13  267.17   12.40
  -1   3  13  237.08   12.20
   1   3  13  258.27   12.90
  -1  -3  13  248.58   10.00
  -1   3 -13  270.57   10.80
   2  -3  13   -3.60    2.60
   2   3  13    2.40    3.80
  -2   3 -13   -0.40    2.40
  -3  -3 -13  141.89    5.80
   3   3  13  142.49   10.30
  -3   3 -13  152.48    9.00
  -4  -3 -13    7.00    2.10
   4   3  13    3.10    4.90
  -5  -3 -13   43.20    4.10
  -5  -3 -13   38.10    3.80
   5   3  13   47.10    7.50
  -6  -3 -13   22.50    3.60
  -6   3 -13   17.10    2.30
   6   3  13   22.90    7.40
  -7  -3 -13   67.99    6.10
  -7   3 -13   70.39    4.90
  -8  -3 -13    9.40    4.30
  -8   3 -13    1.40    3.10
  -9  -3 -13   10.60    5.00
  -9   3 -13    8.80    4.20
   0  -4  13   19.20    2.40
   0   4 -13   23.00    2.40
   0   4  13   20.90    4.50
  -1   4  13   15.00    4.00
  -1  -4 -13   11.30    3.70
  -1   4 -13   12.30    2.50
  -1  -4  13   13.10    1.80
   1   4  13   11.90    3.80
  -2  -4 -13   -1.10    1.60
  -2  -4  13    0.60    1.70
  -2   4 -13   -1.00    2.40
   2   4  13   -1.90    3.30
  -3  -4 -13   -0.70    1.80
  -3   4 -13    0.70    2.70
   3   4  13   -2.30    3.50
  -4  -4 -13   -0.50    2.00
   4   4  13   -3.60    4.50
  -5  -4 -13   -4.20    2.40
  -5  -4 -13    0.50    2.50
   5   4  13   -3.90    5.30
  -6  -4 -13    1.50    3.10
   6   4  13    0.60    5.70
  -6   4 -13    0.60    1.70
  -7  -4 -13   15.40    4.10
  -7   4 -13   13.40    2.80
  -8  -4 -13   -3.30    4.10
  -8   4 -13    4.10    3.10
  -9  -4 -13    3.60    4.70
  -9   4 -13   -4.70    3.40
   0   5  13   -0.60    3.70
   0   5 -13   -0.90    1.30
  -1  -5 -13   93.29    5.00
  -1   5  13   84.39    7.90
  -1   5 -13   92.49    5.60
   1   5  13   99.39    9.00
  -2  -5 -13   20.00    2.70
   2   5  13    8.50    4.20
  -2   5 -13   20.90    3.20
  -3  -5 -13  128.19    6.10
   3   5  13  113.29   10.10
  -4  -5 -13    0.70    2.40
  -4  -5  13    0.10    2.00
   4   5  13    2.60    4.90
  -5  -5 -13   14.10    3.40
   5   5  13   10.70    6.40
  -5  -5  13   20.90    3.40
  -6  -5 -13    3.60    3.10
   6   5  13    2.80    6.30
  -6   5 -13    4.30    1.70
  -7  -5 -13   47.10    5.50
  -7   5 -13   40.70    3.70
  -8  -5 -13   12.40    5.00
  -8   5 -13    7.70    3.30
  -9  -5 -13   -0.60    5.00
   9  -5 -13    4.00    3.00
  -9   5 -13   13.50    4.30
   0   6  13  207.58   12.10
   0  -6 -13  205.98    8.30
   0   6 -13  214.68    7.90
  -1  -6 -13   21.00    2.70
  -1   6  13   18.60    4.40
   1   6  13   17.60    4.60
  -1   6 -13   23.80    2.70
  -2  -6 -13   39.10    3.40
   2   6  13   38.80    5.80
  -2   6 -13   30.60    3.60
  -3  -6 -13    3.70    2.20
   3   6  13    1.10    4.60
  -3  -6  13    1.00    1.30
  -3   6 -13    1.80    2.90
  -4  -6 -13   39.20    4.00
  -4  -6  13   43.30    3.50
   4   6  13   61.39    8.30
  -5  -6 -13   -1.40    2.80
  -5  -6  13    0.90    2.30
   5   6  13    0.60    6.30
  -6  -6 -13   38.30    4.80
  -6   6 -13   26.30    2.30
   6   6  13   25.80    8.00
  -7  -6 -13   11.60    4.40
   7   6  13    3.40    7.30
  -7   6 -13    5.20    2.40
  -8  -6 -13    6.10    4.70
   8  -6 -13   -3.60    2.70
  -8   6 -13   -1.80    3.00
  -9  -6 -13    2.00    5.00
  -9   6 -13    5.50    4.00
   0   7  13   -2.20    4.10
   0  -7 -13    0.20    2.00
  -1   7  13   18.20    4.80
  -1  -7 -13   28.20    3.10
   1  -7 -13   39.30    3.50
  -1   7 -13   23.80    2.70
   1   7  13   31.80    5.60
  -2  -7 -13    5.60    2.30
  -2   7 -13   -0.40    2.20
   2   7  13    9.20    4.80
   2  -7 -13    1.60    2.40
  -3  -7 -13   22.60    3.30
   3  -7 -13   26.00    3.40
   3   7  13   28.30    5.80
  -3   7 -13   25.30    4.10
  -4  -7 -13    5.90    3.00
  -4  -7  13    5.20    2.00
   4   7  13    4.90    5.70
   4  -7 -13    5.40    3.00
  -5  -7 -13   44.90    4.70
   5   7  13   40.00    8.20
  -5  -7  13   50.39    4.30
   5  -7 -13   40.00    4.50
  -6  -7 -13    5.20    3.90
   6  -7 -13    2.20    3.20
  -6   7 -13    1.50    1.50
   6   7  13   -4.40    7.00
  -7  -7 -13   13.60    4.70
  -7   7 -13    9.40    2.60
   7   7  13   14.70    7.90
   7  -7 -13   20.40    3.80
  -8  -7 -13    7.20    4.80
  -8   7 -13    1.50    3.20
   8  -7 -13    0.20    2.70
  -9  -7 -13   -9.90    4.70
  -9   7 -13   -1.10    4.00
   0  -8 -13  136.19    6.90
   0   8  13  152.58   11.30
  -1  -8 -13    8.70    2.70
  -1   8  13    7.40    4.40
   1   8  13    9.30    4.60
  -1   8 -13    9.30    2.00
   1  -8 -13   10.00    2.80
  -2  -8 -13   95.69    6.00
  -2   8 -13   88.59    6.30
   2  -8 -13   84.29    5.90
   2   8  13  136.29   10.60
  -3  -8 -13   -3.30    2.50
   3  -8 -13    0.10    2.60
   3   8  13   -1.10    4.70
  -4  -8 -13   21.90    3.80
   4  -8 -13   24.60    3.70
  -4  -8  13   20.40    2.20
   4   8  13   24.70    6.70
  -5  -8 -13    3.20    3.30
   5  -8 -13    7.50    3.30
   5   8  13   12.60    7.30
  -6  -8 -13   41.40    5.40
  -6   8 -13   43.70    3.00
   6  -8 -13   42.70    4.70
   6   8  13   56.19    9.90
  -7  -8 -13    2.70    4.40
  -7   8 -13    0.50    2.30
   7   8  13    4.80    7.70
   7  -8 -13    1.00    2.80
  -8  -8 -13    2.30    5.10
  -8   8 -13   -0.90    3.20
   0  -9 -13   -2.90    2.30
   0   9  13   -3.70    4.70
  -1   9  13   19.10    5.60
  -1  -9 -13   23.30    3.40
   1   9  13   25.80    6.20
   1  -9 -13   21.60    3.40
  -1   9 -13   20.20    2.50
  -2  -9 -13   84.29    6.10
   2   9 -13   91.79    3.90
   2  -9 -13   84.39    6.00
  -2   9 -13   72.89    6.00
   2   9  13   86.79    9.10
  -3  -9 -13    1.90    2.90
   3  -9  13   12.40    7.50
   3  -9 -13    3.80    2.90
   3   9  13    8.70    5.40
   4  -9  13   -0.20    7.70
  -4  -9 -13    5.80    3.30
   4  -9 -13   -1.10    2.90
   5  -9  13   -1.20    8.70
  -5  -9 -13    2.70    3.60
   5  -9 -13    3.90    3.20
   5   9  13    6.40    7.30
   6  -9  13   -8.00    9.70
  -6  -9 -13   11.00    4.60
   6  -9 -13    7.10    3.20
   6   9  13    8.10    7.80
  -6   9 -13   10.60    1.90
  -7  -9 -13   -1.60    4.50
   7  -9 -13    1.90    2.50
   7   9  13   -4.90    7.90
  -7   9 -13    1.20    2.50
  -8  -9 -13    0.00    5.00
  -8   9 -13    1.30    3.30
   0  10  13   88.69    8.80
   0 -10 -13   82.49    6.10
  -1 -10 -13   48.90    4.40
  -1  10  13   25.70    6.40
  -1  10 -13   45.50    4.30
   1 -10 -13   48.60    4.40
   2 -10  13   10.30    7.30
  -2 -10 -13    1.40    3.00
   2  10 -13   -0.20    1.50
   2  10  13    1.70    5.70
   2 -10 -13    5.80    2.90
  -2  10 -13   -1.70    2.40
   3 -10  13   20.20    8.40
  -3 -10 -13    8.10    3.30
   3 -10 -13    8.00    3.20
   3  10  13   10.20    6.30
   4 -10  13    6.40    8.40
  -4 -10 -13    6.80    3.50
   4  10  13    9.50    6.70
   4 -10 -13    3.40    3.10
   5 -10  13    9.60   10.30
  -5 -10 -13    7.50    4.20
   5 -10 -13    3.00    3.10
   5  10  13   16.10    8.20
  -6 -10 -13    7.10    4.80
   6 -10  13   -3.40   10.60
   6 -10 -13    0.20    2.50
   6  10  13   28.80    8.80
   7 -10  13    3.00   11.50
  -7 -10 -13   16.00    5.30
  -7  10 -13   17.90    3.20
   7  10  13   16.40    9.20
  -8 -10 -13    3.60    5.30
  -8  10 -13   -3.50    3.40
   0  11  13   -0.60    5.50
   0 -11 -13    0.20    2.80
  -1 -11 -13   -1.90    3.00
  -1  11  13    3.70    5.50
   1 -11 -13   -1.00    2.70
  -1  11 -13    2.70    2.10
   1  11  13    2.40    5.90
   2 -11  13   -0.60    7.90
  -2 -11 -13   -3.40    3.20
  -2  11 -13    5.80    2.70
   2 -11 -13    6.20    3.00
   2  11  13   -5.00    6.20
  -3 -11 -13   18.00    3.90
   3 -11  13   24.70    9.50
   3  11  13   23.50    7.30
   3 -11 -13   18.70    3.60
  -4 -11 -13    8.10    4.00
   4 -11  13    6.70   10.50
   4  11  13   -2.20    7.00
   4 -11 -13   16.10    3.50
  -5 -11 -13   -0.90    3.20
   5 -11  13   -9.30   10.70
  -5 -11 -13    5.80    4.30
   5  11  13   -3.30    7.90
   5 -11 -13   -0.90    2.40
   6 -11  13  -11.90   11.80
  -6 -11 -13   -4.90    4.40
   6 -11 -13    3.60    2.20
   6  11  13    3.40    8.80
   7 -11  13  -27.40   11.90
  -7 -11 -13    1.20    5.00
  -7  11 -13    6.20    3.10
   7  11  13    2.70    8.70
  -8 -11 -13    0.40    5.30
  -8  11 -13   -0.50    3.80
   8  11  13    4.50    9.30
   0  12  13   46.50    8.30
   0 -12 -13   44.00    4.70
  -1 -12 -13    9.00    3.50
  -1  12  13   10.30    6.30
  -1  12 -13    5.60    2.30
   1 -12 -13    5.00    3.20
   1  12  13    4.30    6.60
  -2 -12 -13    3.60    3.40
   2 -12  13    9.30    8.60
  -2  12 -13    8.70    2.90
   2  12  13    3.60    6.90
   2 -12 -13    7.00    3.10
   3 -12  13   18.10   10.70
  -3 -12 -13   20.70    4.30
   3  12  13   19.00    7.50
   3 -12 -13   20.10    3.70
  -4 -12 -13    4.60    4.10
   4 -12  13   17.50   11.50
   4  12  13    4.20    7.40
   4 -12 -13    8.20    2.90
   5 -12  13   13.30   12.60
  -5 -12 -13    5.90    4.50
   5 -12 -13   10.10    2.60
   5  12  13   10.20    9.20
  -6 -12 -13    7.40    5.20
   6 -12  13  -11.40   12.80
   6  12  13    4.60    8.90
   7 -12  13  -35.40   12.30
  -7  12 -13    4.00    3.30
   7  12  13   24.00    9.90
   0  13  13    7.10    6.70
   0 -13 -13    0.20    3.10
  -1  13  13   22.80    7.20
   1 -13  13   19.20    9.30
  -1 -13 -13   27.80    4.30
   1 -13 -13   26.20    4.10
   1  13  13   17.70    7.60
  -2 -13 -13    8.60    3.90
   2 -13  13   10.10    9.70
  -2  13  13   15.10    6.80
   2  13  13    4.00    6.60
   2 -13 -13    7.40    3.20
  -3 -13 -13   72.79    6.30
   3 -13  13   64.19   13.00
   3 -13 -13   67.19    5.20
   3  13  13   60.09    9.50
   4 -13  13   -9.70   11.40
  -4 -13 -13    2.90    4.30
  -4 -13 -13    7.70    5.00
   4 -13 -13    0.40    2.40
   4  13  13    6.90    8.20
   5 -13  13   11.50   12.80
  -5 -13 -13    6.70    4.80
   5  13  13    7.60    9.90
   6 -13  13    1.70   14.00
  -6 -13 -13    9.40    5.10
   6  13  13   -1.40    9.00
   7 -13  13  -32.90   14.30
  -7 -13 -13    7.00    5.20
   7  13  13    5.00    9.90
   0 -14 -13   19.20    3.90
   0  14  13   22.80    8.20
   1 -14  13   21.60   10.10
  -1  14  13    2.90    7.40
   1 -14 -13    2.10    3.20
   1  14  13   10.00    6.60
  -2 -14 -13   28.70    4.70
  -2  14  13   18.80    7.60
   2 -14  13   42.50   11.70
   2  14  13   34.70    8.50
   2 -14 -13   32.40    4.10
  -3 -14 -13   -4.50    6.60
  -3 -14 -13    2.60    3.90
   3 -14  13  -13.10   11.30
   3  14  13   -4.70    6.90
   3 -14 -13   -0.30    2.50
   4 -14  13   -1.60   13.40
  -4 -14 -13   -2.20    4.20
  -4 -14 -13    5.50    5.00
   4  14  13   -2.80    8.00
  -5 -14 -13    2.10    4.70
   5 -14  13  -15.90   13.50
   5  14  13   -2.60    8.10
   6 -14  13  -15.30   15.10
  -6 -14 -13   -1.30    5.00
   6  14  13    4.10    9.40
   0  15  13   -3.30    6.20
   0 -15 -13   -4.00    3.00
  -1  15  13   35.80    8.10
   1 -15  13   38.20   12.50
  -1 -15 -13   48.40    5.10
   1 -15 -13   37.50    4.40
   1  15  13   37.00    8.50
  -2 -15 -13   -0.60    3.70
  -2  15  13    5.30    6.50
   2 -15  13  -10.40   10.90
   2 -15 -13    3.20    2.60
   2  15  13   -4.60    7.20
   3 -15  13   57.39   15.30
  -3 -15 -13   45.00    5.70
  -3 -15 -13   46.60    9.50
   3  15  13   15.20    8.80
   4 -15  13  -14.10   13.80
  -4 -15 -13    2.40    4.40
  -4 -15 -13    8.70    6.00
   4  15  13    0.40    8.50
  -5 -15 -13   10.20    5.00
   5 -15  13  -17.00   14.90
   5  15  13   -0.40    8.30
   6 -15  13  -12.20   16.50
  -6 -15 -13    1.90    4.60
   6  15  13  -24.90   10.80
   6 -15 -13    1.60   16.90
   0  16  13    3.80    6.80
   0 -16 -13    1.80    2.90
  -1  16  13    2.70    6.60
  -1 -16 -13    3.80    3.30
  -1 -16 -13   -5.80   11.30
   1 -16  13    2.30   11.70
   1  16  13   -8.40    6.20
   1 -16 -13    1.80    2.60
  -2 -16 -13    1.90    9.90
   2 -16  13   -5.70   12.40
  -2  16  13    3.10    6.80
  -2 -16 -13    0.80    3.60
   2  16  13   -3.40    8.20
   3 -16  13  -12.80   13.00
  -3  16  13   -4.60    6.70
  -3 -16 -13    2.50    4.00
   3  16  13   -2.40    8.00
   4 -16  13  -15.80   14.20
  -4 -16 -13   -2.90    4.10
   4 -16 -13    0.00   15.20
   4  16  13    7.90    8.60
   0 -17 -13   11.60   13.20
   0  17  13   -5.40    7.60
  -1 -17 -13   37.50    4.40
   1 -17  13   17.80   13.80
  -1 -17 -13   63.99   14.80
  -1  17  13   16.90    8.70
   1 -17 -13   41.50   14.50
   1  17  13   19.20    7.70
   2 -17  13  -20.80   13.30
  -2  17  13   -2.00    7.20
  -2 -17 -13    5.10    3.30
   2  17  13    2.50    7.30
   2 -17 -13   11.80   15.00
  -3  17  13    7.60    8.00
   3 -17  13   -4.80   15.50
  -3 -17 -13   14.00    4.00
   3  17  13    0.50    8.70
   3 -17 -13   19.60   16.30
  -4 -17 -13    2.80    3.70
   4 -17  13  -13.60   16.50
   4  17  13   -8.40    9.50
   4 -17 -13    2.20   16.40
   0  18  13  -13.00    6.40
   0 -18 -13  -10.60   14.10
  -1  18  13    6.20    8.10
   1 -18  13  -16.40   13.40
   1  18  13    2.50    7.70
   1 -18 -13   11.00   15.00
   2 -18  13   -9.90   15.50
  -2  18  13    5.00    8.40
   2 -18 -13   10.90   16.40
   2  18  13   -3.90    8.30
   3 -18  13  -33.00   15.80
  -3  18  13   -0.80    8.00
   3 -18 -13  -13.80   16.70
   3  18  13    1.00   10.10
   0  19  13   -0.20    7.80
  -1  19  13   -0.10    8.20
   1  19  13   10.60    8.90
   0   0  14   34.00    4.10
  -1   0  14  101.69    7.60
  -1   0 -14  111.79    6.90
   1   0  14  103.49    7.70
  -2   0 -14   34.80    4.20
   2   0  14   48.00    5.60
   3   0  14   -2.10    3.70
   4   0  14   71.09    7.30
  -5   0 -14    7.30    1.80
  -6   0 -14  164.18    7.50
  -7   0 -14   25.00    3.80
  -8   0 -14   28.60    4.50
  -9   0 -14   -3.70    4.00
   0   1 -14   -1.10    2.40
   0   1  14    4.10    3.10
   0  -1  14   -0.30    2.50
  -1   1  14   21.80    3.90
  -1  -1 -14   12.90    3.00
  -1  -1  14   20.80    3.80
  -1   1 -14   16.80    3.00
   1   1  14   24.80    4.10
   2  -1  14    7.50    3.50
  -2  -1 -14    3.10    2.90
  -2   1 -14    8.00    3.20
   2   1  14    3.40    3.20
   3  -1  14    3.30    3.90
   3   1  14    4.60    4.00
  -4  -1 -14   -2.30    1.20
   4  -1  14   -5.40    3.90
   4   1  14   -5.20    4.00
  -5  -1 -14   10.20    2.30
   5   1  14    4.40    5.20
  -5   1 -14    9.50    1.60
  -6  -1 -14  101.59    6.40
  -6   1 -14  103.69    5.70
  -7  -1 -14   16.50    3.50
  -7   1 -14   12.50    3.10
  -8  -1 -14    1.80    3.60
  -8   1 -14    0.60    3.30
  -9  -1 -14    6.50    4.70
  -9   1 -14    7.00    4.10
   0   2  14  225.28   11.60
   0   2 -14  242.88   10.10
   0  -2  14  239.68   10.40
   1  -2  14    2.10    3.00
  -1  -2 -14    3.90    2.40
  -1   2  14    6.60    3.30
  -1   2 -14    4.20    2.30
   1   2  14   -0.50    3.10
  -1  -2  14    4.40    2.50
   2  -2  14    8.50    3.30
   2   2  14    9.60    3.70
  -2   2 -14   12.70    3.20
   3   2  14  138.79   10.20
  -4  -2 -14   30.20    2.70
   4   2  14   30.80    6.40
  -5  -2 -14   11.40    2.50
   5   2  14   15.60    6.00
  -5   2 -14   11.60    1.20
  -6  -2 -14    4.10    2.90
  -6   2 -14    3.60    2.10
  -7  -2 -14   77.79    6.00
  -7   2 -14   81.39    5.70
  -8  -2 -14    7.70    4.10
  -8   2 -14    4.40    3.30
  -9  -2 -14   10.00    5.00
  -9   2 -14   11.20    4.30
   0  -3  14   -3.50    1.90
   0   3  14   -1.80    3.20
   0   3 -14    0.50    2.00
  -1   3  14   36.90    4.80
   1  -3  14   35.70    3.80
  -1  -3 -14   39.90    4.70
  -1   3 -14   38.80    3.60
   1   3  14   37.40    5.10
  -1  -3  14   37.60    3.10
   2  -3  14   43.70    4.60
  -2  -3  14   45.30    3.60
  -2   3 -14   37.80    4.30
   2   3  14   48.70    5.80
  -3  -3 -14   34.00    2.70
   3   3  14   27.50    5.50
  -4  -3 -14    2.20    1.90
   4   3  14    8.90    4.80
  -5  -3 -14    4.00    2.50
   5   3  14   -0.80    5.00
  -6  -3 -14  105.19    6.80
  -6   3 -14   99.89    4.90
   6   3  14   91.89    9.60
  -7  -3 -14   21.10    4.20
  -7   3 -14   11.10    2.80
  -8  -3 -14    1.70    4.10
  -8   3 -14    2.30    3.00
  -9  -3 -14    3.50    4.70
  -9   3 -14    0.40    3.80
   0   4 -14    2.10    1.80
   0   4  14    0.20    3.80
   0  -4  14   -0.50    1.80
  -1   4  14   23.20    4.60
   1  -4  14   24.60    3.10
  -1  -4  14   24.10    2.30
   1   4  14   17.50    4.20
  -1   4 -14   22.90    2.90
  -2  -4 -14   11.10    2.00
  -2   4 -14   11.00    3.00
   2   4  14   12.40    4.10
  -2  -4  14   13.40    2.30
  -3  -4 -14    9.10    2.20
  -3   4 -14   11.10    3.30
   3   4  14    9.30    4.20
  -4  -4 -14   -0.20    2.10
   4   4  14   -1.30    5.00
  -5  -4 -14    4.80    2.70
   5   4  14   -0.10    5.40
  -6  -4 -14   33.70    4.30
   6   4  14   37.10    8.20
  -6   4 -14   30.90    2.50
  -7  -4 -14   71.09    6.20
  -7   4 -14   46.10    4.00
  -8  -4 -14    9.30    4.70
  -8   4 -14    9.20    3.30
  -9  -4 -14    4.00    4.80
  -9   4 -14    3.00    3.90
   0   5 -14    0.20    1.50
   0   5  14   -1.10    4.10
  -1   5  14    5.00    3.70
  -1  -5 -14    4.60    2.10
  -1   5 -14    3.90    2.10
   1   5  14    4.60    4.30
  -2  -5 -14   22.30    2.60
  -2   5 -14   24.10    3.50
   2   5  14   15.60    4.90
  -3  -5 -14   95.69    5.50
   3   5  14  104.89    9.90
  -3   5 -14  104.69    7.60
  -4  -5 -14    1.60    2.40
   4   5  14    1.10    5.20
  -5  -5 -14   15.60    3.40
  -5  -5  14   19.90    3.50
   5   5  14   25.90    7.30
  -6  -5 -14    5.10    3.20
  -6   5 -14    1.70    1.50
   6   5  14   -0.90    6.50
  -7  -5 -14   57.69    6.10
  -7   5 -14   50.99    4.00
  -8  -5 -14    4.90    4.70
  -8   5 -14    5.50    3.10
  -9  -5 -14    7.20    4.90
  -9   5 -14   14.90    4.30
   9  -5 -14    4.80    3.50
   0   6  14  303.07   15.60
   0  -6 -14  298.87   10.90
   0   6 -14  316.57   11.10
  -1  -6 -14   13.10    2.50
  -1   6  14   15.90    4.40
  -1   6 -14   17.50    2.60
   1   6  14   15.90    4.70
  -2  -6 -14    0.80    2.10
   2   6  14   -3.20    4.30
  -2   6 -14   -4.40    2.20
  -3  -6 -14    2.10    2.30
   3   6  14    8.00    4.80
  -3   6 -14    3.90    2.90
  -4  -6 -14   38.90    4.10
   4   6  14   35.60    7.10
  -4  -6  14   47.10    4.20
  -5  -6 -14    0.00    3.00
  -5  -6  14   -1.00    2.30
   5   6  14   -8.10    6.30
  -6  -6 -14   22.90    4.30
   6   6  14   32.90    8.80
  -6   6 -14   25.80    2.00
  -7  -6 -14    8.50    4.50
  -7   6 -14    7.20    2.40
   7   6  14    8.30    7.40
  -8  -6 -14    0.70    4.60
  -8   6 -14    2.30    2.90
   8  -6 -14   -7.10    3.00
  -9  -6 -14    4.50    5.20
  -9   6 -14    0.40    3.90
   0  -7 -14    0.90    2.20
   0   7  14   -5.90    4.40
  -1   7  14  229.68   13.00
  -1  -7 -14  241.88    9.30
   1   7  14  255.17   13.90
   1  -7 -14  231.28    9.40
  -1   7 -14  245.78    9.90
  -2  -7 -14   -2.30    2.20
   2  -7 -14   -0.10    2.40
  -2   7 -14   -1.00    2.20
   2   7  14    2.00    4.40
  -3  -7 -14  217.58    9.30
   3   7  14  227.28   14.20
  -4  -7 -14    0.50    2.90
  -4  -7  14    0.30    1.70
   4   7  14    0.40    5.50
  -5  -7 -14  177.28    9.00
   5   7  14  162.18   14.70
  -5  -7  14  173.28    8.90
  -6  -7 -14    9.40    3.90
   6  -7 -14    3.90    3.40
   6   7  14    5.60    7.10
  -7  -7 -14   64.59    6.50
   7  -7 -14   53.09    5.30
   7   7  14   64.09   10.10
  -7   7 -14   64.69    4.90
  -8  -7 -14    0.50    4.60
   8  -7 -14    0.80    3.00
  -8   7 -14    1.80    3.00
  -9  -7 -14   15.00    5.50
  -9   7 -14   15.20    4.30
   0  -8 -14   55.99    4.40
   0   8  14   52.39    6.70
  -1  -8 -14   -3.30    2.30
  -1   8  14   -2.80    4.00
  -1   8 -14   -4.30    1.60
   1   8  14    2.40    4.80
   1  -8 -14    0.20    2.40
   2   8  14   68.29    8.00
  -2   8 -14   62.99    5.60
   2  -8 -14   50.99    4.40
  -3  -8 -14    3.40    2.90
   3  -8 -14   -2.10    2.80
   3   8  14    2.10    4.90
  -4  -8 -14    3.60    3.10
   4  -8 -14    5.90    3.20
   4   8  14    8.40    6.00
  -5  -8 -14    1.20    3.30
   5  -8 -14   -1.50    3.20
   5   8  14    7.20    7.30
  -6  -8 -14    2.70    4.10
   6   8  14    2.00    7.10
   6  -8 -14    1.20    3.30
  -7  -8 -14   -2.20    4.20
   7   8  14   -2.50    7.70
  -7   8 -14    5.10    2.30
   7  -8 -14   -4.30    2.90
  -8  -8 -14    8.50    5.30
  -8   8 -14    0.40    3.10
   0  -9 -14    2.00    2.60
   0   9  14    3.00    5.40
  -1   9  14  295.47   16.10
  -1  -9 -14  326.67   11.90
   1  -9 -14  309.77   11.90
  -1   9 -14  317.37   12.10
   1   9  14  301.77   16.60
   2   9 -14    2.50    1.40
  -2  -9 -14    1.90    2.70
   2   9  14   -2.40    5.20
   2  -9 -14   -0.40    2.90
  -2   9 -14   -1.90    2.20
  -3  -9 -14   56.59    5.20
   3   9  14   56.19    7.70
   3  -9 -14   57.49    4.90
  -4  -9 -14    7.60    3.30
   4  -9 -14    6.00    3.20
   4   9  14   11.00    6.10
  -5  -9 -14   47.20    5.50
   5   9  14   52.79   10.10
   5  -9 -14   53.49    5.00
  -6  -9 -14    8.10    4.40
   6  -9 -14   -1.70    3.10
   6   9  14   -1.10    7.60
  -7  -9 -14   38.00    5.80
  -7   9 -14   27.30    3.30
   7   9  14   38.80    9.90
   7  -9 -14   31.90    4.10
  -8  -9 -14    3.30    5.00
  -8   9 -14    0.40    3.30
   0 -10 -14    4.70    3.00
   0  10  14   -9.10    5.50
  -1  10  14   10.00    5.70
  -1  10 -14    4.10    2.00
   1  10  14   33.70    6.70
   1 -10 -14    0.90    3.00
   2  10 -14   74.99    3.80
  -2 -10 -14   63.09    5.30
   2  10  14   65.89    8.50
   2 -10 -14   72.49    5.50
  -2  10 -14   71.09    6.10
  -3 -10 -14    5.40    3.40
   3 -10 -14    8.10    3.30
   3  10  14    0.70    6.10
   4 -10  14   -3.10    8.80
  -4 -10 -14    5.00    3.50
   4  10  14   -2.90    6.40
   4 -10 -14    4.80    3.30
   5 -10  14    0.80    9.50
  -5 -10 -14   -3.00    3.70
   5  10  14   11.20    8.20
   5 -10 -14   -5.10    2.90
  -6 -10 -14   17.30    4.90
   6  10  14   14.50    8.70
   6 -10 -14    5.60    3.20
  -7 -10 -14   -2.20    4.60
   7  10  14    6.20    8.40
  -8 -10 -14    3.80    5.50
   8  10  14   13.90    9.30
  -8  10 -14    4.20    3.60
   0  11  14    3.70    6.20
   0 -11 -14   -2.10    3.00
  -1 -11 -14   -2.90    3.10
  -1  11  14   -2.00    5.50
  -1  11 -14    4.40    2.00
   1  11  14  -12.30    5.60
   1 -11 -14   -3.90    2.90
  -2 -11 -14    4.90    3.20
   2 -11 -14   -2.40    2.80
  -2  11 -14    0.20    2.40
   2  11  14    2.60    6.30
  -3 -11 -14   28.70    4.50
   3 -11  14   42.70   10.60
   3 -11 -14   34.50    4.30
   3  11  14   31.80    8.00
   4 -11  14  -10.60    9.80
  -4 -11 -14    4.70    3.80
   4  11  14   11.40    7.40
   4 -11 -14    2.10    3.10
   5 -11  14   -2.50   11.40
  -5 -11 -14    9.60    4.70
   5 -11 -14   10.40    3.30
   5  11  14   20.40    9.00
   6 -11  14   -4.90   11.80
  -6 -11 -14    7.50    4.80
   6 -11 -14    4.10    2.60
   6  11  14   -4.00    8.90
  -7 -11 -14   40.40    6.30
   7  11  14   54.89   11.70
   0 -12 -14   61.09    5.30
   0  12  14   50.69    8.50
  -1 -12 -14   22.20    4.10
  -1  12  14   20.80    7.00
   1 -12 -14   21.10    3.90
   1  12  14   13.30    7.30
  -2  12  14   29.60    7.50
  -2 -12 -14   34.50    4.70
   2  12  14   19.50    7.60
   2 -12 -14   23.70    4.00
   3 -12  14    6.90    9.60
  -3 -12 -14   -2.60    3.40
   3 -12 -14    2.00    3.10
   3  12  14    6.30    7.00
   4 -12  14   -3.50   10.80
  -4 -12 -14    1.30    3.90
   4  12  14   -2.80    6.90
   4 -12 -14   -3.30    2.80
   5 -12  14   -9.10   11.60
  -5 -12 -14   -4.90    4.30
   5 -12 -14   -1.40    2.50
   5  12  14    2.70    9.00
   6 -12  14   22.00   13.40
  -6 -12 -14   -3.00    4.70
   6  12  14    1.10    9.00
  -7 -12 -14   -2.90    5.40
   7  12  14   11.70   10.10
   0 -13 -14   -3.90    3.20
   0  13  14   -5.70    6.60
  -1  13  14   59.39    9.10
  -1 -13 -14   67.09    5.80
   1 -13 -14   58.89    5.40
   1  13  14   54.69    9.40
  -2  13  14    9.90    6.80
  -2 -13 -14    9.80    3.90
   2 -13  14   14.50   10.10
   2 -13 -14   11.30    3.50
   2  13  14    4.30    7.20
   3 -13  14   96.49   14.80
  -3 -13 -14   76.79    6.80
   3  13  14   79.89   10.90
   3 -13 -14   91.79    6.80
  -4 -13 -14    8.60    4.60
   4 -13  14    5.80   11.60
   4 -13 -14    5.80    2.80
   4  13  14    0.10    7.90
  -5 -13 -14   13.50    5.20
   5 -13  14  -20.80   13.60
   5  13  14   12.20    8.80
   6 -13  14   -7.50   14.10
  -6 -13 -14    5.60    5.20
   6  13  14   -2.30    9.10
  -7 -13 -14   15.10    6.10
   7  13  14   11.00   10.30
   0 -14 -14   23.10    4.20
   0  14  14   15.60    7.00
  -1  14  14    0.20    7.50
  -1 -14 -14   15.70    4.20
   1  14  14   16.70    7.40
   1 -14 -14   26.40    4.20
  -2  14  14   28.40    7.60
  -2 -14 -14   37.60    5.00
   2 -14  14   34.00   11.90
   2 -14 -14   42.70    4.70
   2  14  14   17.60    7.60
   3 -14  14    1.90   12.60
  -3 -14 -14    6.10    4.30
   3  14  14   13.00    8.10
   3 -14 -14   12.90    3.20
   4 -14  14  -27.50   12.80
  -4 -14 -14   -2.70    4.30
  -4 -14 -14    0.50    5.00
   4 -14 -14   -0.60    2.30
   4  14  14    6.60    8.30
   5 -14  14  -19.70   14.10
  -5 -14 -14   -3.00    4.40
   5  14  14   -2.90    9.30
  -6 -14 -14   -0.40    5.00
   6 -14  14  -41.10   13.20
   6  14  14    2.60   10.10
   0 -15 -14   -2.50    3.30
   0  15  14    0.90    6.50
  -1 -15 -14   22.10    4.40
  -1  15  14    4.90    6.90
   1 -15 -14   27.10    4.10
   1  15  14    7.70    7.30
  -2  15  14    3.40    6.60
   2 -15  14   -2.10   11.50
  -2 -15 -14   -2.40    3.70
   2 -15 -14    3.60    2.90
   2  15  14   -6.70    6.60
  -3 -15 -14   17.60    8.30
   3 -15  14  -13.10   13.20
  -3 -15 -14   10.20    4.70
   3 -15 -14   12.40    3.00
   3  15  14    6.80    8.70
  -4 -15 -14   -0.70    4.30
  -4 -15 -14    7.80    6.00
   4 -15  14  -21.70   14.60
   4  15  14  -12.30    7.80
  -5 -15 -14    4.20    5.00
   5 -15  14  -11.20   15.70
   5  15  14   19.50    9.40
   0  16  14    4.60    7.20
   0 -16 -14    9.00    3.40
  -1  16  14   -1.30    7.80
  -1 -16 -14   -2.70    3.30
   1 -16 -14   -0.20    2.70
   1  16  14    7.70    7.10
   2 -16  14   -5.70   12.10
  -2 -16 -14    7.80   10.20
  -2 -16 -14    8.30    4.30
  -2  16  14   -7.50    5.70
   2  16  14   -9.30    6.70
  -3  16  14   -8.70    6.80
  -3 -16 -14    2.90    8.60
  -3 -16 -14   -1.80    4.10
   3 -16  14  -23.00   13.60
   3  16  14    3.60    8.50
  -4 -16 -14    7.60    4.90
   4 -16  14  -27.50   15.10
   4  16  14    9.20    9.80
  -5 -16 -14   -5.00    4.80
   5 -16  14  -26.60   15.90
   5  16  14   -4.80   10.10
   5 -16 -14  103.89   18.50
   0 -17 -14    6.70   13.10
   0  17  14   -1.70    7.00
   0 -17 -14   -1.60    2.80
  -1 -17 -14    2.60   13.00
  -1 -17 -14   -0.10    3.10
  -1  17  14    5.60    7.40
   1  17  14    4.70    7.60
   1 -17 -14   -0.80   13.90
  -2  17  14   13.30    7.90
   2 -17  14  -10.10   14.50
  -2 -17 -14    2.20    3.50
   2  17  14   -4.80    7.30
  -3 -17 -14    1.70    3.90
  -3  17  14    1.00    7.40
   3 -17  14  -26.20   15.40
   3  17  14   12.50    9.10
   3 -17 -14   22.50   15.60
  -4 -17 -14   -0.40    4.00
   4 -17  14    1.10   17.30
   4  17  14    3.10    9.60
   4 -17 -14   20.50   16.30
   0 -18 -14   -2.70   13.80
   0  18  14   -0.90    7.30
  -1  18  14   -1.70    7.50
  -1 -18 -14    1.40   12.70
   1 -18 -14    1.10   15.20
   1  18  14   -9.10    7.30
  -2  18  14    6.90    8.10
   2 -18  14    1.30   14.70
   2  18  14    4.30    8.10
   2 -18 -14   -2.30   16.70
  -3  18  14   14.30    9.40
   3 -18 -14    9.10   17.30
   3  18  14   -9.80   10.10
   0   0  15   -0.70    2.80
   1   0  15   -3.10    2.90
  -1   0 -15   -2.70    2.20
  -1   0  15    1.50    3.20
   2   0  15   -2.50    3.40
  -2   0 -15    1.00    2.60
   3   0  15   -3.40    3.80
   4   0  15    0.00    4.30
  -5   0 -15   -0.30    1.60
  -6   0 -15    0.70    2.40
  -7   0 -15    0.50    2.80
  -8   0 -15   -6.30    3.10
  -9   0 -15    4.40    4.30
   0   1  15    0.90    3.00
   0  -1  15   -2.70    2.50
  -1  -1 -15    5.00    2.50
   1  -1  15    7.50    3.20
  -1   1  15    4.10    3.70
  -1  -1  15    6.90    3.10
  -1   1 -15    6.20    2.50
   1   1  15    7.90    3.50
   2  -1  15   11.80    3.80
  -2   1 -15   10.70    3.30
   2   1  15   11.70    4.10
   3  -1  15   13.40    4.50
   3   1  15    1.40    4.10
  -4  -1 -15   67.99    3.50
   4  -1  15   70.79    7.40
   4   1  15   75.89    7.60
  -5  -1 -15   52.39    4.30
  -5   1 -15   77.39    3.50
   5   1  15   59.29    8.60
  -6  -1 -15    4.80    2.60
  -6   1 -15    3.50    2.20
  -7  -1 -15   13.40    3.50
  -7   1 -15   16.30    3.40
  -8  -1 -15   -1.30    3.50
  -8   1 -15   -1.50    3.20
  -9  -1 -15    9.10    4.70
  -9   1 -15    0.10    3.90
   0  -2  15   28.80    3.60
   0   2  15   28.70    4.40
   0   2 -15   32.90    3.60
  -1   2  15   61.19    6.00
   1  -2  15   45.00    4.60
  -1  -2 -15   48.50    5.20
  -1   2 -15   44.90    4.10
   1   2  15   49.40    5.30
  -1  -2  15   52.59    4.10
   2  -2  15   10.70    3.60
  -2  -2  15   15.50    3.20
  -2   2 -15   13.70    3.30
   2   2  15    8.00    4.00
   3  -2  15    8.40    4.00
   3   2  15    0.40    4.60
  -4  -2 -15    8.50    1.80
   4   2  15    5.50    5.10
  -5  -2 -15    1.00    2.10
   5   2  15   -1.60    5.70
  -6  -2 -15   37.30    4.10
  -6   2 -15   36.40    3.00
  -7  -2 -15    7.90    3.40
  -7   2 -15    6.20    2.90
  -8  -2 -15   -1.20    3.60
  -8   2 -15    1.40    3.10
  -9  -2 -15    1.50    4.60
  -9   2 -15    5.40    4.00
   0   3  15   -1.50    3.50
   0  -3  15    0.40    2.20
   0   3 -15   -1.10    2.10
   1  -3  15    7.50    2.90
  -1   3  15    6.80    3.80
   1   3  15    7.80    4.00
  -1   3 -15    3.40    2.30
  -1  -3  15    9.40    2.30
   2  -3  15    2.80    3.00
  -2   3 -15   -4.10    2.50
   2   3  15    0.60    3.90
  -3  -3 -15   19.30    2.30
   3   3  15   15.40    4.90
  -4  -3 -15   19.40    2.70
   4   3  15   21.10    5.70
  -5  -3 -15   39.70    3.90
   5   3  15   45.50    7.90
  -6  -3 -15   26.90    3.90
   6   3  15   32.60    7.90
  -6   3 -15   28.30    2.60
  -7  -3 -15   13.10    3.70
  -7   3 -15    8.80    2.80
  -8  -3 -15   13.10    4.70
  -8   3 -15   18.80    3.80
  -9  -3 -15   -5.40    4.50
  -9   3 -15   -0.10    3.60
   0   4  15  302.37   14.30
   0   4 -15  297.17   11.50
   0  -4  15  293.17   11.60
  -1   4  15   51.79    5.90
   1  -4  15   53.89    4.40
  -1  -4  15   58.59    4.20
  -1   4 -15   59.39    5.00
   1   4  15   59.59    6.30
  -2  -4 -15   -1.20    1.60
   2   4  15    2.80    3.80
  -2  -4  15    0.50    2.00
  -2   4 -15    2.90    2.60
  -3  -4 -15    1.50    1.90
   3   4  15    7.40    4.40
  -4  -4 -15   41.70    3.70
   4   4  15   42.00    7.10
  -5  -4 -15    0.40    2.70
   5   4  15    8.70    6.00
  -6  -4 -15   31.00    4.30
   6   4  15   26.40    7.90
  -6   4 -15   32.50    2.40
  -7  -4 -15   17.70    4.30
  -7   4 -15   14.90    2.80
  -8  -4 -15    9.50    4.60
  -8   4 -15    7.20    3.20
  -9  -4 -15   -5.80    4.70
  -9   4 -15    2.00    3.60
   0   5  15    2.20    4.30
   0   5 -15    1.10    1.70
  -1   5  15   27.80    5.30
  -1  -5 -15   35.20    3.10
  -1   5 -15   31.90    3.20
   1   5  15   28.20    5.30
  -2  -5 -15   -3.20    1.80
  -2   5 -15   -2.90    2.40
   2   5  15   -1.40    3.90
  -3  -5 -15    4.80    2.30
   3   5  15    2.60    4.50
  -4  -5 -15   -1.90    2.30
   4   5  15   -2.50    5.50
  -5  -5 -15   -0.90    2.80
  -5  -5  15    0.70    2.60
   5   5  15   -2.00    6.20
  -6  -5 -15    2.20    3.40
   6   5  15    6.10    6.70
  -7  -5 -15    2.50    4.00
  -7   5 -15   10.30    2.50
   7   5  15   17.80    8.30
  -8  -5 -15    7.20    4.70
  -8   5 -15    0.50    2.70
  -9  -5 -15    0.20    5.00
  -9   5 -15   -4.60    3.50
   0   6 -15  167.38    6.70
   0   6  15  163.18   11.20
   0  -6 -15  157.28    7.20
  -1   6  15   13.20    4.60
  -1  -6 -15   11.20    2.50
  -1   6 -15    8.30    2.20
   1   6  15   13.90    4.30
  -2  -6 -15  114.89    6.10
   2   6  15  124.49   10.50
  -2   6 -15  115.99    7.40
   3   6  15   13.80    5.20
  -4  -6 -15  106.89    6.80
  -4  -6  15  115.39    6.00
   4   6  15  126.19   11.40
  -5  -6 -15    2.30    3.10
  -5  -6  15    2.20    2.30
   5   6  15   -3.60    6.30
  -6  -6 -15   94.79    7.20
   6   6  15  125.59   12.70
  -7  -6 -15    4.90    4.20
   7   6  15   10.10    7.60
  -7   6 -15    2.60    2.20
  -8  -6 -15    9.20    4.90
   8  -6 -15   16.60    4.50
  -8   6 -15   14.50    3.50
  -9  -6 -15   -1.10    4.80
  -9   6 -15    2.80    3.70
   0   7  15    1.80    4.90
   0  -7 -15    3.20    2.30
  -1   7  15   14.70    4.80
  -1  -7 -15    7.70    2.60
  -1   7 -15    9.20    2.30
   1   7  15    6.70    4.50
   1  -7 -15   13.50    2.80
  -2  -7 -15   -2.70    2.30
   2   7  15   -1.10    4.80
   2  -7 -15   -0.20    2.40
  -2   7 -15   -2.70    2.30
  -3  -7 -15   24.30    3.40
   3   7  15   27.50    6.40
  -4  -7 -15    8.50    3.20
  -4  -7  15    6.10    1.80
   4   7  15   17.20    6.40
  -5  -7 -15    7.30    3.50
   5   7  15   -5.20    6.30
  -6  -7 -15   -0.90    3.50
   6   7  15    2.20    7.20
  -7  -7 -15    1.90    4.50
  -7   7 -15    2.60    2.30
   7  -7 -15    6.00    3.70
   7   7  15    6.10    7.90
  -8  -7 -15    9.30    5.00
   8  -7 -15   -0.70    3.10
  -8   7 -15    0.00    2.80
   0  -8 -15  745.93   23.30
   0   8  15  743.73   29.90
  -1   8  15    4.50    4.80
  -1  -8 -15    1.80    2.50
   1   8  15    5.30    4.80
   1  -8 -15    4.90    2.60
  -1   8 -15   -0.80    1.80
  -2  -8 -15  152.08    7.70
  -2   8 -15  158.08    8.40
   2  -8 -15  160.28    8.00
   2   8  15  153.88   12.60
  -3  -8 -15   -3.50    2.60
[truncated: 160,842 more chars]
