# Supplementary material for: Crystal structure of bis­(azido-κN)bis­(quinolin-8-amine-κ2 N,N′)iron(II)
Source: Acta Crystallogr E Crystallogr Commun. 2016 Sep 30;72(Pt 10):1488–91. doi: 10.1107/S2056989016014808 (PMC5050782; doi:10.1107/S2056989016014808)
Supplement: Supplementary file 2 [file e-72-01488-Isup2.hkl]

#
# h,k,l, Fc-squared, Fo-squared, sigma(Fo-squared), status flag
#
data_I
_shelx_title ' sz86 in Pbca (prism red)'
_shelx_refln_list_code          4
_shelx_F_calc_maximum      561.11
_exptl_crystal_F_000      1760.00
_reflns_d_resolution_high  0.7705

loop_
 _space_group_symop_operation_xyz
 'x, y, z'
 '-x+1/2, -y, z+1/2'
 '-x, y+1/2, -z+1/2'
 'x+1/2, -y+1/2, -z'
 '-x, -y, -z'
 'x-1/2, y, -z-1/2'
 'x, -y-1/2, z-1/2'
 '-x-1/2, y-1/2, z'

_cell_length_a     8.1798
_cell_length_b    15.8675
_cell_length_c    27.7750
_cell_angle_alpha  90.000
_cell_angle_beta   90.000
_cell_angle_gamma  90.000

_shelx_F_squared_multiplier     1.000

loop_
 _refln_index_h
 _refln_index_k
 _refln_index_l
 _refln_F_squared_calc
 _refln_F_squared_meas
 _refln_F_squared_sigma
 _refln_observed_status
   2   0   0      11497.52      11993.30       251.90 o
   4   0   0      37520.62      37012.87       642.84 o
   6   0   0      18881.23      17947.54       435.28 o
   8   0   0         20.58        -74.50       103.65 o
  10   0   0       2969.89       2516.39       242.93 o
   2   1   0        279.54        256.10        20.97 o
   4   1   0        232.74        236.70        26.13 o
   6   1   0         70.79         73.49        37.21 o
   8   1   0         36.77        -20.19        58.01 o
  10   1   0        227.57        336.44       107.57 o
   2   2   0        163.52        173.06        15.24 o
   4   2   0       8177.81       7865.36       132.39 o
   6   2   0      29455.97      34772.23       873.62 o
   8   2   0         82.53        141.43        64.08 o
  10   2   0        445.01        372.35       109.86 o
   2   3   0       6754.33       6712.29        94.48 o
   4   3   0       1706.43       1841.90        68.08 o
   6   3   0        536.22        525.45        69.83 o
   8   3   0        184.97        195.79        67.71 o
  10   3   0        181.74        221.09       106.48 o
   0   4   0     122316.97     118983.84      1698.92 o
   2   4   0        862.50        879.14        35.04 o
   4   4   0       3414.57       3168.01        96.84 o
   6   4   0       3431.98       3051.45       128.91 o
   8   4   0         63.22        133.30        75.70 o
  10   4   0        174.73        375.36       111.06 o
   2   5   0        248.71        203.32        20.46 o
   4   5   0        291.05        292.18        41.46 o
   6   5   0       1227.83       1158.42       105.38 o
   8   5   0        108.72         34.68        70.93 o
  10   5   0        300.01        271.77       109.86 o
   0   6   0      37497.24      39608.66      1042.96 o
   2   6   0       6090.73       6125.69       107.97 o
   4   6   0       3953.51       3973.60       102.79 o
   6   6   0       5402.44       5544.83       286.65 o
   8   6   0        465.80        573.82        87.01 o
  10   6   0        390.53        484.65       114.52 o
   2   7   0       8271.16       8459.65       136.73 o
   4   7   0       1293.89       1126.77        55.36 o
   6   7   0        260.64        221.33        92.89 o
   8   7   0          1.85         -1.83       104.26 o
   0   8   0        214.48         81.46        90.69 o
   2   8   0        113.95        101.16        24.09 o
   6   8   0        718.83        665.17        77.60 o
   8   8   0        663.59        617.36       173.00 o
   2   9   0         10.62        -34.29        34.29 o
   4   9   0         20.07         74.75        54.63 o
   6   9   0        230.90        186.24        76.72 o
   8   9   0        365.94        247.53       140.91 o
   0  10   0       1066.13        919.97       110.48 o
   2  10   0        193.33        144.63        36.00 o
   4  10   0        565.39        495.50        72.55 o
   6  10   0       1119.57       1111.69       189.09 o
   8  10   0          3.25         -4.02        78.93 o
   2  11   0         70.99         10.45        74.77 o
   4  11   0       4156.37       4344.92       129.38 o
   6  11   0        950.07        944.69       103.57 o
   8  11   0       2993.41       2847.64       289.90 o
   0  12   0       2733.39       2598.66       310.95 o
   2  12   0        873.04        940.23       105.08 o
   4  12   0        155.71        157.59        48.14 o
   6  12   0         29.38        -36.80        58.07 o
   8  12   0         26.51        107.74       127.52 o
   2  13   0         14.26        -71.27        88.49 o
   4  13   0        669.80        788.58        65.88 o
   6  13   0        158.09         48.59       353.05 o
   8  13   0         27.18        -32.39       362.77 o
   0  14   0       3986.41       4081.92       254.75 o
   2  14   0        845.53        821.24       118.00 o
   4  14   0       5676.26       6219.70       415.65 o
   6  14   0       1924.24       2527.97       245.68 o
   2  15   0        537.27        429.78       116.61 o
   4  15   0         44.17        -48.56       103.16 o
   6  15   0        242.92        691.93       213.77 o
   0  16   0       4830.66       4629.29       297.41 o
   2  16   0       4645.63       4628.53       571.05 o
   4  16   0       1287.21       1066.44       142.86 o
   6  16   0       1305.96       1444.60       508.53 o
   2  17   0         44.98       -111.82       121.13 o
   4  17   0         17.59        -66.11       117.47 o
   0  18   0       1590.04       1384.60       211.93 o
   2  18   0        102.90         52.35       118.35 o
   4  18   0        294.54        -22.67       421.07 o
   2  19   0         43.44        163.37       149.64 o
   4  19   0          0.07        369.25       450.22 o
   0  20   0        597.52       1098.03       391.92 o
   2  20   0        522.15        640.12       225.50 o
   1   1   1      31573.50      30918.10       425.40 o
   2   1   1      10996.16      10692.65       104.75 o
   3   1   1       2222.06       1920.11        40.50 o
   4   1   1        340.85        293.93        18.69 o
   5   1   1       8586.68       8361.10       104.74 o
   6   1   1        266.59        285.81        23.88 o
   7   1   1       4330.57       4059.04        80.92 o
   8   1   1          5.85        -38.57        39.61 o
   9   1   1        604.20        611.42       105.19 o
  10   1   1        509.63        389.56        78.87 o
   1   2   1         51.95         68.89         9.92 o
   2   2   1       2776.21       2849.68        40.00 o
   3   2   1        559.30        519.48        21.16 o
   4   2   1        283.76        259.51        15.69 o
   5   2   1          2.37         -0.42        24.93 o
   6   2   1        863.87        887.25        41.18 o
   7   2   1         80.64         81.23        29.00 o
   8   2   1          2.47         -7.88        50.67 o
   9   2   1         81.36         91.50        62.27 o
  10   2   1          6.91        -35.80        68.36 o
   1   3   1       4119.06       3950.49        38.29 o
   2   3   1       1594.07       1586.53        24.10 o
   3   3   1        401.65        340.67        17.40 o
   4   3   1       1845.92       1720.36        68.75 o
   5   3   1       7728.22       7624.66       102.44 o
   6   3   1        416.71        434.89        26.09 o
   7   3   1       1650.54       1446.59        63.76 o
   8   3   1         10.04         29.20        44.22 o
   9   3   1        576.21        605.48        74.37 o
  10   3   1        311.22        299.43        76.82 o
   0   4   1      42425.87      43677.63       583.87 o
   1   4   1       2712.47       2907.87        29.68 o
   2   4   1        839.51        855.58        17.73 o
   3   4   1       1300.90       1317.17        36.84 o
   4   4   1        581.24        581.18        21.92 o
   5   4   1       2790.75       2906.77        62.62 o
   6   4   1       1198.00       1104.58        54.31 o
   7   4   1       1072.44       1083.20        60.17 o
   8   4   1        109.13         56.54        47.92 o
   9   4   1        169.69         27.53        64.99 o
  10   4   1        116.02          3.27        78.54 o
   1   5   1       1340.62       1287.39        20.60 o
   2   5   1        561.26        540.05        16.54 o
   3   5   1       2026.28       1957.75        42.55 o
   4   5   1        247.78        230.62        27.29 o
   5   5   1        469.63        399.23        38.35 o
   6   5   1       1485.68       1385.05        60.53 o
   7   5   1       1502.09       1491.81        68.38 o
   8   5   1        123.46        123.55        74.64 o
   9   5   1        297.20        480.22        62.44 o
  10   5   1        101.06        208.80        77.42 o
   0   6   1      67349.59      68852.42       825.72 o
   1   6   1       5644.35       6148.56        63.07 o
   2   6   1       7941.64       7985.37        78.23 o
   3   6   1          5.87        -20.67        20.67 o
   4   6   1       5603.14       5546.46        85.86 o
   5   6   1         11.93        -19.10        32.06 o
   6   6   1       3230.69       3174.72        92.65 o
   7   6   1       1012.59       1054.99        63.46 o
   8   6   1         82.41         39.62        51.92 o
   9   6   1          1.88        130.80        57.88 o
  10   6   1        207.13        143.26        74.19 o
   1   7   1       6920.50       7037.95        82.83 o
   2   7   1         28.52         68.36        21.78 o
   3   7   1       1385.94       1374.88        34.05 o
   4   7   1         56.72         17.12        25.80 o
   5   7   1        650.93        592.49        62.53 o
   6   7   1         66.37         56.07        42.66 o
   7   7   1        250.06        338.81        53.09 o
   8   7   1         11.32         70.45        51.70 o
   9   7   1         48.25         64.92        68.32 o
   0   8   1      40665.69      41514.97       561.29 o
   1   8   1         76.12        115.66        25.08 o
   2   8   1        202.23        147.52        19.10 o
   3   8   1        268.87        240.47        23.54 o
   4   8   1       5039.02       5000.38        90.66 o
   5   8   1         23.30         25.67        33.99 o
   6   8   1       5261.47       4914.89       118.63 o
   7   8   1        875.34        912.70        64.35 o
   8   8   1        403.80        423.51        61.73 o
   9   8   1         54.32         71.06        59.64 o
   1   9   1        126.30        114.54        24.72 o
   2   9   1        194.18        164.91        45.58 o
   3   9   1         12.27         33.00        21.46 o
   4   9   1          0.18          2.98        26.19 o
   5   9   1        204.27        252.41        37.96 o
   6   9   1        566.38        547.16        53.38 o
   7   9   1          0.68         -6.31        49.41 o
   8   9   1         77.79         77.32        54.58 o
   9   9   1         29.67        135.37        62.54 o
   0  10   1      13975.94      12929.13       279.10 o
   1  10   1       3809.88       3890.19        74.42 o
   2  10   1       2143.03       2286.66        71.53 o
   3  10   1        491.31        534.36        30.54 o
   4  10   1       4159.47       4162.79        81.83 o
   5  10   1        777.21        824.65        47.87 o
   6  10   1       4182.49       4071.25       130.13 o
   7  10   1        115.41        232.52        95.12 o
   8  10   1        103.38         26.85        60.60 o
   9  10   1        269.21        279.35        80.75 o
   1  11   1         60.88         35.45        52.25 o
   2  11   1        115.30        134.58        36.20 o
   3  11   1        257.50        260.37        30.03 o
   4  11   1        208.15        177.85        34.09 o
   5  11   1        407.34        482.33        45.14 o
   6  11   1         67.00        109.89        45.40 o
   7  11   1          3.57         49.20        73.00 o
   8  11   1         72.47        117.69       104.70 o
   0  12   1       2869.81       2907.96       135.30 o
   1  12   1        672.49        722.55        70.11 o
   2  12   1       1111.91       1061.63        60.78 o
   3  12   1         49.77         55.96        45.39 o
   4  12   1         88.94         61.62        29.16 o
   5  12   1         20.12         12.65        37.26 o
   6  12   1        613.67        693.46        58.28 o
   7  12   1       2932.20       2771.62       197.29 o
   8  12   1        839.25        727.52       199.63 o
   1  13   1        219.31        190.85        67.19 o
   2  13   1         21.06        -61.53        61.53 o
   3  13   1       2232.25       2186.23        72.72 o
   4  13   1        562.54        452.79        51.50 o
   5  13   1          4.81         54.15        84.63 o
   6  13   1         17.30        -13.66        55.48 o
   7  13   1        648.23        730.97       132.32 o
   8  13   1         38.57         36.76       121.28 o
   0  14   1       1774.81       1979.41       129.09 o
   1  14   1        610.44        580.05        81.39 o
   2  14   1        635.47        597.13        79.08 o
   3  14   1         21.25        153.97       272.08 o
   4  14   1       1276.85       1267.11       104.17 o
   5  14   1          0.46        257.16       110.34 o
   6  14   1        508.62        820.82       178.82 o
   7  14   1         49.69        468.25       282.29 o
   1  15   1        732.03        777.58        77.21 o
   2  15   1        176.08        156.42        78.41 o
   3  15   1       2371.24       2631.22       123.32 o
   4  15   1         34.01        -28.57        73.79 o
   5  15   1        277.90        427.61       123.13 o
   6  15   1         32.83        239.19       165.20 o
   7  15   1        380.31        621.96       322.72 o
   0  16   1        259.20        373.35       113.53 o
   1  16   1          0.01         58.35        72.58 o
   2  16   1        370.26        467.31        90.81 o
   3  16   1          0.47        -12.21       123.98 o
   4  16   1        246.43        167.40        83.49 o
   5  16   1          2.26        333.93       169.89 o
   6  16   1        101.61        536.63       311.08 o
   1  17   1        637.33        703.90        88.57 o
   2  17   1          1.48         43.48        88.28 o
   3  17   1        549.70        628.52        98.75 o
   4  17   1        138.69         -4.06        98.36 o
   5  17   1        420.86        475.84       321.64 o
   0  18   1          5.20        -71.06       119.68 o
   1  18   1         20.28        131.74        83.90 o
   2  18   1          6.28         29.44        82.78 o
   3  18   1          4.50        -20.94       109.12 o
   4  18   1         14.07        167.53       319.20 o
   5  18   1          2.41       1146.25       400.02 o
   1  19   1        358.64        343.48       103.40 o
   2  19   1         13.82        159.27       113.23 o
   3  19   1        574.04        476.48       153.36 o
   0  20   1          1.01        167.72       179.11 o
   2  20   1          5.71        258.67       116.45 o
   1   0   2       6849.08       6013.50       128.18 o
   2   0   2        747.45        753.20        22.89 o
   3   0   2       1479.55       1496.91        60.57 o
   4   0   2        438.29        393.54        32.55 o
   5   0   2       4185.52       4504.27        97.20 o
   6   0   2        431.78        401.14        53.72 o
   7   0   2       2405.73       2329.71        90.65 o
   8   0   2         21.32         68.77        56.54 o
   9   0   2        300.14        319.39        96.11 o
  10   0   2          0.87        -91.32        93.82 o
   1   1   2       1631.44       1687.53        25.68 o
   2   1   2      13485.21      13840.49       126.76 o
   3   1   2         70.56         45.66        14.87 o
   4   1   2        944.29        971.16        25.98 o
   5   1   2        170.64        169.27        27.62 o
   6   1   2         52.71         39.98        29.63 o
   7   1   2         65.20         36.04        37.39 o
   8   1   2         69.24         21.54        41.69 o
   9   1   2        137.38        191.07        64.33 o
  10   1   2        167.22        125.36        71.65 o
   0   2   2       1902.01       1814.70       100.42 o
   1   2   2      15527.58      16450.77       143.45 o
   2   2   2       1260.68       1466.10        25.03 o
   3   2   2        444.17        453.30        19.89 o
   4   2   2         25.78        111.78        28.17 o
   5   2   2        391.40        386.93        36.45 o
   6   2   2        313.55        272.83        33.80 o
   7   2   2        483.14        647.22        56.16 o
   8   2   2          4.16          5.52        42.62 o
   9   2   2        261.41        186.95        66.37 o
  10   2   2         22.37         -9.13        69.98 o
   1   3   2        627.28        570.28        15.43 o
   2   3   2       1385.34       1431.18        33.62 o
   3   3   2       2088.70       1951.41        38.49 o
   4   3   2       2112.82       2111.91        61.48 o
   5   3   2       6000.95       6143.33       117.13 o
   6   3   2        151.89        180.59        33.96 o
   7   3   2       1924.19       1672.21        54.80 o
   8   3   2         38.29          8.84        45.54 o
   9   3   2        253.16        230.36        66.74 o
  10   3   2         20.34        144.12        72.44 o
   0   4   2          0.82        -24.73        24.73 o
   1   4   2       5988.62       6494.27        64.50 o
   2   4   2        187.50        184.66        14.74 o
   3   4   2        984.84       1054.97        25.44 o
   4   4   2         49.04         46.05        16.47 o
   5   4   2       2178.05       2252.89        53.02 o
   6   4   2        154.56        178.40        24.77 o
   7   4   2       3414.02       3534.23       102.29 o
   8   4   2         86.34         79.22        48.31 o
   9   4   2        314.22        327.89        62.31 o
  10   4   2          0.79         64.25        71.92 o
   1   5   2        813.24        683.72        19.86 o
   2   5   2         49.92        106.27        14.49 o
   3   5   2       2638.41       2488.17        37.16 o
   4   5   2         50.44         36.55        15.87 o
   5   5   2        325.78        282.48        19.44 o
   6   5   2        124.01        152.76        39.81 o
   7   5   2       1494.23       1490.22        68.82 o
   8   5   2         49.33         25.38        50.13 o
   9   5   2        729.84        825.18        75.77 o
  10   5   2         18.50          6.81        71.17 o
   0   6   2       9868.62       9978.72       152.35 o
   1   6   2       1626.87       1717.31        49.22 o
   2   6   2        508.51        539.37        20.75 o
   3   6   2          6.92        -18.96        18.96 o
   4   6   2        157.60        192.71        25.43 o
   5   6   2        187.13        158.51        33.79 o
   6   6   2         54.26        107.46        40.99 o
   7   6   2        463.96        444.01        53.34 o
   8   6   2         74.88         35.32        52.69 o
   9   6   2         50.37         -4.75        56.31 o
  10   6   2         32.52         35.25        73.62 o
   1   7   2      48407.42      50333.86       455.47 o
   2   7   2         36.34         24.06        13.04 o
   3   7   2      12660.81      12263.12       123.32 o
   4   7   2         38.51         -7.35        25.73 o
   5   7   2       9638.49       9217.18       146.43 o
   6   7   2         60.79         43.23        43.74 o
   7   7   2       4189.90       4192.03       116.59 o
   8   7   2          7.44         92.95        55.43 o
   9   7   2       1571.52       1705.30        89.09 o
   0   8   2        750.64        752.94        52.89 o
   1   8   2          6.38        -12.62        12.62 o
   2   8   2        762.50        784.60        26.36 o
   3   8   2        238.67        210.14        20.39 o
   4   8   2         22.25         11.05        28.05 o
   5   8   2         10.76        -12.51        34.44 o
   6   8   2         11.97         80.12        43.26 o
   7   8   2        112.46        129.09        49.99 o
   8   8   2         42.08         40.49        54.41 o
   9   8   2          0.36         78.59        71.22 o
   1   9   2       2711.73       2251.86        57.64 o
   2   9   2          2.33        -21.82        21.82 o
   3   9   2       7028.93       6979.79        94.97 o
   4   9   2          8.72          5.17        25.06 o
   5   9   2      10927.50      10642.82       165.30 o
   6   9   2        128.43        124.08        44.61 o
   7   9   2       4298.80       4189.36       188.99 o
   8   9   2         38.82         18.12        72.10 o
   9   9   2        593.18        768.18        90.45 o
   0  10   2       1821.68       1791.99        65.61 o
   1  10   2         64.91         60.15        31.92 o
   2  10   2        548.20        568.67        37.77 o
   3  10   2        288.26        319.94        28.29 o
   4  10   2        272.74        288.30        32.83 o
   5  10   2        155.31         77.73        39.44 o
   6  10   2        299.26        410.23        49.88 o
   7  10   2        132.34        178.02        53.22 o
   8  10   2        174.82        236.67        57.96 o
   9  10   2         44.12        103.46       108.81 o
   1  11   2       8642.03       8225.95       127.16 o
   2  11   2         52.44         29.78        35.26 o
   3  11   2       1959.37       1844.83        64.43 o
   4  11   2        810.58        818.38        40.04 o
   5  11   2        434.43        439.18        45.78 o
   6  11   2        171.36        229.92        52.88 o
   7  11   2         61.87         42.03        48.42 o
   8  11   2         92.70        251.83        97.71 o
   0  12   2         55.45         50.17        73.59 o
   1  12   2        293.97        331.88        63.73 o
   2  12   2         67.88         70.46        37.23 o
   3  12   2        204.28        180.57        49.82 o
   4  12   2        279.67        342.72        46.43 o
   5  12   2          3.02         -3.90        47.38 o
   6  12   2        113.42        185.83       145.64 o
   7  12   2        510.29        531.17       108.46 o
   8  12   2         84.18        134.50       282.11 o
   1  13   2       2624.12       2683.18       111.73 o
   2  13   2        325.77        305.59        48.82 o
   3  13   2       3237.63       3267.07        98.25 o
   4  13   2          7.15        -74.88        79.91 o
   5  13   2       1933.17       2060.20       144.37 o
   6  13   2         49.24         55.04        58.82 o
   7  13   2       1990.55       2483.15       367.78 o
   8  13   2         11.93        183.88       190.27 o
   0  14   2        491.73        476.95       101.52 o
   1  14   2        939.44        853.56        85.67 o
   2  14   2         17.66         20.29        68.74 o
   3  14   2        358.03        510.03        79.48 o
   4  14   2          4.90         12.50        59.91 o
   5  14   2         18.50        236.39       143.51 o
   6  14   2          8.96        -38.16       153.26 o
   7  14   2        235.55        866.46       306.80 o
   1  15   2       2271.13       2408.34       115.84 o
   2  15   2         54.21         -6.89        80.82 o
   3  15   2       1690.70       1701.17       112.18 o
   4  15   2          9.43         22.58        72.49 o
   5  15   2        873.27        870.25       169.24 o
   6  15   2          4.09         94.40       171.00 o
   7  15   2        298.39        793.71       301.01 o
   0  16   2         89.57         -1.19       101.38 o
   1  16   2        319.09        286.47        85.96 o
   2  16   2          1.42        -68.41        81.33 o
   3  16   2         72.23          4.45        79.90 o
   4  16   2          9.09         -0.66        79.53 o
   5  16   2         17.94       -157.37       162.83 o
   6  16   2          3.54         21.67       172.76 o
   1  17   2        202.98        260.41        79.58 o
   2  17   2          0.10         -0.35        85.58 o
   3  17   2         33.32         50.85        90.07 o
   4  17   2         64.85         89.64        99.97 o
   5  17   2         57.38        115.44       187.53 o
   0  18   2         17.77         21.13       117.83 o
   1  18   2        118.55        155.74        82.85 o
   2  18   2          8.28         27.32       101.36 o
   3  18   2        164.32        139.02       132.18 o
   4  18   2          0.16       -272.67       307.89 o
   5  18   2        171.89        650.16       353.05 o
   1  19   2          9.31         -1.62        98.66 o
   2  19   2         48.61        209.35       102.74 o
   3  19   2          7.79        -56.55       142.12 o
   4  19   2         15.34        395.16       466.42 o
   0  20   2         46.96         40.09       172.88 o
   1  20   2         54.45        604.41       245.68 o
   2  20   2         33.59        199.40       137.20 o
   1   1   3      29799.99      30062.78       360.44 o
   2   1   3         18.16         25.19        12.86 o
   3   1   3       4330.73       4070.34        54.29 o
   4   1   3       1387.13       1455.16        72.38 o
   5   1   3       7447.08       7340.75       113.22 o
   6   1   3         12.59        -12.98        24.76 o
   7   1   3       1483.16       1462.03        55.54 o
   8   1   3        375.62        426.93        49.12 o
   9   1   3       1246.79       1227.61        86.19 o
  10   1   3        115.80        198.65        72.85 o
   0   2   3      16007.86      16324.21       270.93 o
   1   2   3      13224.86      13919.59       160.62 o
   2   2   3       8908.00       9077.69        98.13 o
   3   2   3          0.91          3.29        16.25 o
   4   2   3       1121.08       1040.11        36.41 o
   5   2   3          0.23         18.38        32.17 o
   6   2   3       1089.29        986.68        52.54 o
   7   2   3          8.25          8.94        33.62 o
   8   2   3          1.09         65.17        49.58 o
   9   2   3          0.11          5.86        60.28 o
  10   2   3        218.56        255.57        76.04 o
   1   3   3       3565.88       3438.30        44.14 o
   2   3   3        514.98        507.13        18.93 o
   3   3   3       5484.86       5247.39        67.62 o
   4   3   3        295.19        238.67        27.13 o
   5   3   3       5078.19       5291.59       101.51 o
   6   3   3         82.68        105.67        37.44 o
   7   3   3        542.30        538.85        43.19 o
   8   3   3         47.51        190.34        55.78 o
   9   3   3         76.14         66.27        72.97 o
  10   3   3        117.96        -34.46        71.17 o
   0   4   3      22975.83      22941.80       363.75 o
   1   4   3       3560.27       3897.63        45.74 o
   2   4   3       1297.57       1305.51        27.59 o
   3   4   3        139.35        161.75        13.90 o
   4   4   3       2101.76       2001.89        48.57 o
   5   4   3        349.99        280.65        26.49 o
   6   4   3       3818.52       3581.98        80.69 o
   7   4   3       1907.16       1860.43        57.96 o
   8   4   3          3.34        -22.18        47.25 o
   9   4   3          3.20        -55.40        55.40 o
  10   4   3         92.78        139.11        74.26 o
   1   5   3       3222.20       3139.03        43.32 o
   2   5   3        507.81        476.50        19.95 o
   3   5   3         10.21         18.30        15.87 o
   4   5   3         63.85         56.11        19.71 o
   5   5   3       1731.38       1617.43        43.30 o
   7   5   3        210.92        251.51        48.09 o
   8   5   3        653.81        712.73        78.05 o
   9   5   3        423.28        357.47        61.86 o
  10   5   3        204.97        211.70        77.69 o
   0   6   3      39287.35      40531.53       492.73 o
   1   6   3        159.83        183.40        18.25 o
   2   6   3      11302.37      11515.19       112.86 o
   3   6   3         22.88         56.70        17.65 o
   4   6   3       5722.41       5317.45        71.67 o
   5   6   3          2.15        -10.72        15.08 o
   6   6   3       4059.48       4053.41       103.12 o
   7   6   3         42.62         39.80        45.16 o
   8   6   3        402.28        393.06        58.84 o
   9   6   3         34.54          1.79        56.70 o
  10   6   3        169.79        142.13        76.86 o
   1   7   3       4908.32       5029.15        73.32 o
   2   7   3         97.11        120.46        17.79 o
   3   7   3        779.29        779.56        22.79 o
   4   7   3          2.86         -1.59        19.60 o
   5   7   3        900.73        937.72        51.29 o
   6   7   3        106.42         73.93        43.05 o
   7   7   3         56.93        -32.30        46.36 o
   8   7   3        134.92        138.71        82.08 o
   9   7   3        122.46         92.22        66.63 o
   0   8   3      16587.58      16851.13       282.02 o
   1   8   3        338.65        338.66        17.78 o
   2   8   3       5956.16       5768.57        70.87 o
   3   8   3        107.98        105.59        20.26 o
   4   8   3       3425.88       3440.48       133.03 o
   5   8   3        385.83        440.36        43.08 o
   6   8   3       4682.91       4605.49       112.96 o
   7   8   3         28.15         85.92        50.43 o
   8   8   3        525.02        681.45        76.42 o
   9   8   3         36.10        -62.12        62.12 o
   1   9   3        904.84        946.47        28.43 o
   2   9   3        215.04        238.91        24.98 o
   3   9   3        320.52        385.94        22.01 o
   4   9   3         68.87         69.01        27.26 o
   5   9   3         62.91        110.49        38.26 o
   6   9   3        197.19        160.86        45.65 o
   7   9   3        135.73        297.15       134.01 o
   8   9   3         40.00         29.65        55.77 o
   9   9   3         42.60        213.12        82.81 o
   0  10   3      13442.32      13611.51       329.95 o
   1  10   3         20.14         19.29        29.15 o
   2  10   3       4959.66       4917.44        84.71 o
   3  10   3       1486.46       1524.05        51.52 o
   4  10   3       4562.90       4581.50        85.21 o
   5  10   3          8.55        -31.78        65.18 o
   6  10   3       2224.35       2146.35       187.10 o
   7  10   3         39.74         85.74        50.98 o
   8  10   3        233.67        332.85        64.57 o
   9  10   3        149.62        310.79       103.27 o
   1  11   3         39.50         49.03        57.07 o
   2  11   3         91.66        119.27        39.95 o
   3  11   3       1446.81       1433.13        56.05 o
   4  11   3       1260.86       1304.10        56.61 o
   5  11   3       1743.27       2006.19        82.57 o
   6  11   3        105.05        155.98        46.41 o
   7  11   3        260.17        350.62        98.64 o
   8  11   3         55.70        -20.41        77.12 o
   0  12   3       4526.84       4199.14       212.72 o
   1  12   3        296.73        316.57        30.91 o
   2  12   3       1740.44       1681.79        68.69 o
   3  12   3        279.17        219.78        40.92 o
   4  12   3       1279.65       1311.33        87.52 o
   5  12   3        870.91        994.76       132.48 o
   6  12   3        211.38        301.95       106.82 o
   7  12   3         45.55        163.04       116.10 o
   8  12   3        527.81        681.20        97.09 o
   1  13   3        186.27        277.40        70.15 o
   2  13   3        624.58        667.04        71.70 o
   3  13   3       1640.18       1639.94        72.89 o
   4  13   3        133.20         61.36        45.65 o
   5  13   3        700.85        755.41       109.14 o
   6  13   3         61.04        151.48        63.67 o
   7  13   3        115.95        276.13       134.64 o
   8  13   3         44.59        179.48        87.89 o
   0  14   3        828.26        947.51       118.28 o
   1  14   3         23.52         61.11        68.04 o
   2  14   3       1283.35       1325.11        59.43 o
   3  14   3        121.78         76.09        78.87 o
   4  14   3        949.94       1001.31        71.22 o
   5  14   3         41.61         30.41        73.15 o
   6  14   3        823.10        800.27       125.37 o
   7  14   3          1.13         -2.18       134.12 o
   1  15   3       1164.48       1146.56        90.34 o
   2  15   3        113.18         -0.34        72.92 o
   3  15   3       1549.70       1573.93       103.60 o
   4  15   3         86.94         85.85        80.91 o
   5  15   3        331.37        249.54       124.86 o
   6  15   3          7.12        194.43       197.71 o
   7  15   3        188.80         43.59       302.30 o
   0  16   3       1304.43       1085.82       131.07 o
   1  16   3          8.00        -27.24        71.09 o
   2  16   3        345.86        391.69        89.39 o
   3  16   3          0.60        -45.63        77.10 o
   4  16   3        300.38        509.84       122.97 o
   5  16   3          0.09        136.54       208.54 o
   6  16   3        314.87        566.11       202.48 o
   1  17   3        512.05        489.73        82.80 o
   2  17   3          0.08        -40.66        83.85 o
   3  17   3        630.40        595.02       118.88 o
   4  17   3         65.01        154.04       202.90 o
   5  17   3        260.32        603.41       258.58 o
   0  18   3          0.50        -89.63       111.22 o
   1  18   3         70.79        167.56        95.93 o
   2  18   3        126.18        163.55       115.64 o
   3  18   3         30.55        241.15       168.61 o
   4  18   3         18.06        -97.66       252.05 o
   5  18   3         40.37         -0.58       332.95 o
   1  19   3        436.99        543.76       121.72 o
   2  19   3          0.84         35.38        99.01 o
   3  19   3         83.27        242.75       279.51 o
   4  19   3         11.75       -233.21       453.46 o
   0  20   3        171.92        215.29       185.03 o
   1  20   3         25.43        315.88       162.24 o
   2  20   3         75.75        299.54       161.80 o
   0   0   4     115090.07      97648.87     14779.78 o
   1   0   4        148.20         34.01        45.81 o
   2   0   4     314845.69     314314.06      3855.39 o
   3   0   4         18.82         -1.59        22.76 o
   4   0   4      16125.20      15598.50       265.93 o
   5   0   4          4.49         -3.47        46.62 o
   6   0   4       9710.21       9778.92       257.65 o
   7   0   4        350.95        295.16        71.00 o
   8   0   4       3535.30       3219.79       141.49 o
   9   0   4        654.32        454.74        99.61 o
  10   0   4        983.34        887.21       125.91 o
   1   1   4       8006.97       8422.72       147.10 o
   2   1   4       2847.31       2901.80        45.43 o
   3   1   4      11255.29      11916.56       111.38 o
   4   1   4        205.17        169.39        20.59 o
   5   1   4          1.41         17.62        19.48 o
   6   1   4          2.35        -33.59        33.59 o
   7   1   4         82.55        122.70        58.26 o
   8   1   4         23.57         14.75        49.69 o
   9   1   4        217.88        266.62        80.41 o
  10   1   4         23.96        -66.74        66.74 o
   0   2   4       8684.99       8508.44       183.62 o
   1   2   4       2302.58       2374.91        54.00 o
   2   2   4       6200.56       6425.65        78.79 o
   3   2   4       1282.86       1243.05        28.10 o
   4   2   4      22386.99      22102.35       262.01 o
   5   2   4         39.27         36.55        24.55 o
   6   2   4       6894.47       6708.79       112.90 o
   7   2   4         84.94         69.59        40.63 o
   8   2   4       2758.26       2647.29        88.18 o
   9   2   4         70.98         42.02        61.93 o
  10   2   4        968.81       1068.09        93.00 o
   1   3   4        685.15        624.79        26.31 o
   2   3   4       1780.92       1871.33        43.09 o
   3   3   4        126.11        121.30        18.49 o
   4   3   4         10.85          4.55        26.20 o
   5   3   4       1192.74       1250.63        48.20 o
   6   3   4       1024.45        932.06        59.00 o
   7   3   4         33.52         59.12        37.17 o
   8   3   4          4.33        -18.86        32.17 o
   9   3   4        348.75        318.74        69.20 o
  10   3   4        431.00        488.36       108.21 o
   0   4   4      13267.32      13281.15       204.31 o
   1   4   4       2813.28       3070.41        43.50 o
   2   4   4       6575.70       6200.24        74.49 o
   3   4   4        186.48        220.70        21.37 o
   4   4   4       3034.60       2866.30        58.74 o
   5   4   4        225.62        340.74        35.48 o
   6   4   4       1656.03       1658.76        70.38 o
   7   4   4       1469.17       1390.38        55.77 o
   8   4   4        340.42        464.28        56.31 o
   9   4   4         54.01         -2.78        67.09 o
  10   4   4        276.07        206.13       108.33 o
   1   5   4        354.19        373.01        18.15 o
   2   5   4         53.76         31.08        17.72 o
   3   5   4        970.19        994.58        28.28 o
   4   5   4       2438.10       2510.46        51.78 o
   5   5   4         69.31         49.98        23.23 o
   6   5   4        420.12        447.13        31.33 o
   7   5   4         26.46          6.03        35.78 o
   8   5   4        627.51        666.25        61.52 o
   9   5   4          2.97         41.17        57.89 o
  10   5   4        186.50         88.36        75.29 o
   0   6   4      18697.80      19604.62       296.93 o
   1   6   4        893.92        928.55        28.33 o
   2   6   4       7719.73       7684.46        94.44 o
   3   6   4       1017.23        993.87        35.99 o
   4   6   4       5272.62       5323.97        72.91 o
   5   6   4         57.08         79.68        23.50 o
   6   6   4       1494.59       1554.06        43.52 o
   7   6   4          6.52         29.55        47.14 o
   8   6   4       1002.85       1019.61        70.65 o
   9   6   4         36.48         45.61        57.44 o
  10   6   4        505.86        403.99        81.97 o
   1   7   4        165.62        157.51        21.10 o
   2   7   4        284.39        304.46        26.13 o
   3   7   4         62.39         78.47        13.18 o
   4   7   4         47.87         48.14        25.69 o
   5   7   4        179.61        166.81        19.49 o
   6   7   4        546.34        518.69        88.43 o
   7   7   4        313.18        275.40        51.87 o
   8   7   4         62.51        127.45        59.56 o
   9   7   4          2.08         40.86        59.61 o
   0   8   4       2015.59       2075.38        89.91 o
   1   8   4       7597.73       8496.37       118.73 o
   2   8   4        509.91        511.93        27.32 o
   3   8   4        868.55        901.97        26.21 o
   4   8   4        518.16        516.09        20.46 o
   5   8   4         48.14         60.34        31.25 o
   6   8   4        579.64        578.89        68.79 o
   7   8   4          2.57        -27.37        46.30 o
   8   8   4         86.95         89.92        62.66 o
   9   8   4         28.92        125.74        63.25 o
   1   9   4          2.00         16.91        19.44 o
   2   9   4         24.49         21.23        15.29 o
   3   9   4         14.38        -23.53        23.53 o
   4   9   4        276.95        265.48        29.01 o
   5   9   4         43.16         63.31        72.19 o
   6   9   4         98.68         86.34        46.64 o
   7   9   4        269.62        300.16        54.59 o
   8   9   4        156.95        127.32        69.09 o
   9   9   4         33.60        237.68       130.90 o
   0  10   4         51.65         58.23        31.18 o
   1  10   4        261.91        223.90        22.24 o
   2  10   4         40.02         25.01        14.63 o
   3  10   4       2056.78       2178.42        54.70 o
   4  10   4        481.29        536.41        42.42 o
   5  10   4       1071.92       1103.11        59.63 o
   6  10   4        280.26        243.38        51.97 o
   7  10   4        957.06       1038.96        73.55 o
   8  10   4        192.76        396.65        91.64 o
   9  10   4          3.50        -26.99        94.63 o
   1  11   4         17.54         19.21        22.66 o
   2  11   4       1386.60       1337.05        48.62 o
   3  11   4       1145.58       1119.27        50.52 o
   4  11   4        785.56        871.19        78.48 o
   5  11   4        631.54        584.04        56.16 o
   6  11   4       3882.00       4372.38       235.40 o
   7  11   4        343.30        319.37        84.84 o
   8  11   4        453.41        567.02       118.28 o
   0  12   4       1276.09       1258.85        50.17 o
   1  12   4       1248.97       1202.19        60.35 o
   2  12   4        129.21        107.80        44.10 o
   3  12   4         92.67         20.01        37.42 o
   4  12   4          4.06         52.77        67.19 o
   5  12   4          5.11        284.91        83.51 o
   6  12   4          1.87        -80.17        88.51 o
   7  12   4         87.89        -34.42       104.84 o
   8  12   4         19.69        495.65       302.30 o
   1  13   4        333.15        266.49        49.54 o
   2  13   4        231.80        223.02        74.72 o
   3  13   4        709.44        708.46        58.26 o
   4  13   4          6.76        -33.82        43.10 o
   5  13   4         56.75         63.65        70.74 o
   6  13   4         27.34         17.35        64.97 o
   7  13   4         98.49        765.34       286.04 o
   8  13   4        104.37        214.53       104.97 o
   0  14   4        569.23        592.36       100.47 o
   1  14   4          6.55         54.97        67.78 o
   2  14   4       3950.45       4106.84       214.57 o
   3  14   4         31.53        -19.55        47.42 o
   4  14   4       1746.99       1726.62        96.20 o
   5  14   4        204.11        246.54        65.33 o
   6  14   4       1546.00       1504.67       134.86 o
   7  14   4          6.46         48.47        76.43 o
   1  15   4        249.20        301.27       107.67 o
   2  15   4         97.58        -25.07        72.03 o
   3  15   4        144.50         82.71        73.52 o
   4  15   4        237.70        261.55       101.46 o
   5  15   4         44.87         37.87       178.74 o
   6  15   4        118.35        457.38       199.42 o
   7  15   4         67.23        166.23       117.70 o
   0  16   4       5323.68       5003.72       265.92 o
   1  16   4         41.33        110.56        70.49 o
   2  16   4       2241.41       2219.31       122.20 o
   3  16   4          0.59        -74.47        74.47 o
   4  16   4       2310.91       2166.83       223.47 o
   5  16   4          0.34       -156.49       187.82 o
   6  16   4        896.16       1281.49       343.96 o
   1  17   4          0.23          7.44        72.69 o
   2  17   4          0.06         84.69        95.24 o
   3  17   4          0.50        -36.82       104.12 o
   4  17   4          0.62         11.33       122.02 o
   5  17   4          8.93        111.66       211.61 o
   0  18   4        357.05        471.62       122.37 o
   1  18   4        109.06        134.77        94.36 o
   2  18   4        509.73        671.36       163.77 o
   3  18   4          9.47         23.83       116.16 o
   4  18   4        230.64        303.08       195.22 o
   5  18   4          0.04       -191.10       443.74 o
   1  19   4          3.66        123.92       113.83 o
   2  19   4          0.98         62.15       108.90 o
   3  19   4        168.81        246.11       138.62 o
   0  20   4        566.55        688.16       252.35 o
   1  20   4         95.42         66.01       123.51 o
   2  20   4        517.34        598.21       130.81 o
   1   1   5      34436.66      35642.44       599.61 o
   2   1   5          3.98         10.84        18.51 o
   3   1   5      23696.02      23361.15       239.91 o
   4   1   5        506.23        499.76        30.88 o
   5   1   5       7688.16       7999.94       172.92 o
   6   1   5       1387.56       1239.23        57.85 o
   7   1   5       2238.05       1996.57       112.62 o
   8   1   5        201.82        169.01        52.30 o
   9   1   5       1106.36       1040.72        83.78 o
  10   1   5          0.74        -64.17        67.60 o
   0   2   5       1403.48       1431.89        90.91 o
   1   2   5       7927.16       8495.32       132.29 o
   2   2   5        130.71        214.57        51.34 o
   3   2   5        100.70         80.43        17.74 o
   4   2   5       3751.10       3928.44        67.67 o
   5   2   5        198.30        224.78        24.51 o
   6   2   5         26.02         -1.49        35.75 o
   7   2   5          0.21        -29.21        41.89 o
   8   2   5        270.87        301.86        59.38 o
   9   2   5        433.17        421.89        69.86 o
  10   2   5          1.91          5.32        71.62 o
   1   3   5       5940.25       5675.56        90.76 o
   2   3   5       6689.00       6889.47        88.15 o
   3   3   5      13967.96      13553.74       157.21 o
   4   3   5        107.69        120.65        22.49 o
   5   3   5       1094.30       1013.23        44.99 o
   6   3   5       1611.40       1565.37        63.29 o
   7   3   5       3524.82       3382.96       105.67 o
   8   3   5         24.10         92.92        41.05 o
   9   3   5        648.32        657.13       101.80 o
  10   3   5        628.49        606.71        89.59 o
   0   4   5       6799.19       7016.82       146.64 o
   1   4   5       1358.98       1384.20        88.62 o
   2   4   5       1330.60       1343.06        35.64 o
   3   4   5       3588.23       4015.81        71.91 o
   4   4   5        255.22        257.71        25.62 o
   5   4   5        669.53        670.95        38.21 o
   6   4   5          6.37         59.13        38.60 o
   7   4   5         56.10         -0.48        34.91 o
   8   4   5       1602.01       1490.33        76.27 o
   9   4   5        424.75        405.24        66.42 o
  10   4   5        170.89        221.89        87.78 o
   1   5   5       2332.10       2240.90        39.88 o
   2   5   5        284.35        354.08        22.93 o
   3   5   5       4269.22       4245.36        74.85 o
   4   5   5       2816.92       3248.62        54.31 o
   5   5   5       2618.48       2564.29        58.07 o
   6   5   5        726.82        714.57        38.51 o
   7   5   5        552.50        502.44        40.77 o
   8   5   5         99.67        125.45        63.10 o
   9   5   5        372.02        346.83        66.18 o
  10   5   5        263.80        145.64        74.37 o
   0   6   5       4923.14       4757.23       136.58 o
   2   6   5       6869.36       6760.75        93.08 o
   3   6   5         30.39         25.77        27.77 o
   4   6   5       3793.87       3739.91        57.26 o
   5   6   5         85.45         83.45        25.33 o
   6   6   5        733.33        714.39        37.13 o
   7   6   5          6.50        -19.57        43.57 o
   8   6   5        786.33        826.39        69.60 o
   9   6   5        174.33        168.92        61.76 o
  10   6   5        426.43        270.77        79.28 o
   1   7   5       3560.31       3528.16        73.79 o
   2   7   5        185.41        201.88        23.71 o
   3   7   5       3089.26       3005.39        69.39 o
   4   7   5        611.35        644.27        24.88 o
   5   7   5        776.04        776.97        49.51 o
   6   7   5         60.75         74.41        32.11 o
   7   7   5        404.71        393.87        54.69 o
   8   7   5         49.97         98.83        54.20 o
   9   7   5        173.07        249.57        63.65 o
   0   8   5        140.67        229.70        55.84 o
   1   8   5        879.27        952.19        37.21 o
   2   8   5       7805.07       7823.54       127.65 o
   3   8   5        197.60        175.00        29.37 o
   4   8   5       2568.32       2496.23        48.19 o
   5   8   5        180.47        156.35        20.96 o
   6   8   5       1562.03       1597.49        73.08 o
   7   8   5         25.81        106.94        48.52 o
   8   8   5       1727.05       1987.49       157.80 o
   9   8   5        170.57        108.50        67.21 o
   1   9   5        982.77        991.69        39.69 o
   2   9   5        937.13        929.32        42.61 o
   3   9   5       1555.41       1565.38        35.66 o
   4   9   5        547.86        594.35        35.75 o
   5   9   5          9.51          5.02        33.16 o
   6   9   5        121.98        128.38        45.39 o
   7   9   5         59.56        105.51        88.29 o
   8   9   5          0.47        151.91       164.56 o
   9   9   5         17.30         31.26        90.43 o
   0  10   5       1629.05       1598.79        90.60 o
   1  10   5         24.54         -4.99        18.25 o
   2  10   5       2928.99       2907.83       149.07 o
   3  10   5       1282.75       1344.17        34.82 o
   4  10   5       3371.82       3446.56        93.66 o
   5  10   5         69.88         42.43        39.38 o
   6  10   5         13.23         22.01        49.97 o
   7  10   5       1263.78       1379.93       106.80 o
   8  10   5        456.11        606.76        96.36 o
   9  10   5          3.40        118.46        95.67 o
   1  11   5          5.14         10.12        27.91 o
   2  11   5        667.14        594.14        24.38 o
   3  11   5         10.75          5.70        26.50 o
   4  11   5        529.01        583.67        59.95 o
   5  11   5        731.09        712.89        69.48 o
   6  11   5       2351.84       2708.52       177.39 o
   7  11   5        135.15        461.76       217.33 o
   8  11   5        293.78        339.07        97.12 o
   0  12   5       2182.24       2219.80        87.31 o
   1  12   5        326.97        339.24        26.63 o
   2  12   5         41.53        -15.71        33.98 o
   3  12   5         78.56        104.46        38.95 o
   4  12   5        245.53        317.89        54.38 o
   5  12   5        320.52        267.42        52.90 o
   6  12   5        938.04        875.32       147.62 o
   7  12   5        203.39        126.64        82.86 o
   8  12   5        121.07        154.78       218.53 o
   1  13   5       2754.09       2743.49        86.62 o
   2  13   5         66.72         15.56        46.21 o
   3  13   5          8.95          7.95        39.13 o
   4  13   5         48.69         59.13        57.10 o
   5  13   5       1065.62       1081.65        99.78 o
   6  13   5        224.24        109.50        98.73 o
   7  13   5        128.24        293.93        78.30 o
   8  13   5         14.53        -43.57       111.22 o
   0  14   5       1522.56       1430.87       117.30 o
   1  14   5         83.48         91.93        39.42 o
   2  14   5       1788.51       1894.72       108.66 o
   3  14   5         67.27         23.34        48.64 o
   4  14   5        449.81        432.58        52.37 o
   5  14   5          2.09         44.31        88.20 o
   6  14   5        187.15        255.38        71.53 o
   7  14   5         82.32         74.07        69.94 o
   1  15   5       1678.98       1713.97       101.16 o
   2  15   5         23.79        -18.12        72.82 o
   3  15   5        829.65        805.20        92.11 o
   4  15   5         52.30         45.06        58.52 o
   5  15   5       1208.28       1371.34        91.74 o
   6  15   5         33.41        114.13        96.02 o
   7  15   5        374.83        411.14       111.94 o
   0  16   5         18.09        240.25       103.87 o
   1  16   5          6.12        -38.49        68.47 o
   2  16   5        183.40        105.10        78.76 o
   3  16   5          0.14        127.23       101.85 o
   4  16   5        215.36        325.53       119.65 o
   5  16   5          2.75        488.38       299.86 o
   6  16   5         56.06        568.84       259.10 o
   1  17   5        730.91        648.58        96.26 o
   2  17   5         95.53        187.86       100.63 o
   3  17   5        974.27        852.93       234.72 o
   4  17   5          7.48        172.99       173.83 o
   0  18   5         18.91         57.18       152.77 o
   1  18   5         13.53        149.60        98.90 o
   2  18   5         21.94         20.72       103.57 o
   3  18   5          1.20       -115.08       115.08 o
   4  18   5          0.97        148.67       305.30 o
   1  19   5        464.14        561.70       171.41 o
   2  19   5         16.73        173.06       116.11 o
   3  19   5        453.26        634.43       169.36 o
   0  20   5        231.30        258.38       284.94 o
   1  20   5         85.01         46.07       174.79 o
   2  20   5          0.13         56.92       221.26 o
   0   0   6       2218.20       2299.11       104.19 o
   1   0   6      24380.55      24938.21       609.23 o
   2   0   6      15438.36      16345.02       281.81 o
   3   0   6       5834.46       6580.43       136.47 o
   4   0   6       2286.42       2212.49        75.39 o
   5   0   6         45.85         68.49        59.92 o
   6   0   6        749.22        750.67        75.48 o
   7   0   6         56.52         49.75        69.83 o
   8   0   6          0.53         46.33        75.48 o
   9   0   6         67.99         75.53        95.55 o
  10   0   6         69.07        156.96       101.90 o
   1   1   6       1413.72       1220.19        79.21 o
   2   1   6      60639.15      65317.62       712.78 o
   3   1   6       2434.47       2645.61        69.58 o
   4   1   6       2491.61       2595.98        57.00 o
   5   1   6        138.38        203.63        35.41 o
   6   1   6        810.36        764.41        60.78 o
   7   1   6         62.73          9.62        46.85 o
   8   1   6        589.22        502.75       167.37 o
   9   1   6        346.96        356.25        68.41 o
  10   1   6        119.04         -1.03        69.45 o
   0   2   6       1807.86       1914.06       184.65 o
   1   2   6      16709.12      18317.36       328.95 o
   2   2   6       1077.30       1081.23        39.17 o
   3   2   6         95.33         52.03        31.74 o
   4   2   6        607.79        615.35        27.45 o
   5   2   6          2.14        -28.36        28.36 o
   6   2   6         28.76          2.44        35.81 o
   7   2   6         64.86          0.21        43.85 o
   8   2   6         86.24         80.43        52.92 o
   9   2   6        866.45        805.13        78.43 o
  10   2   6         74.78        -40.77        68.81 o
   1   3   6       8661.91       8690.96       139.90 o
   2   3   6       2653.38       2665.15        50.13 o
   3   3   6       8685.58       8981.04       134.80 o
   4   3   6       3390.84       3723.05        76.97 o
   5   3   6       1036.10       1049.31        37.87 o
   6   3   6         40.34         39.12        27.04 o
   7   3   6        761.68        736.16        56.72 o
   8   3   6         43.74        -46.65        46.65 o
   9   3   6        101.23        113.96        59.65 o
  10   3   6         67.31         62.18        72.44 o
   0   4   6       1654.23       1608.64       105.10 o
   1   4   6        658.73        710.22        29.84 o
   2   4   6       3536.94       3733.73        62.53 o
   3   4   6       2578.72       2722.73       112.02 o
   4   4   6        164.24        214.76        19.89 o
   5   4   6       1949.86       2019.16        80.92 o
   6   4   6         22.47         35.08        38.09 o
   7   4   6          3.34         37.14        44.69 o
   8   4   6        129.04         86.85        37.51 o
   9   4   6        887.24        873.09        75.19 o
  10   4   6         81.67        209.44        76.41 o
   1   5   6      12571.20      12265.61       165.60 o
   2   5   6        332.54        316.56        24.92 o
   3   5   6        596.60        417.30        34.48 o
   4   5   6          7.71         32.14        15.28 o
   5   5   6       4773.93       4908.65        81.03 o
   6   5   6        123.23         92.49        31.77 o
   7   5   6         74.09        104.98        38.08 o
   8   5   6          6.97         95.42        51.92 o
   9   5   6        312.49        337.57        78.37 o
  10   5   6         24.68         11.92        80.66 o
   0   6   6         38.84         43.38        44.32 o
   1   6   6        295.46        297.37        25.71 o
   2   6   6       2616.30       2786.03        60.50 o
   3   6   6        522.78        506.30        35.84 o
   4   6   6        332.01        353.25        21.38 o
   5   6   6        183.83        184.27        28.12 o
   6   6   6        160.79        133.30        32.15 o
   7   6   6         30.14         16.57        36.99 o
   8   6   6         31.80         35.57        59.15 o
   9   6   6        109.60        133.36        81.57 o
   1   7   6      36079.25      35599.16       427.59 o
   2   7   6        193.20        261.62        26.84 o
   3   7   6      33842.21      33175.34       449.39 o
   4   7   6        156.96        108.32        28.45 o
   5   7   6       7337.97       7268.62       110.98 o
   6   7   6        172.06         97.21        34.45 o
   7   7   6       2521.46       2524.90       103.20 o
   8   7   6         36.58         58.12        58.70 o
   9   7   6       1315.90       1475.15       112.84 o
   0   8   6       1813.46       1825.80       115.36 o
   1   8   6          5.44        -12.74        20.90 o
   2   8   6        429.56        391.52        35.15 o
   3   8   6         15.66        -22.67        34.02 o
   4   8   6       1196.95       1212.09        40.03 o
   5   8   6        176.43        210.19        32.88 o
   6   8   6          4.46        -26.91        26.91 o
   7   8   6          3.23        -71.10        71.10 o
   8   8   6          3.72         31.60        68.91 o
   9   8   6         67.96        156.97        92.12 o
   1   9   6       9846.92       8925.39       133.44 o
   2   9   6        205.71        185.13        43.46 o
   3   9   6       9561.58       9086.05       155.58 o
   4   9   6          1.55        -40.55        40.55 o
   5   9   6       6641.00       6546.81        98.99 o
   6   9   6          0.24        -86.64        86.64 o
   7   9   6       1832.31       1956.28       141.19 o
   8   9   6         16.98        110.28        81.41 o
   9   9   6       1503.34       1692.42       128.63 o
   0  10   6        612.95        532.62        40.39 o
   1  10   6         95.78         91.67        27.14 o
   2  10   6        387.41        415.59        37.11 o
   3  10   6         55.88         48.85        18.57 o
   4  10   6        241.39        244.55        21.11 o
   5  10   6          2.16         94.13        49.04 o
   6  10   6        752.92        648.35       131.88 o
   7  10   6         69.60        161.77        94.90 o
   8  10   6        478.10        558.96       112.60 o
   9  10   6         20.89        -43.01       151.94 o
   1  11   6       3321.70       3060.06        62.42 o
   2  11   6         19.66         42.42        36.56 o
   3  11   6       3557.19       3378.82        58.63 o
   4  11   6        118.69        194.94        43.46 o
   5  11   6        690.78        904.15       114.50 o
   6  11   6        142.73        199.90        72.39 o
   7  11   6        796.98       1110.98       102.03 o
   8  11   6        551.64        684.33       101.93 o
   0  12   6        306.00        338.15        52.20 o
   1  12   6        875.95        804.35        41.14 o
   2  12   6       1864.03       1819.30        42.30 o
   3  12   6        144.24         85.46        51.98 o
   4  12   6         11.69         -6.14        43.31 o
   5  12   6         22.21         41.66        56.18 o
   6  12   6          0.08        -63.68        63.68 o
   7  12   6        244.98        360.28       102.93 o
   8  12   6          1.55        -88.22        88.22 o
   1  13   6       3772.80       3638.86        98.31 o
   2  13   6       1183.13       1207.63        68.46 o
   3  13   6       1887.37       1640.20        67.32 o
   4  13   6         73.07        148.67        50.71 o
   5  13   6       3089.64       3397.09       308.39 o
   6  13   6        240.54        266.73        95.34 o
   7  13   6        677.95        846.23        93.86 o
   8  13   6          4.44        -38.92       143.54 o
   0  14   6       1256.73       1323.48       111.09 o
   1  14   6         62.60         61.58        43.37 o
   2  14   6        390.11        339.21        54.06 o
   3  14   6          4.53         -8.66        42.39 o
   4  14   6         15.22        -89.08        89.08 o
   5  14   6        296.36        512.73       146.82 o
   6  14   6         77.33        226.62        74.22 o
   7  14   6         47.51         33.44       118.12 o
   1  15   6       1552.34       1646.87        86.71 o
   2  15   6        133.06         60.39        78.89 o
   3  15   6       1162.35       1070.94        94.92 o
   4  15   6        103.83         21.10        62.93 o
   5  15   6        879.92        958.75        95.55 o
   6  15   6         58.62        110.82        69.60 o
   7  15   6        397.42        363.09       165.03 o
   0  16   6        118.05        273.11       114.24 o
   1  16   6        497.18        477.67        76.95 o
   2  16   6         17.86         85.47       153.08 o
   3  16   6        108.34        100.12       122.57 o
   4  16   6         56.66        215.00       112.82 o
   5  16   6          3.11        130.31       200.72 o
   6  16   6         69.22        416.95       220.74 o
   1  17   6         54.48         50.30        93.32 o
   2  17   6         38.07         40.01       100.76 o
   3  17   6        111.62        242.43       132.17 o
   4  17   6         16.47         10.05       245.75 o
   5  17   6         10.53        343.74       585.58 o
   0  18   6         71.94        169.90       176.52 o
   1  18   6          5.45         43.33       109.50 o
   2  18   6         13.76        185.84       142.92 o
   3  18   6         88.20        163.90       167.84 o
   4  18   6         23.29        255.57       216.76 o
   1  19   6         11.32        -16.61       178.41 o
   2  19   6         59.80         -5.01       114.68 o
   3  19   6         23.38        103.26       134.46 o
   0  20   6         49.74         19.53       179.58 o
   1  20   6         58.60        -99.31       180.82 o
   1   1   7      21643.16      22767.15       396.75 o
   2   1   7      10683.83      10783.04       167.34 o
   3   1   7      16970.68      16733.61       245.57 o
   4   1   7        240.00        189.11        28.81 o
   5   1   7       2541.47       2588.97        73.32 o
   6   1   7       1174.68       1215.53        60.18 o
   7   1   7        437.18        501.93        56.00 o
   8   1   7        565.98        721.48        82.28 o
   9   1   7       1054.09        925.35        80.95 o
  10   1   7         44.19         -2.90        91.26 o
   0   2   7       4575.94       4969.16       124.09 o
   1   2   7       1085.95       1034.74        45.57 o
   2   2   7       3092.00       3239.69        74.12 o
   3   2   7        581.57        547.75        41.76 o
   4   2   7        506.95        535.32        30.62 o
   5   2   7        365.79        325.63        36.10 o
   6   2   7         92.79        123.37        41.18 o
   7   2   7          0.07         -9.41        44.92 o
   8   2   7        710.42        818.92        73.03 o
   9   2   7          4.86        -49.11        60.28 o
  10   2   7        261.12        280.20       183.60 o
   1   3   7      11521.59      11454.66       189.21 o
   2   3   7        596.95        544.44        39.36 o
   3   3   7       5718.98       5441.21       113.72 o
   4   3   7         18.97         34.92        28.11 o
   5   3   7       2456.04       2623.10        87.45 o
   6   3   7        784.27        769.69        50.82 o
   7   3   7          5.28         38.05        44.54 o
   8   3   7        732.94        714.62        72.19 o
   9   3   7         44.01        102.86        59.68 o
  10   3   7         38.08         44.53        83.43 o
   0   4   7        130.35         80.70        25.30 o
   1   4   7       1163.28       1170.24        64.09 o
   2   4   7       6745.57       6782.25       112.32 o
   3   4   7        213.70        189.99        27.68 o
   4   4   7       6073.71       5975.32       119.88 o
   5   4   7        156.80        192.66        25.60 o
   6   4   7        223.85        193.75        27.13 o
   7   4   7          0.36         15.50        46.22 o
   8   4   7        709.99        806.54        72.19 o
   9   4   7        281.86        350.92        72.63 o
  10   4   7         59.52        108.95       131.18 o
   1   5   7        479.24        379.93        45.93 o
   2   5   7        153.48        187.03        22.17 o
   3   5   7         98.84         77.58        45.56 o
   4   5   7       1432.32       1473.21        64.85 o
   5   5   7       1549.07       1575.42        53.41 o
   6   5   7        119.10        164.71        35.82 o
   7   5   7        261.62        199.43        44.40 o
   8   5   7        938.70        825.60        77.70 o
   9   5   7         92.71        136.04        68.86 o
  10   5   7        267.82        160.51       110.92 o
   0   6   7       1279.62       1167.75        74.46 o
   1   6   7       1068.52       1056.17        50.58 o
   2   6   7      18199.24      18059.92       231.53 o
   3   6   7       1772.32       1761.72        63.94 o
   4   6   7       6752.15       6821.42       136.77 o
   5   6   7         67.69         92.89        30.05 o
   6   6   7       1274.47       1221.26        54.39 o
   7   6   7        232.42        229.31        42.87 o
   8   6   7       1874.58       1947.14        92.96 o
   9   6   7         20.17        -76.53       124.83 o
   1   7   7        492.40        383.35        53.88 o
   2   7   7        358.67        425.94        34.03 o
   3   7   7       1275.49       1224.89        56.97 o
   4   7   7        642.41        631.04        44.97 o
   5   7   7        510.50        542.60        32.45 o
   6   7   7         36.76        -12.70        38.57 o
   7   7   7        243.40        223.77        38.09 o
   8   7   7        140.57        119.18        78.93 o
   9   7   7         72.17         24.89       108.93 o
   0   8   7         64.14        -45.73        48.79 o
   1   8   7         82.46         31.13        20.50 o
   2   8   7      15888.68      15993.23       225.59 o
   3   8   7        220.60        284.07        39.55 o
   4   8   7       6617.44       6656.83       129.01 o
   5   8   7         14.24        -27.41        31.82 o
   6   8   7        668.79        658.17        50.14 o
   7   8   7         23.46        -69.94        69.94 o
   8   8   7       2734.22       3062.28       221.60 o
   9   8   7          1.07        -20.92        92.10 o
   1   9   7        149.82        104.23        31.47 o
   2   9   7         30.63         14.61        38.71 o
   3   9   7        821.47        927.28        51.54 o
   4   9   7        281.78        265.37        21.83 o
   5   9   7         59.68         82.40        33.71 o
   7   9   7        109.92        105.42        81.81 o
   8   9   7         61.42         98.91       112.67 o
   9   9   7         94.76        191.18       119.84 o
   0  10   7        973.35        958.76        48.24 o
   1  10   7         33.98         49.06        25.71 o
   2  10   7      11083.22      10880.29       191.34 o
   3  10   7         17.48          5.00        41.41 o
   4  10   7       2719.26       2863.97        78.79 o
   5  10   7        229.76        249.68        30.59 o
   6  10   7        317.41        384.68       107.61 o
   7  10   7          7.49         40.02        78.92 o
   8  10   7       2706.18       2840.02       270.69 o
   9  10   7         64.16         72.77       130.40 o
   1  11   7       1386.79       1427.14        38.91 o
   2  11   7        933.89        884.97        48.59 o
   3  11   7          9.93         12.38        24.69 o
   4  11   7          3.01         10.44        25.81 o
   5  11   7         49.25         67.77        83.92 o
   6  11   7          0.32         23.21        86.10 o
   7  11   7         31.11        -66.03       128.79 o
   8  11   7         28.27         90.19        97.10 o
   0  12   7        203.46        185.37        48.83 o
   1  12   7       1687.22       1551.81        50.52 o
   2  12   7       3764.62       3815.97        83.88 o
   3  12   7        557.24        601.54        40.83 o
   4  12   7       1726.69       1909.37       127.16 o
   5  12   7        222.68        232.67        56.31 o
   6  12   7        947.20       1068.72        94.33 o
   7  12   7         19.22         50.60        76.10 o
   8  12   7        142.02        266.85       101.29 o
   1  13   7        641.06        676.71        44.65 o
   2  13   7        501.57        466.58        57.26 o
   3  13   7        372.04        374.02        44.17 o
   4  13   7         15.78         64.84        68.81 o
   5  13   7       1546.12       1577.05        94.55 o
   6  13   7         30.58        -48.43       117.56 o
   7  13   7        135.49        304.84       101.74 o
   0  14   7        985.31        930.43        66.80 o
   1  14   7         38.05         52.27        32.40 o
   2  14   7       1113.16       1202.71        95.82 o
   3  14   7          4.66          3.25        42.91 o
   4  14   7       1083.70       1093.41        73.15 o
   5  14   7        359.28        454.66        80.45 o
   6  14   7        438.84        534.20       118.25 o
   7  14   7          1.33        174.49       217.62 o
   1  15   7       1771.29       1730.51        81.57 o
   2  15   7          8.87         -3.39        49.66 o
   3  15   7        180.12        108.00        70.19 o
   4  15   7        258.39        161.82        55.91 o
   5  15   7        958.54       1062.47       142.49 o
   6  15   7         18.43         32.34       163.64 o
   0  16   7        654.36        448.87       142.51 o
   1  16   7          1.18        -75.71        86.80 o
   2  16   7        895.47        816.83       125.39 o
   3  16   7          7.17        360.98       414.12 o
   4  16   7        433.09        544.58       124.33 o
   5  16   7         11.29         88.04       182.80 o
   6  16   7         30.07         65.04       101.60 o
   1  17   7        408.83        495.27       100.86 o
   2  17   7         97.20        113.40       119.58 o
   3  17   7        277.05        320.34       135.79 o
   4  17   7          0.37         77.71       188.83 o
   5  17   7        174.10         38.14       287.23 o
   0  18   7        257.69        379.53       247.49 o
   1  18   7         27.73         23.61       140.16 o
   2  18   7         33.01         12.28       110.50 o
   3  18   7          6.58         67.80       135.18 o
   4  18   7         30.88        507.40       353.72 o
   1  19   7        185.67        367.69       196.03 o
   2  19   7          7.25        -59.35       112.34 o
   3  19   7         42.27        199.61       137.78 o
   0  20   7        324.43        573.23       236.69 o
   1  20   7          9.65        -28.29       134.23 o
   0   0   8         73.43        138.67        49.20 o
   1   0   8        114.43         51.55        54.82 o
   2   0   8      90768.32      94450.35      2214.52 o
   3   0   8       1732.83       1816.62        57.17 o
   4   0   8      65303.01      67174.85      1635.54 o
   5   0   8         20.42        -15.90        49.00 o
   6   0   8        477.48        572.39       121.46 o
   7   0   8        399.02        341.64        76.70 o
   8   0   8      10358.51      10391.46       303.46 o
   9   0   8        498.96        356.29       139.28 o
  10   0   8        207.47        249.40       152.23 o
   1   1   8        242.40        156.57        39.11 o
   2   1   8       2794.12       2912.32        93.62 o
   3   1   8         66.19         50.07        27.18 o
   4   1   8        505.35        577.12        34.46 o
   5   1   8        718.43        757.49        47.55 o
   6   1   8        400.27        449.12        48.38 o
   7   1   8        340.22        333.35        54.50 o
   8   1   8          0.28         52.27        58.97 o
   9   1   8       1230.65       1207.83       122.39 o
  10   1   8         24.47       -150.63       179.77 o
   0   2   8      28739.66      30048.59       587.41 o
   1   2   8        199.88        182.87        34.40 o
   2   2   8      45413.98      45805.39       670.55 o
   3   2   8       2059.05       2073.34        73.47 o
   4   2   8       1627.56       1455.15        49.27 o
   5   2   8        193.99        237.85        40.79 o
   6   2   8        242.41        284.28        50.50 o
   7   2   8         72.68         57.89        48.36 o
   8   2   8       6935.51       7633.45       206.80 o
   9   2   8         45.03         25.83       129.56 o
  10   2   8       1077.20       1173.80       174.91 o
   1   3   8        184.96        159.87        23.59 o
   2   3   8        905.00        839.34        45.10 o
   3   3   8        799.98        882.48        60.07 o
   4   3   8         19.91         36.74        39.27 o
   5   3   8        615.32        645.90        38.99 o
   6   3   8        675.08        704.01        55.10 o
   7   3   8          1.72          0.76        53.44 o
   8   3   8       1180.95       1264.30       187.86 o
   9   3   8          8.55         41.44        77.94 o
  10   3   8         40.58        -99.61        99.61 o
   0   4   8       4259.44       4592.34       105.41 o
   1   4   8       2378.86       2481.53        90.12 o
   2   4   8       9634.32       9271.07       133.74 o
   3   4   8          0.45         -0.40        32.66 o
   4   4   8       5223.44       5288.26       139.78 o
   5   4   8        220.53        197.62        35.72 o
   6   4   8        186.03        214.19        78.73 o
   7   4   8        237.01        190.73        54.44 o
   8   4   8       1170.25       1247.83       100.20 o
   9   4   8        526.34        529.42        94.42 o
  10   4   8        229.98        219.61       109.86 o
   1   5   8        564.01        534.65        46.98 o
   2   5   8       1738.55       1743.41        63.43 o
   3   5   8        131.87         76.16        35.80 o
   4   5   8        818.12        830.28        61.47 o
   5   5   8          7.15         30.13        34.11 o
   6   5   8       1113.68       1094.58        63.80 o
   7   5   8        291.57        134.47        55.17 o
   8   5   8        420.28        340.95        55.92 o
   9   5   8         13.78         41.79        83.41 o
   0   6   8       1028.73        983.04        78.25 o
   1   6   8        992.51       1020.39        52.35 o
   2   6   8       8570.84       8520.67       137.44 o
   3   6   8        987.42        914.73        47.97 o
   4   6   8       4190.72       4319.68       110.64 o
   5   6   8          1.06        -23.28        23.28 o
   6   6   8        722.57        816.98        56.30 o
   7   6   8         36.78         11.74        58.91 o
   8   6   8       1176.73       1279.69       109.15 o
   9   6   8         20.09        106.48        88.37 o
   1   7   8        381.88        359.06        45.93 o
   2   7   8       4269.94       4167.98        94.90 o
   3   7   8       2015.12       1952.03        72.68 o
   4   7   8         28.38         33.91        38.18 o
   5   7   8        299.99        280.50        32.60 o
   6   7   8        646.45        772.28        73.06 o
   7   7   8        221.03        231.81        49.25 o
   8   7   8        125.25         89.37        82.87 o
   9   7   8        214.01        115.34       116.77 o
   0   8   8        688.90        738.90        68.37 o
   1   8   8         78.85         73.81        46.75 o
   2   8   8       1290.44       1249.15        71.15 o
   3   8   8       2839.53       2794.83        86.36 o
   4   8   8        550.55        555.30        49.98 o
   5   8   8          8.14          7.56        27.34 o
   6   8   8        101.24        121.60        59.80 o
   7   8   8         39.00         11.49        74.13 o
   8   8   8         20.80         65.59        95.84 o
   9   8   8          2.55         -9.65       170.15 o
   1   9   8        502.04        510.80        38.56 o
   2   9   8        762.68        813.48        59.90 o
   3   9   8        729.42        638.73        58.23 o
   4   9   8        828.68        795.38        49.20 o
   5   9   8         11.13        -27.86        27.86 o
   6   9   8       1854.99       1773.36       169.17 o
   7   9   8        347.59        430.99        80.07 o
   8   9   8        516.69        615.02       108.46 o
   9   9   8         60.89        -47.24       150.54 o
   0  10   8        867.21        858.21        79.06 o
   1  10   8       1104.27       1109.30        43.59 o
   2  10   8        685.19        722.92        45.15 o
   3  10   8       1845.60       1807.61        88.70 o
   4  10   8          0.18         43.42        18.67 o
   5  10   8        386.57        401.99        56.92 o
   6  10   8          1.33         84.24       162.62 o
   7  10   8         21.62         24.51        72.10 o
   8  10   8        467.13        694.30       124.83 o
   1  11   8       1152.51       1138.19        46.48 o
   2  11   8       1114.33       1142.24        60.18 o
   3  11   8        154.35        169.59        47.52 o
   4  11   8       2244.39       2355.14        70.08 o
   5  11   8        177.36        174.05       156.19 o
   6  11   8        573.98        619.27        99.70 o
   7  11   8          0.66        163.09       107.97 o
   8  11   8        528.19        551.23       105.14 o
   0  12   8        101.64         92.06        40.35 o
   1  12   8        113.90         27.72        37.45 o
   2  12   8        188.43        239.86        44.06 o
   3  12   8        409.48        470.69        39.90 o
   4  12   8        378.86        434.06        67.04 o
   5  12   8        176.69        208.06        55.87 o
   6  12   8         85.54         43.32        73.00 o
   7  12   8         15.17        156.92        89.93 o
   8  12   8         67.92        148.95        94.68 o
   1  13   8          2.63         40.95        37.52 o
   2  13   8        200.47        126.06        38.72 o
   3  13   8        629.40        623.49        39.35 o
   4  13   8         37.96         52.99        47.19 o
   5  13   8        264.27        234.39        64.77 o
   6  13   8         22.62        -10.17        72.32 o
   7  13   8         43.81          6.55       100.09 o
   0  14   8       3243.01       3136.36       116.16 o
   1  14   8         31.45         32.12        38.16 o
   2  14   8       1537.45       1613.69        78.12 o
   3  14   8         55.56         33.79        49.14 o
   4  14   8       1058.69       1103.32        75.74 o
   5  14   8         81.71        123.04        68.92 o
   6  14   8        488.68        674.68       113.14 o
   7  14   8         14.77        127.73       200.09 o
   1  15   8        724.84        726.08        73.20 o
   2  15   8          0.09        -59.90        59.90 o
   3  15   8        269.68        273.49        58.86 o
   4  15   8        257.08        240.30        57.99 o
   5  15   8         61.37        119.17       103.99 o
   6  15   8         18.08         53.18        85.97 o
   0  16   8        895.71       1043.12       129.97 o
   1  16   8         13.47        -60.48        83.68 o
   2  16   8       2805.52       2675.86       204.73 o
   3  16   8          0.11         19.87        70.34 o
   4  16   8       1744.96       1843.37       188.73 o
   5  16   8         14.41          6.11        87.74 o
   6  16   8        697.95        625.37       151.40 o
   1  17   8         10.96       -137.42       143.25 o
   2  17   8         42.63         12.49       156.07 o
   3  17   8         40.21        194.90       171.74 o
   4  17   8         19.09       -181.81       181.81 o
   5  17   8        109.76        535.90       236.46 o
   0  18   8         67.17        -81.30       182.94 o
   1  18   8         22.82         71.62       124.65 o
   2  18   8        705.92        770.71       137.82 o
   3  18   8          5.07        -87.48       119.62 o
   4  18   8        146.95         76.71       263.91 o
   1  19   8         72.72        -55.13       152.55 o
   2  19   8         17.54        -43.33       204.18 o
   3  19   8         32.87         33.67       128.09 o
   0  20   8        532.21        464.61       412.97 o
   1   1   9      12077.50      12105.10       233.17 o
   2   1   9       7958.48       8098.90       163.20 o
   3   1   9      48054.05      51688.64       696.99 o
   4   1   9       2577.78       2603.19        68.16 o
   5   1   9       3648.93       3572.79       104.04 o
   6   1   9       1139.40       1122.58        81.09 o
   7   1   9       3558.77       3340.65       156.77 o
   8   1   9         79.21        156.12        85.86 o
   9   1   9        891.71        738.10       111.06 o
  10   1   9         10.99         53.88       102.76 o
   0   2   9        689.52        652.13        45.70 o
   1   2   9          9.22         35.32        31.00 o
   2   2   9       3322.98       3360.30        80.40 o
   3   2   9        505.09        596.90        46.41 o
   4   2   9        823.38        891.11        64.98 o
   5   2   9        283.16        279.66        37.49 o
   6   2   9        129.48        120.11        55.24 o
   7   2   9        522.95        635.30        81.60 o
   8   2   9        143.90        261.99        87.92 o
   9   2   9         12.30         65.50        88.16 o
  10   2   9          0.91       -101.75       132.80 o
   1   3   9      11982.43      11082.27       193.52 o
   2   3   9       1362.19       1249.86        60.65 o
   3   3   9       7614.55       7643.93       170.49 o
   4   3   9        820.18        764.41       152.23 o
   5   3   9       2846.09       2779.27        81.83 o
   6   3   9        244.92        374.43        61.47 o
   7   3   9       1154.14       1103.50        97.21 o
   8   3   9       1020.09       1163.75       116.20 o
   9   3   9       1590.90       1551.16       133.97 o
  10   3   9          8.90       -106.89       113.37 o
   0   4   9       1880.46       1887.23        89.59 o
   1   4   9        418.25        465.45        39.92 o
   2   4   9        172.91        217.80        41.61 o
   3   4   9       1558.10       1661.19        78.28 o
   4   4   9         25.70         38.37        42.41 o
   5   4   9        457.12        450.91        32.39 o
   6   4   9         48.92         71.19        76.33 o
   7   4   9          4.93        -41.94        64.54 o
   8   4   9        154.40        110.62        88.53 o
   9   4   9        160.29        177.89        91.55 o
  10   4   9        389.49        465.45       114.24 o
   1   5   9       5561.99       5636.98       113.31 o
   2   5   9       1813.17       1933.40        93.89 o
   3   5   9       5222.70       5234.91       120.42 o
   4   5   9          3.04        146.17        70.13 o
   5   5   9       1264.16       1345.91        49.08 o
   6   5   9        340.38        372.31        56.30 o
   7   5   9        451.20        444.48        74.72 o
   8   5   9         90.79         32.33        83.23 o
   9   5   9        441.63        579.88       103.85 o
   0   6   9        193.08        237.36        32.48 o
   1   6   9       3102.89       3311.49        83.40 o
   2   6   9       8095.81       8211.61       143.54 o
   3   6   9        109.83         84.71        31.96 o
   4   6   9       1810.65       1940.27        77.10 o
   5   6   9        254.69        239.35        25.52 o
   6   6   9         97.29         31.08        44.12 o
   7   6   9         86.39         47.06        49.16 o
   8   6   9       1321.73       1358.61       134.02 o
   9   6   9        233.56        357.89       110.32 o
   1   7   9       1995.41       1933.59        81.77 o
   2   7   9       1218.51       1261.57        51.20 o
   3   7   9       4388.12       4481.29       129.68 o
   4   7   9         28.51         29.90        39.24 o
   5   7   9        582.58        626.56        27.98 o
   6   7   9        380.03        418.08        52.12 o
   7   7   9        361.31        355.34        56.15 o
   8   7   9          0.10        -82.93        82.93 o
   9   7   9         50.61         10.73       130.79 o
   0   8   9        134.52        217.73       117.40 o
   1   8   9       1624.26       1548.22        73.78 o
   2   8   9       3468.96       3300.54       147.08 o
   3   8   9        870.68        980.42        51.76 o
   4   8   9       4439.74       4265.34       115.88 o
   5   8   9         29.81         41.85        21.71 o
   6   8   9        144.95         94.20        56.09 o
   7   8   9         15.95         22.29        64.49 o
   8   8   9       1260.47       1460.20       115.56 o
   9   8   9        105.94         10.93       130.44 o
   1   9   9          7.14         59.41        44.97 o
   2   9   9         17.57          6.39        40.82 o
   3   9   9        297.99        366.36        54.74 o
   4   9   9        418.94        354.66        47.66 o
   5   9   9         67.45         45.05        30.24 o
   6   9   9          0.75        -29.86        48.19 o
   7   9   9          3.64        -54.37        68.66 o
   8   9   9         86.23         48.11        87.22 o
   9   9   9          1.91         -2.35       151.22 o
   0  10   9        147.50         65.95        90.57 o
   1  10   9        422.88        448.06        36.80 o
   2  10   9       3726.02       3861.89       126.93 o
   3  10   9        314.05        336.54        56.96 o
   4  10   9         49.74        146.34        53.84 o
   5  10   9       1661.05       1548.95       110.15 o
   6  10   9         48.43         98.81        65.33 o
   7  10   9        104.21        124.37        99.63 o
   8  10   9        178.24        327.38        96.16 o
   1  11   9         30.32         30.37        26.25 o
   2  11   9         43.86         51.62        51.25 o
   3  11   9        360.64        377.81        58.30 o
   4  11   9       1097.68       1223.79        50.59 o
   5  11   9        319.12        328.51        52.34 o
   6  11   9         59.04         48.84        97.64 o
   7  11   9          1.13        -15.01        84.66 o
   8  11   9        373.34        438.35       100.26 o
   0  12   9        678.05        683.69        44.72 o
   1  12   9        501.32        507.23        43.89 o
   2  12   9        156.82        187.82        58.91 o
   3  12   9       1338.52       1576.18       155.17 o
   4  12   9        416.81        466.70        41.42 o
   5  12   9        301.67        524.93       103.67 o
   6  12   9        132.24        180.97        92.59 o
   7  12   9        106.36        216.44        84.62 o
   8  12   9        345.63        424.39       176.72 o
   1  13   9       2824.71       2779.18       108.23 o
   2  13   9        130.10        130.26        28.37 o
   3  13   9        278.69        360.27        52.98 o
   4  13   9         21.78         15.81        54.20 o
   5  13   9        486.50        702.48       101.02 o
   6  13   9         69.06         76.29        90.51 o
   7  13   9        290.00        425.58        99.63 o
   0  14   9       4019.51       4011.44       130.94 o
   2  14   9        782.38        748.92        58.33 o
   3  14   9         13.20        -26.52        85.95 o
   4  14   9        277.61        304.04        58.10 o
   5  14   9        163.08        221.04        92.39 o
   6  14   9         38.73        115.98        75.56 o
   7  14   9          8.89        106.69       201.45 o
   1  15   9       2489.96       2349.75        99.64 o
   2  15   9          2.37        -48.19        69.42 o
   3  15   9        432.31        455.85        77.01 o
   4  15   9          4.44        -14.18        54.35 o
   5  15   9       1201.11       1288.97       231.57 o
   6  15   9          3.59        -25.85        84.87 o
   0  16   9        107.63         53.72       186.30 o
   1  16   9          5.17         37.89        83.55 o
   2  16   9         11.92          9.56        65.60 o
   3  16   9          8.20        126.82       117.95 o
   4  16   9         61.42        155.86        61.67 o
   5  16   9          1.27        260.34       427.24 o
   6  16   9        232.45        332.06        82.53 o
   1  17   9       1249.40       1608.95       356.65 o
   2  17   9          0.02         99.01       141.74 o
   3  17   9        505.02        451.24       145.68 o
   4  17   9         40.81         -9.31       194.61 o
   5  17   9        673.62        398.51       229.93 o
   0  18   9         26.51        142.21       211.93 o
   1  18   9         14.81        -15.02       130.94 o
   2  18   9         17.75        117.97       149.73 o
   3  18   9         24.00        -93.61       122.58 o
   4  18   9          1.84         18.38       204.92 o
   1  19   9        503.07        348.33       158.19 o
   2  19   9         23.11       -160.70       160.70 o
   3  19   9        236.58         38.61       187.38 o
   0   0  10        167.27        146.24        53.79 o
   1   0  10       5038.91       5277.40       187.64 o
   2   0  10       8729.93       9120.07       286.18 o
   3   0  10      13673.05      15236.23       349.49 o
   4   0  10       7539.41       8041.41       188.17 o
   5   0  10       1605.08       1677.07       100.34 o
   6   0  10        408.64        480.20        70.01 o
   7   0  10        956.37        952.27       126.32 o
   8   0  10       1389.15       1101.26       161.95 o
   9   0  10          3.20         90.69       145.76 o
  10   0  10         45.31        -58.30       136.04 o
   1   1  10        899.72        898.30        69.10 o
   2   1  10       1087.88       1269.72       107.53 o
   3   1  10        422.30        389.64        32.82 o
   4   1  10      19083.65      20134.99       328.62 o
   5   1  10        922.85        898.02        65.46 o
   6   1  10         89.39        103.83        53.40 o
   7   1  10        639.93        710.81        83.39 o
   8   1  10        219.00        305.23        92.23 o
   9   1  10         43.61        -15.20       100.70 o
  10   1  10          0.72          5.29       105.27 o
   0   2  10         23.02         12.09        35.33 o
   1   2  10         16.31         15.96        32.49 o
   2   2  10       7005.00       7651.63       179.09 o
   3   2  10       2092.24       2442.97       142.59 o
   4   2  10          4.68         -2.58        39.67 o
   5   2  10       1676.05       1692.01        67.50 o
   6   2  10        170.75        159.44        55.24 o
   7   2  10       1238.32       1374.27        99.14 o
   8   2  10         75.28        105.66        83.91 o
   9   2  10        485.75        669.48       111.11 o
  10   2  10         63.69         54.99       102.76 o
   1   3  10       5445.99       5209.84       110.22 o
   2   3  10       1754.99       1858.11        83.22 o
   3   3  10       1602.61       1582.06        84.04 o
   4   3  10       1318.59       1267.72        90.38 o
   5   3  10       1490.21       1535.65        60.99 o
   6   3  10        451.78        476.14        63.51 o
   7   3  10         39.89         87.45       110.13 o
   8   3  10        258.55        154.28        86.22 o
   9   3  10        616.90        402.50       106.48 o
  10   3  10         78.70        -66.11       100.46 o
   0   4  10        998.87        887.17        93.93 o
   1   4  10          2.38         33.19        33.87 o
   2   4  10         72.50        153.89        38.76 o
   3   4  10       1968.23       2044.48       137.19 o
   4   4  10        399.45        500.65        93.93 o
   5   4  10        652.92        621.51        35.21 o
   6   4  10        128.03        191.56        52.73 o
   7   4  10         74.24        116.60        84.21 o
   8   4  10        345.70        625.13       155.47 o
   9   4  10        634.40        417.29       108.80 o
   1   5  10       1451.07       1279.17        60.31 o
   2   5  10         12.94         19.48        38.01 o
   3   5  10       4699.07       4900.95       116.90 o
   4   5  10         23.42         36.20        44.96 o
   5   5  10       1194.53       1152.87        64.80 o
   6   5  10         13.10        -19.55        45.11 o
   7   5  10       1291.97       1368.50       104.11 o
   8   5  10         10.05        -56.23        56.23 o
   9   5  10        249.55        223.92       101.85 o
   0   6  10        967.15       1024.79        76.05 o
   1   6  10        797.97        865.02        49.90 o
   2   6  10       6244.77       6940.50       118.28 o
   3   6  10         57.72        100.82        35.37 o
   4   6  10        571.29        565.75        56.72 o
   5   6  10        242.29        142.49        57.34 o
   6   6  10         44.29         17.46        41.88 o
   7   6  10          2.80         14.70        50.21 o
   8   6  10        806.99        751.37        71.56 o
   9   6  10        126.97        151.87        94.76 o
   1   7  10      19930.74      19579.53       305.13 o
   2   7  10        165.12        216.78        29.66 o
   3   7  10      17300.54      17301.61       256.74 o
   4   7  10          4.32         32.34        38.26 o
   5   7  10       8737.98       8659.76       180.67 o
   6   7  10          0.70         20.59        41.99 o
   7   7  10       2477.00       2357.66       102.49 o
   8   7  10         60.38         64.67       127.46 o
   9   7  10        443.39        431.12       177.80 o
   0   8  10        516.64        545.35        44.71 o
   1   8  10          8.25         54.70        61.93 o
   2   8  10        101.59         71.25        46.27 o
   3   8  10          0.46         64.41        48.20 o
   4   8  10        413.25        430.80        48.19 o
   5   8  10         51.50         48.67        43.23 o
   6   8  10        115.33         91.13        78.51 o
   7   8  10         38.98        -34.42        46.13 o
   8   8  10         17.79        -93.13        93.13 o
   9   8  10        108.08        -33.11       142.17 o
   1   9  10      13893.18      13997.66       267.20 o
   2   9  10          0.92        -30.25        33.24 o
   3   9  10       8653.69       8618.54       198.08 o
   4   9  10        370.14        385.06        52.51 o
   5   9  10        579.48        664.57        47.45 o
   6   9  10        101.81         81.31        48.36 o
   7   9  10       2208.07       2485.24       129.84 o
   8   9  10          6.87        -87.42        87.42 o
   9   9  10       1146.06       1120.75       250.35 o
   0  10  10       1264.62       1371.38        96.55 o
   1  10  10          9.83        -22.88        30.93 o
   2  10  10        326.94        374.11        57.32 o
   3  10  10        262.76        230.68        70.39 o
   4  10  10       1037.12       1263.32        89.06 o
   5  10  10         43.01        -46.88        52.86 o
   6  10  10        195.80        195.78        45.89 o
   7  10  10         14.88         16.41        74.41 o
   8  10  10          1.98        -19.80        90.54 o
   1  11  10       1104.72       1200.77        53.29 o
   2  11  10        319.08        287.35        59.34 o
   3  11  10        741.54        740.96        71.34 o
   4  11  10        719.80        608.82        61.59 o
   5  11  10       2720.97       2790.45        84.44 o
   6  11  10         59.59         57.21       110.33 o
   7  11  10        260.55        376.88        85.48 o
   8  11  10        157.27         36.51       165.03 o
   0  12  10       4946.70       4815.31       110.43 o
   1  12  10          3.07        -35.22        35.22 o
   3  12  10        207.87        157.50        54.75 o
   4  12  10        284.16        269.36        95.20 o
   5  12  10         48.83         22.24       121.55 o
   6  12  10          2.80         -8.67       111.75 o
   7  12  10        156.13        217.07        92.94 o
   8  12  10        115.85         69.77       160.82 o
   1  13  10       3886.21       3693.83        88.73 o
   2  13  10        183.44        172.81        75.74 o
   3  13  10       2454.11       2661.69       177.54 o
   4  13  10        124.98        186.59        53.04 o
   5  13  10       1136.38       1414.36       118.65 o
   6  13  10         16.08         52.34        75.39 o
   7  13  10        611.07        713.72       102.11 o
   0  14  10       1480.23       1323.90        85.55 o
   1  14  10       2310.46       2118.05        94.46 o
   2  14  10        499.04        446.78        43.76 o
   3  14  10          9.37         29.15        60.57 o
   4  14  10        209.76        298.96        57.95 o
   5  14  10        131.14        191.08        65.75 o
   6  14  10         10.96        -80.88       111.41 o
   7  14  10          1.41         45.90        83.25 o
   1  15  10        954.01        970.14        92.12 o
   2  15  10         53.35        114.90       117.81 o
   3  15  10        821.93        879.87        72.34 o
   4  15  10          0.05          9.89        92.46 o
   5  15  10        545.94        472.01       103.56 o
   6  15  10          0.30         -3.94        78.74 o
   0  16  10          2.15        377.62       224.00 o
   1  16  10         12.46        -51.95        79.71 o
   2  16  10        106.57         51.02        83.53 o
   3  16  10          0.96        -10.49       107.53 o
   4  16  10         92.22        108.36        82.08 o
   5  16  10         35.78        122.04       137.11 o
   6  16  10        152.01        770.89       505.29 o
   1  17  10         36.28       -118.24       118.24 o
   2  17  10         25.66         -0.96       144.46 o
   3  17  10         85.02        100.20       183.18 o
   4  17  10         11.79        296.56       242.44 o
   5  17  10          2.18        -10.73        98.15 o
   0  18  10          6.57        -47.06       183.06 o
   1  18  10         47.93       -134.25       134.25 o
   2  18  10         89.22        116.14       192.15 o
   3  18  10        202.76         88.61       125.24 o
   4  18  10         62.05       -205.68       227.89 o
   1  19  10         11.81       -148.54       154.84 o
   2  19  10          0.50       -157.95       157.95 o
   1   1  11       1466.97       1250.43        53.01 o
   2   1  11        233.83        325.19        66.29 o
   3   1  11       5102.76       5582.61       161.90 o
   4   1  11        426.23        427.62        48.11 o
   5   1  11       1421.40       1348.55        61.23 o
   6   1  11        134.88        124.47        46.90 o
   7   1  11       1970.72       2074.22       118.83 o
   8   1  11        316.26        296.78       131.18 o
   9   1  11        142.23        181.92       104.04 o
  10   1  11        117.41        329.37       140.90 o
   0   2  11        217.88        239.03        43.86 o
   1   2  11        102.91        104.59        36.28 o
   2   2  11       1097.26        956.22        65.15 o
   3   2  11         12.83        -15.67        35.93 o
   4   2  11        190.78        149.95        45.69 o
   5   2  11        880.79        866.79        47.15 o
   6   2  11        229.45        290.23        47.52 o
   7   2  11         66.43        -72.88        72.88 o
   8   2  11       1496.53       1599.99       121.75 o
   9   2  11         54.99        145.10       100.98 o
  10   2  11         98.73        220.25       148.99 o
   1   3  11       4215.76       4227.02       100.50 o
   2   3  11        576.48        585.81        57.37 o
   3   3  11        806.96        706.89        62.79 o
   4   3  11       1628.72       1464.61        96.91 o
   5   3  11         38.47         45.73        28.27 o
   6   3  11        768.56        782.31        56.11 o
   7   3  11        100.27        222.89        72.32 o
   8   3  11        856.17        849.70       106.48 o
   9   3  11         83.95         53.72       102.03 o
   0   4  11        689.32        677.30        43.63 o
   1   4  11        427.56        430.96        59.37 o
   2   4  11      11914.62      11798.04       228.84 o
   3   4  11       1179.90       1163.05        71.58 o
   4   4  11       1784.07       1770.86       139.28 o
   5   4  11        282.40        206.10        51.63 o
   6   4  11        372.16        369.25        71.26 o
   7   4  11          1.31        -71.26        71.26 o
   8   4  11        603.20        679.22        99.60 o
   9   4  11        310.24        283.59       103.50 o
   1   5  11        597.13        662.12        56.49 o
   2   5  11        189.26        244.70        69.13 o
   3   5  11        640.41        582.24        46.25 o
   4   5  11        198.17        161.26        63.97 o
   5   5  11        128.61        121.28        59.10 o
   6   5  11        558.08        573.94        59.67 o
   7   5  11        250.49        178.59        71.90 o
   8   5  11        293.89        406.48        95.55 o
   9   5  11        157.89         42.67        98.04 o
   0   6  11       3360.34       2984.23       137.75 o
   1   6  11        159.60        166.53        35.29 o
   2   6  11      10962.49      10700.39       246.70 o
   3   6  11          1.86         68.00       113.36 o
   4   6  11       5250.48       5359.19       150.23 o
   5   6  11         26.24         19.16        52.99 o
   6   6  11       1517.00       1606.11        85.93 o
   7   6  11         11.32        -52.38        52.38 o
   8   6  11       1740.31       1767.29       102.02 o
   9   6  11         46.95         77.59        97.99 o
   1   7  11       1613.42       1610.50        67.16 o
   2   7  11        768.62        784.95        39.26 o
   3   7  11         69.42         33.81        41.74 o
   4   7  11        472.27        528.90        49.92 o
   5   7  11        319.48        399.24        74.11 o
   6   7  11        157.87        112.77        63.87 o
   7   7  11          6.99        -49.27        49.27 o
   8   7  11          2.37         53.38        86.85 o
   9   7  11         66.68         43.62        97.00 o
   0   8  11       3831.47       3593.72       157.74 o
   1   8  11        164.95        170.17        36.33 o
   2   8  11      12787.28      12335.05       188.31 o
   3   8  11        362.30        325.69        50.52 o
   4   8  11       6384.37       6176.69       141.65 o
   5   8  11         76.06         96.97        50.87 o
   6   8  11       1186.11       1258.70        66.97 o
   7   8  11         44.76        -47.28        47.28 o
   8   8  11       1703.47       1860.15       137.74 o
   9   8  11        100.59        196.28       170.05 o
   1   9  11        171.11        145.78        36.99 o
   2   9  11        466.32        542.13        61.50 o
   3   9  11        642.89        639.16        67.68 o
   4   9  11          7.66        -39.21        39.21 o
   5   9  11        461.60        442.28        57.62 o
   6   9  11        321.56        281.80        49.67 o
   7   9  11          3.12        -18.40        71.01 o
   8   9  11          2.74       -108.36       108.36 o
   0  10  11       3267.84       3308.15       214.87 o
   1  10  11        169.45        207.63        62.16 o
   2  10  11       5977.94       6003.60       131.88 o
   3  10  11         19.42        107.52        56.13 o
   4  10  11        889.94        964.90        82.28 o
   5  10  11         30.83        -48.01        48.01 o
   6  10  11       1351.79       1343.23       105.01 o
   7  10  11        187.42        172.74       101.45 o
   8  10  11       1400.13       1613.83       271.81 o
   1  11  11        549.95        656.16        45.91 o
   2  11  11        239.81        421.90        64.53 o
   3  11  11        628.74        567.45        69.65 o
   4  11  11        198.81        254.41        65.34 o
   5  11  11        538.69        555.96       109.43 o
   6  11  11          9.27         -7.85        64.85 o
   7  11  11          7.27        -56.11       141.82 o
   8  11  11         55.49        -89.71       197.29 o
   0  12  11        765.11        894.21        66.23 o
   1  12  11       2471.64       2238.32       108.23 o
   2  12  11       1642.79       1778.19       113.61 o
   3  12  11         28.65        169.93        85.99 o
   4  12  11       3437.26       3572.18       143.15 o
   5  12  11          0.20         80.18        77.61 o
   6  12  11        795.61        827.40        89.26 o
   7  12  11        160.05        190.40       121.67 o
   1  13  11        490.14        518.84        67.86 o
   2  13  11         52.86        -32.72        59.36 o
   3  13  11        103.62        -21.92        72.31 o
   4  13  11          9.24         72.27        50.06 o
   5  13  11        246.50        329.54        69.97 o
   6  13  11        103.21         97.63        80.77 o
   7  13  11        253.02        366.30        92.69 o
   0  14  11        822.15        994.13       167.37 o
   1  14  11         19.22        -31.86        56.95 o
   2  14  11       1910.34       1784.05       108.28 o
   3  14  11         23.90        -45.44        88.76 o
   4  14  11        556.39        711.84        71.21 o
   5  14  11          0.06         29.83       115.48 o
   6  14  11        569.54        457.18        92.17 o
   7  14  11        126.51        254.95        95.97 o
   1  15  11        751.06        748.30        86.67 o
   2  15  11          0.23          2.91        46.72 o
   3  15  11        348.41        387.36       132.34 o
   4  15  11          0.20        -68.14       115.40 o
   5  15  11        135.77        127.12        70.81 o
   6  15  11         95.39        184.50        81.98 o
   0  16  11        390.69        509.77        86.13 o
   1  16  11          1.09       -105.35       105.35 o
   2  16  11       1018.78       1178.35       148.93 o
   3  16  11         10.82         -1.61       116.77 o
   4  16  11        198.19        242.39        69.53 o
   5  16  11         12.71        136.15       127.28 o
   1  17  11        251.51        202.77       153.90 o
   2  17  11          2.15          1.65       146.50 o
   3  17  11          3.76          6.06       154.78 o
   4  17  11        196.65        232.72       126.92 o
   5  17  11        223.01        122.81       260.33 o
   0  18  11         85.00       -209.06       209.06 o
   1  18  11         53.60         83.43       172.04 o
   2  18  11         78.53        -62.83       157.05 o
   3  18  11          0.23         18.14       172.51 o
   4  18  11         39.82        754.69       540.92 o
   1  19  11         15.89       -127.92       157.00 o
   2  19  11        120.89        -39.13       305.28 o
   0   0  12       6719.41       6775.23       223.30 o
   1   0  12        384.10        350.64        53.86 o
   2   0  12      28566.24      28041.27       715.72 o
   3   0  12         11.43        -73.78        73.78 o
   4   0  12      21580.47      22837.35       527.59 o
   5   0  12         59.79         -3.24        55.06 o
   6   0  12      15687.29      14833.06       489.09 o
   7   0  12         51.58        -90.69        90.69 o
   8   0  12        486.32        482.61       136.04 o
   9   0  12         67.67       -129.56       129.56 o
   1   1  12       1054.23       1062.48        61.56 o
   2   1  12         18.98          4.68        48.13 o
   3   1  12       2245.44       2051.69       110.24 o
   4   1  12       1020.35        959.39        61.21 o
   5   1  12          1.18        -31.46        31.46 o
   6   1  12        197.27        175.19        49.38 o
   7   1  12        920.04        750.64        85.68 o
   8   1  12          1.82         57.92        77.47 o
   9   1  12         21.60         53.81        97.32 o
   0   2  12      30567.60      30891.32       615.62 o
   1   2  12        488.83        504.48        41.04 o
   2   2  12      18215.74      17995.35       344.84 o
   3   2  12        129.72        131.58        38.95 o
   4   2  12       2054.37       1993.73       288.27 o
   5   2  12        112.53        117.76        58.91 o
   6   2  12        316.41        347.03        51.35 o
   7   2  12        187.09        180.86        70.01 o
   8   2  12       2110.47       2228.62       136.51 o
   9   2  12         15.42         -7.91        97.77 o
   1   3  12       2764.47       3084.22        84.90 o
   2   3  12        376.88        441.29        44.44 o
   3   3  12       4422.95       4466.35       137.28 o
   4   3  12         30.71        -10.36        87.45 o
   5   3  12        855.02        956.86        72.20 o
   6   3  12         97.65         71.64        40.03 o
   7   3  12         31.14        -61.47        61.47 o
   8   3  12        617.00        485.02        93.38 o
   9   3  12        169.31        118.76       102.38 o
   0   4  12        123.03          6.07        34.06 o
   1   4  12       2249.82       2371.73        96.31 o
   2   4  12       5759.76       5409.53       157.79 o
   3   4  12        250.67        299.64        53.24 o
   4   4  12       1979.13       2085.33       212.16 o
   5   4  12        479.97        551.47        66.62 o
   6   4  12        957.58        989.08        94.39 o
   7   4  12         46.03         11.53        62.78 o
   8   4  12        744.72        740.63       100.37 o
   9   4  12        209.39         55.85       126.32 o
   1   5  12          6.09         10.32        39.65 o
   2   5  12        521.58        549.87        54.81 o
   3   5  12       1308.86       1235.25        64.45 o
   4   5  12         90.59        104.05        50.48 o
   5   5  12        151.27         62.96        57.42 o
   6   5  12        100.02        126.44        49.69 o
   7   5  12          5.96         38.50        64.17 o
   8   5  12        164.42        111.25        83.15 o
   9   5  12         25.83        -61.08        93.28 o
   0   6  12       1137.65        972.66        83.75 o
   1   6  12       1026.32        911.81        48.72 o
   2   6  12       4253.02       4210.52       140.35 o
   3   6  12        217.34        200.62        37.12 o
   4   6  12       1716.61       1784.17       291.51 o
   5   6  12         27.29        177.57        60.05 o
   6   6  12       1627.43       1560.56        90.91 o
   7   6  12         43.39         98.58       194.34 o
   8   6  12        686.34        553.54        71.61 o
   9   6  12          7.96         84.14        97.77 o
   1   7  12       2632.54       2492.64        99.01 o
   2   7  12          6.87         33.17        43.95 o
   3   7  12       2787.30       2837.14        99.08 o
   4   7  12        597.82        611.53        62.25 o
   5   7  12       1058.02       1029.32        67.93 o
   6   7  12        191.83        109.73        43.01 o
   7   7  12        240.94        128.69        54.15 o
   8   7  12         17.26         47.11        85.09 o
   9   7  12        200.90        268.29       353.05 o
   0   8  12        185.36        175.52        72.06 o
   1   8  12          0.93         40.89        34.31 o
   2   8  12        618.69        615.94        54.64 o
   3   8  12         92.17        134.99        48.81 o
   4   8  12        453.60        406.28        69.32 o
   5   8  12       1258.72       1317.86        74.03 o
   6   8  12         29.46         54.91        81.93 o
   7   8  12          8.45         16.56        50.21 o
   8   8  12         24.43       -152.23       152.23 o
   9   8  12         14.30        116.36       146.64 o
   1   9  12       2111.26       2046.08        78.47 o
   2   9  12        581.53        525.92        42.35 o
   3   9  12        583.43        646.95        70.97 o
   4   9  12         93.45         35.07        60.73 o
   5   9  12        436.27        488.32        76.23 o
   6   9  12        373.16        325.07        74.70 o
   7   9  12         11.59        -60.93       154.12 o
   8   9  12        800.45        721.21       110.18 o
   0  10  12       1031.96        832.94        98.33 o
   1  10  12       1097.24       1207.76        61.28 o
   3  10  12        137.19         89.93        61.79 o
   4  10  12         24.51         48.74        62.50 o
   5  10  12         83.20         66.07        55.39 o
   6  10  12          5.91         70.18        83.46 o
   7  10  12        395.57        342.27       212.25 o
   8  10  12          0.09        -43.31       287.53 o
   1  11  12        634.88        629.46        42.65 o
   2  11  12        727.33        644.61        86.02 o
   3  11  12        168.66        109.97        67.79 o
   4  11  12        442.99        337.98        80.88 o
   5  11  12       1046.01       1131.56       130.61 o
   6  11  12         74.53         28.37       139.32 o
   7  11  12         97.75        -85.30       209.45 o
   8  11  12         88.17       -213.96       213.96 o
   0  12  12          5.60         26.97        43.91 o
   1  12  12        692.52        766.11        77.91 o
   2  12  12        473.96        539.42        73.49 o
   3  12  12        475.29        485.63        98.64 o
   4  12  12        765.67        869.69        93.45 o
   5  12  12        231.14        381.24        94.13 o
   6  12  12        319.50        365.73        77.03 o
   7  12  12          6.42        -98.64        98.64 o
   1  13  12        762.44        724.45        74.35 o
   2  13  12        159.52        105.45        65.43 o
   3  13  12         18.49        -71.29       154.75 o
   4  13  12         22.47        -20.07        54.54 o
   5  13  12        363.21        333.86       134.36 o
   6  13  12         76.24        183.56       131.69 o
   7  13  12        115.21         92.28       127.14 o
   0  14  12       3789.75       3651.13       176.44 o
   1  14  12          1.08        -39.00        39.00 o
   2  14  12       1767.45       1727.13       210.87 o
   3  14  12          3.12        -39.90        56.23 o
   4  14  12        357.59        418.93       153.71 o
   5  14  12          2.46       -233.99       233.99 o
   6  14  12        261.91        341.60       128.09 o
   1  15  12        558.49        593.41        73.40 o
   2  15  12          3.97         -4.11        52.45 o
   3  15  12        449.78        400.57       223.00 o
   4  15  12          0.95         68.08        99.58 o
   5  15  12        395.93        414.92       144.46 o
   6  15  12         24.86       -100.39       125.29 o
   0  16  12       1112.25       1099.80       105.71 o
   1  16  12          8.78         26.38        55.21 o
   2  16  12       1504.35       1470.95       229.42 o
   3  16  12          8.71        -93.63        93.63 o
   4  16  12       1186.56       1447.12       189.92 o
   5  16  12          9.34        187.36       151.47 o
   1  17  12          2.53       -133.73       133.73 o
   2  17  12          6.04         -6.75        80.41 o
   3  17  12        102.88         71.79       118.60 o
   4  17  12          6.15         41.06        97.42 o
   0  18  12        550.56        502.05       255.88 o
   1  18  12         33.93       -142.80       142.80 o
   2  18  12        108.68         -1.82       211.84 o
   3  18  12          9.99         38.42       173.39 o
   1  19  12        141.70       -253.06       253.06 o
   2  19  12          1.34        333.62       573.31 o
   1   1  13      19499.25      19615.40       295.03 o
   2   1  13       1004.23        963.21        89.29 o
   3   1  13       9743.82      10513.28       343.46 o
   4   1  13         35.57         12.48        46.97 o
   5   1  13       8518.14       8660.40       230.42 o
   6   1  13       1765.14       1676.50       131.02 o
   7   1  13       2069.85       2267.81       124.43 o
   8   1  13         14.84        -18.74        74.20 o
   9   1  13        734.41        709.08       132.80 o
   0   2  13      13677.43      14529.66       318.31 o
   1   2  13         98.75         80.10        33.99 o
   2   2  13        486.98        473.47        57.56 o
   3   2  13         87.05        124.69        35.19 o
   4   2  13         50.22          3.07        48.28 o
   5   2  13          6.75         44.25        29.44 o
   6   2  13        694.98        718.66        68.49 o
   7   2  13        955.68        845.27        87.92 o
   8   2  13         65.62        106.66       129.56 o
   9   2  13         22.86        106.63       100.98 o
   1   3  13       8908.64       8320.45       150.91 o
   2   3  13          6.93        -27.99        51.81 o
   3   3  13       4691.14       4686.09       142.73 o
   4   3  13        231.73        191.57        63.16 o
   5   3  13       1255.90       1344.66        84.62 o
   6   3  13        620.35        624.83        68.78 o
   7   3  13       2131.42       2250.09       123.73 o
   8   3  13        298.55        153.90       129.56 o
   9   3  13        454.01        311.65       104.17 o
   0   4  13        715.90        687.49        51.43 o
   1   4  13        455.86        415.77        39.47 o
   2   4  13          4.93        -22.24        32.36 o
   3   4  13          3.04        -21.03        44.60 o
   4   4  13          4.39        -47.09        59.20 o
   5   4  13          9.35        -53.31        53.31 o
   6   4  13         18.14         28.09        46.71 o
   7   4  13        351.54        456.63        74.89 o
   8   4  13          4.20         29.60       119.84 o
   9   4  13         29.57        -39.39       134.42 o
   1   5  13       3121.41       2997.51       102.30 o
   2   5  13        636.38        610.24       103.52 o
   3   5  13       3729.85       4034.44       241.31 o
   4   5  13         34.34         25.21        47.49 o
   5   5  13        506.86        555.83       101.24 o
   6   5  13        172.03        125.23        46.98 o
   7   5  13       1487.72       1389.53       103.65 o
   8   5  13        226.77        309.93        89.21 o
   9   5  13        231.37        187.61       121.33 o
   0   6  13       7055.71       6804.60       167.55 o
   1   6  13        872.76        696.55        53.02 o
   2   6  13       1262.89       1170.58        85.20 o
   3   6  13          2.39         60.04        32.98 o
   4   6  13       1290.25       1431.11       176.15 o
   5   6  13          0.83         -0.46        55.40 o
   6   6  13        990.14        942.75       116.85 o
   7   6  13        212.62        218.53        74.41 o
   8   6  13          2.32        -22.46        82.50 o
   9   6  13          8.68        127.76       101.17 o
   1   7  13       1000.19        962.51        99.17 o
   2   7  13          3.05        103.44        63.58 o
   3   7  13        847.78        812.16        62.62 o
   4   7  13        204.38        174.40        45.67 o
   5   7  13       1443.57       1464.78        80.08 o
   6   7  13        109.32         56.21        48.15 o
   7   7  13        452.06        475.97        61.38 o
   8   7  13          0.08         74.24        61.41 o
   9   7  13          9.21       -142.52       142.52 o
   0   8  13       4905.41       4567.63       265.44 o
   1   8  13        387.20        295.32        41.35 o
   2   8  13       3296.48       3121.43       282.66 o
   3   8  13          0.54        -49.22        54.50 o
   4   8  13        621.30        709.62        53.16 o
   5   8  13        388.20        216.58        77.97 o
   6   8  13       1374.83       1422.69        75.91 o
   7   8  13          5.31         51.06        52.19 o
   8   8  13          1.75         10.81        87.80 o
   1   9  13        698.59        700.39        51.81 o
   2   9  13       2827.42       2789.28        80.91 o
   3   9  13        113.04        168.03        72.00 o
   4   9  13         35.30         56.32        67.89 o
   5   9  13        177.37        104.13        71.23 o
   6   9  13        274.28        282.93        74.93 o
   7   9  13         22.06          7.45        52.17 o
   8   9  13         52.87         25.37        89.21 o
   0  10  13       2793.71       2740.27       162.38 o
   1  10  13       1398.01       1489.48       122.96 o
   2  10  13         36.52         52.07        44.18 o
   3  10  13        327.94        325.54        67.71 o
   4  10  13        119.93        192.86        68.72 o
   5  10  13        188.02        234.66        75.30 o
   6  10  13         36.41        188.42       182.80 o
   7  10  13        459.79        518.92        82.91 o
   8  10  13         92.00        -23.49       114.98 o
   1  11  13          0.81         28.80        44.21 o
   2  11  13         45.11         56.38        73.66 o
   3  11  13        600.26        636.17        77.93 o
   4  11  13        377.99        328.81       111.28 o
   5  11  13          1.09        -16.29        60.54 o
   6  11  13          0.80         -3.66       111.27 o
   7  11  13         61.89         11.12       172.11 o
   8  11  13         39.20         24.77        94.93 o
   0  12  13       1483.29       1445.66       132.47 o
   1  12  13        204.78        213.53        50.19 o
   2  12  13        133.53        209.80        55.23 o
   3  12  13        668.38        647.78        82.63 o
   4  12  13        238.22        241.24        79.01 o
   5  12  13        246.94        303.30        69.79 o
   6  12  13        106.79         88.79       157.72 o
   7  12  13         14.77         50.61       472.09 o
   1  13  13        637.40        812.52        80.54 o
   2  13  13        325.35        279.84        69.27 o
   3  13  13       2042.99       2202.88       115.11 o
   4  13  13         68.83         72.55        79.55 o
   5  13  13        257.14        255.96       132.55 o
   6  13  13         22.87        154.76       137.00 o
   7  13  13         98.92        -40.08       352.23 o
   0  14  13        639.77        648.09       114.08 o
   1  14  13         44.05        218.14       124.36 o
   2  14  13       1044.70       1005.87       100.56 o
   3  14  13          4.49        -61.45        73.53 o
   4  14  13         63.80          5.42        94.34 o
   5  14  13         44.42        -83.04       137.70 o
   6  14  13          2.67        -72.77       155.33 o
   1  15  13       1204.35       1337.02        91.40 o
   2  15  13          0.27          9.07        78.97 o
   3  15  13       1225.48       1375.58       228.39 o
   4  15  13         81.95         56.61       115.94 o
   5  15  13        215.39         71.10       227.47 o
   6  15  13          0.52       -189.81       189.81 o
   0  16  13         39.16         77.67        86.40 o
   1  16  13          7.74         16.03        58.76 o
   2  16  13         23.38         -0.19        89.71 o
   3  16  13          1.15        -72.53        99.34 o
   4  16  13         27.67        -58.82       124.36 o
   1  17  13        946.81       1119.51       215.08 o
   2  17  13          0.72         37.43       132.94 o
   3  17  13        346.16        294.78       127.62 o
   4  17  13        115.94        -53.27       126.23 o
   0  18  13         80.94       -188.76       188.76 o
   1  18  13          3.02         49.21       157.82 o
   2  18  13         10.79         13.42       169.38 o
   3  18  13          8.05       -219.73       219.73 o
   1  19  13        271.72        162.95       195.33 o
   0   0  14       1228.97       1101.26       132.80 o
   1   0  14       3401.80       3442.35       137.88 o
   2   0  14       1314.04       1313.97       213.77 o
   3   0  14         62.16        -68.02       119.84 o
   4   0  14       2428.89       2302.61       236.45 o
   5   0  14        228.93        236.45        58.30 o
   6   0  14       5775.33       5317.81       242.93 o
   7   0  14       1145.35        809.75       123.08 o
   8   0  14        763.07        926.36       145.76 o
   9   0  14         65.94       -119.84       129.56 o
   1   1  14        669.30        625.21        59.59 o
   2   1  14        228.54        174.76        51.48 o
   3   1  14        263.52        127.67        90.45 o
   4   1  14          8.07        -37.15        37.15 o
   5   1  14        325.56        299.41        46.24 o
   6   1  14       3505.50       3328.79       137.87 o
   7   1  14        555.15        470.79        75.17 o
   8   1  14         34.26         38.02        78.79 o
   9   1  14         71.66        219.19       100.07 o
   0   2  14       7546.53       7678.10       199.05 o
   1   2  14         89.50        113.56        35.56 o
   2   2  14        320.63        342.07        63.22 o
   4   2  14        972.18        981.17        80.58 o
   5   2  14        378.65        380.83        34.48 o
   6   2  14         29.43        123.41        55.09 o
   7   2  14       2667.76       2582.23       133.85 o
   8   2  14        163.29        190.18        83.27 o
   9   2  14        389.69        344.80       105.60 o
   1   3  14       1269.11       1221.61        52.71 o
   2   3  14       1413.15       1418.20        70.98 o
   3   3  14       1091.58       1066.92       105.27 o
   4   3  14         22.44        132.80       108.51 o
   5   3  14          5.85         77.74        77.74 o
   6   3  14       3424.05       3253.23       118.97 o
   7   3  14        554.18        507.86       161.95 o
   8   3  14         59.50         66.29        78.42 o
   9   3  14         86.54         57.84        95.71 o
   0   4  14          7.66         22.19        39.09 o
   1   4  14        755.11        754.74        45.09 o
   2   4  14        406.66        389.22        41.48 o
   3   4  14        399.20        314.30        54.35 o
   4   4  14         52.32        -17.02        62.71 o
   5   4  14         63.60        102.57        79.36 o
   6   4  14       1022.45       1038.58        67.69 o
   7   4  14       1752.65       1809.62       404.71 o
   8   4  14        252.21        299.33        87.48 o
   9   4  14         75.95        111.69        98.04 o
   1   5  14        251.49        143.98        42.51 o
   2   5  14        792.41        717.85        65.94 o
   3   5  14       3093.08       3239.55       131.60 o
   4   5  14         26.94         46.71        70.58 o
   5   5  14        493.63        617.54        85.00 o
   6   5  14         33.05         74.00        50.27 o
   7   5  14       1452.23       1722.60       108.51 o
   8   5  14         97.52        170.42        83.82 o
   9   5  14        238.29        292.26        91.03 o
   0   6  14       9371.81       9939.90       225.44 o
   1   6  14        567.42        506.02        50.91 o
   2   6  14          5.95        -48.62        48.62 o
   3   6  14         82.86        128.67        54.64 o
   4   6  14       1441.42       1371.34       114.04 o
   5   6  14         41.80        -60.13        68.38 o
   6   6  14        926.04        833.37        76.89 o
   7   6  14        141.68        251.52        65.94 o
   8   6  14          2.12        -51.41        89.22 o
   9   6  14          5.49         69.87       101.06 o
   1   7  14       7940.88       7782.61       154.11 o
   2   7  14         12.00        -22.67        40.54 o
   3   7  14       6736.37       7144.66       251.99 o
   4   7  14         95.59         12.25        45.90 o
   5   7  14       5643.84       5615.24       188.27 o
   6   7  14        214.32        203.61        78.08 o
   7   7  14       2012.97       1987.43        97.34 o
   8   7  14         10.95         35.74        62.39 o
   9   7  14        489.83        489.75       109.72 o
   0   8  14       1921.54       1780.00       119.13 o
   1   8  14          7.00        -35.01        35.01 o
   2   8  14       1923.82       1893.04       166.78 o
   3   8  14         49.22         30.42        60.34 o
   4   8  14        120.41        177.96        67.61 o
   5   8  14         64.90         37.93        70.98 o
   6   8  14          7.24         61.40        78.29 o
   7   8  14          0.68         -3.21        64.99 o
   8   8  14          1.09        109.78       131.18 o
   1   9  14      10448.71      10144.16       192.06 o
   2   9  14          0.41         16.01        32.23 o
   3   9  14       1821.95       1843.54       104.81 o
   4   9  14        163.79        248.55        69.63 o
   5   9  14       1636.99       1654.39       112.52 o
   6   9  14        102.30         54.56        96.07 o
   7   9  14        862.46       1022.82        85.29 o
   8   9  14         80.53         50.30        89.21 o
   0  10  14         57.53         -5.53       223.49 o
   1  10  14        122.33        322.55       180.93 o
   2  10  14       2285.67       2304.91        76.64 o
   3  10  14        133.89        176.94        71.50 o
   4  10  14         69.40         78.38        73.87 o
   5  10  14          1.67        -43.04        93.97 o
   6  10  14        270.69        367.35       113.44 o
   7  10  14          0.12         25.02       136.04 o
   8  10  14         65.10        191.45        92.82 o
   1  11  14         15.23        -55.98        65.80 o
   2  11  14         32.56         30.44        49.74 o
   3  11  14       1083.76       1067.27        90.54 o
   4  11  14         85.60         93.41       115.01 o
   5  11  14        334.92        328.40       110.80 o
   6  11  14        110.76         93.26        95.84 o
   7  11  14       1402.96       1441.20       234.67 o
   0  12  14       1944.78       1896.55       168.43 o
   1  12  14        770.11        666.25        79.88 o
   2  12  14        933.25        917.29        97.71 o
   3  12  14        108.80         56.22        68.77 o
   4  12  14         91.57        -59.95        68.61 o
   5  12  14          8.78        -71.53        71.53 o
   6  12  14         14.25         91.50       204.03 o
   7  12  14         73.79         70.82       236.45 o
   1  13  14       2041.79       1992.90       109.55 o
   2  13  14        395.71        323.48        72.77 o
   3  13  14       2739.10       2763.17       147.73 o
   4  13  14        239.54        183.22        72.74 o
   5  13  14        424.07        209.39       305.65 o
   6  13  14          2.99         25.37       139.27 o
   7  13  14        253.35        439.70       170.00 o
   0  14  14        398.88        688.31       121.46 o
   1  14  14        674.17        612.22       147.75 o
   2  14  14       1245.75       1193.32       120.30 o
   3  14  14        300.81        325.35        83.68 o
   4  14  14         39.15        -65.09       125.38 o
   5  14  14          0.97       -150.34       150.34 o
   6  14  14          0.97       -253.77       390.38 o
   1  15  14        667.96        667.81       171.11 o
   2  15  14         40.57         -2.90        65.38 o
   3  15  14        347.30        322.01       118.41 o
   4  15  14         20.55       -104.68       192.15 o
   5  15  14        211.21        192.65       247.72 o
   0  16  14         39.93        245.80        99.58 o
   1  16  14         30.74          0.88        62.89 o
   2  16  14        100.43        -21.07       122.92 o
   3  16  14          0.44       -122.85       130.18 o
   4  16  14        186.88         58.16       324.50 o
   5  16  14          0.24        503.08       801.10 o
   1  17  14         77.13         65.18        83.43 o
   2  17  14         89.91         50.19       142.12 o
   3  17  14         16.48         86.60       198.14 o
   4  17  14        161.65        105.67       114.19 o
   0  18  14         93.07        -49.32       209.01 o
   1  18  14         27.76       -100.77       149.29 o
   2  18  14         96.77        115.23       164.66 o
   3  18  14        283.39        132.54       222.22 o
   1   1  15        228.01        201.96        39.38 o
   2   1  15        371.19        367.44        68.97 o
   3   1  15        216.37        230.65       194.34 o
   4   1  15       2365.13       2257.80        94.61 o
   5   1  15       1680.93       2228.92       263.58 o
   6   1  15        101.92        132.66        54.40 o
   7   1  15        520.99        486.92        78.99 o
   8   1  15         54.15        -45.49        76.50 o
   9   1  15         61.77        135.44       145.76 o
   0   2  15        957.49        986.06        71.37 o
   1   2  15       1466.67       1617.35        62.73 o
   2   2  15        424.10        413.62        56.46 o
   3   2  15        225.80        151.56       129.56 o
   4   2  15        158.65        257.52        54.98 o
   5   2  15         61.43          9.72        63.83 o
   6   2  15       1165.91       1189.33        78.42 o
   7   2  15        171.88        226.17        71.47 o
   8   2  15         11.18          6.38        76.09 o
   9   2  15          8.30        116.15        97.77 o
   1   3  15        202.44        229.76        40.85 o
   2   3  15         12.32        -18.09        61.52 o
   3   3  15        605.10        606.24        67.44 o
   4   3  15        787.30        639.17        79.03 o
   5   3  15       1456.40       1326.90       113.27 o
   6   3  15       1012.37        915.49        67.58 o
   7   3  15        270.31        349.13        72.32 o
   8   3  15        556.40        548.20        95.71 o
   9   3  15         11.29        -79.54        91.05 o
   0   4  15       9224.46       9619.75       229.70 o
   1   4  15       1843.86       1841.83        72.02 o
   2   4  15         65.41         24.71        34.97 o
   3   4  15        146.82        106.22        95.55 o
   4   4  15       1396.78       1352.76       106.28 o
   5   4  15         67.13         96.39       134.42 o
   6   4  15        967.73       1031.36        65.61 o
   7   4  15        574.32        512.99        76.00 o
   8   4  15        230.51        263.77        85.09 o
   9   4  15          8.99        -44.80       126.32 o
   1   5  15       1081.65       1049.18        62.00 o
   2   5  15          2.35        -43.75        43.75 o
   3   5  15        162.45        131.37        66.33 o
   4   5  15         53.08        -67.27        68.73 o
   5   5  15          6.23        -13.44        58.99 o
   6   5  15        219.24        113.78        98.21 o
   7   5  15        236.64        296.77       125.49 o
   8   5  15         75.13         95.38       108.51 o
   9   5  15         22.98        -84.98        92.87 o
   0   6  15       5312.73       5276.42       145.53 o
   1   6  15        262.68        351.96        47.35 o
   2   6  15       3870.16       3788.64       139.12 o
   3   6  15         63.82        446.98       168.43 o
   4   6  15       3597.00       3691.76       158.13 o
   5   6  15          5.11         39.85        57.41 o
   6   6  15       3577.46       3368.21       498.81 o
   7   6  15         33.02        144.52        61.14 o
   8   6  15        502.94        450.79        77.95 o
   9   6  15          1.11         35.71        94.92 o
   1   7  15        355.99        339.11        48.81 o
   2   7  15          0.15        -41.99        41.99 o
   3   7  15        898.31        812.17        97.25 o
   4   7  15        247.13        270.98        85.76 o
   5   7  15        129.55         91.85       202.44 o
   6   7  15          3.93          3.69       101.96 o
   7   7  15        160.77        121.29        56.60 o
   8   7  15         51.91         60.17        90.53 o
   0   8  15      24006.22      24133.90       595.29 o
   1   8  15         88.54         77.47        38.62 o
   2   8  15       5577.70       5065.65       140.74 o
   3   8  15         64.93        -28.25        59.39 o
   4   8  15       2625.16       2375.05       119.91 o
   5   8  15        142.51        128.34       114.23 o
   6   8  15       4575.66       4577.67       184.86 o
   7   8  15        195.86        207.62        74.80 o
   8   8  15        101.07        159.36        64.81 o
   1   9  15        312.32        358.54        47.39 o
   2   9  15        327.57        342.71        60.78 o
   3   9  15        122.48        156.01        67.95 o
   4   9  15        240.81        167.55        73.08 o
   5   9  15          1.53        -73.62        73.62 o
   6   9  15         15.64         19.65        82.22 o
   7   9  15        182.23        121.65        83.02 o
   8   9  15         15.98        134.34        88.66 o
   0  10  15      10849.97      10948.56       339.12 o
   1  10  15         30.15         12.88        47.30 o
   2  10  15        282.17        427.95       152.68 o
   3  10  15         11.18        -38.31        76.47 o
   4  10  15       1927.06       1934.34       118.60 o
   5  10  15          1.84        -74.87        74.87 o
   6  10  15       1713.93       2040.56       127.77 o
   7  10  15        198.18        212.41        91.29 o
   8  10  15        258.75        253.69       111.22 o
   1  11  15        481.32        428.18        52.57 o
   2  11  15        248.25        231.67        56.53 o
   3  11  15        409.14        263.11        96.78 o
   4  11  15          8.39        -35.58        93.92 o
   5  11  15         35.80        181.29        82.26 o
   6  11  15          1.21         17.92       101.94 o
   7  11  15         24.01       -139.90       139.90 o
   0  12  15       2027.80       2114.95       249.40 o
   1  12  15          2.94          3.61        65.51 o
   2  12  15       2277.44       2300.37       115.95 o
   3  12  15        447.27        399.84        84.19 o
   4  12  15        878.73       1461.22       283.26 o
   5  12  15         87.39         87.75       117.50 o
   6  12  15       1206.57       1311.19       181.68 o
   7  12  15         93.13         28.52       153.90 o
   1  13  15        229.67        249.07        74.76 o
   2  13  15        549.43        467.87        81.10 o
   3  13  15         26.36         58.32        76.68 o
   4  13  15         23.55        -12.32        72.78 o
   5  13  15          8.49        -86.65       106.69 o
   6  13  15         33.63          8.39       148.44 o
   0  14  15       2485.08       2329.73       406.50 o
   1  14  15        301.06         69.20        74.89 o
   2  14  15        997.43       1166.51        97.46 o
   3  14  15         70.56        -72.23        72.23 o
   4  14  15        957.18       1129.54        95.14 o
   5  14  15          2.65       -112.82       207.78 o
   6  14  15        405.82        369.02       164.54 o
   1  15  15        209.27        171.97        94.44 o
   2  15  15        100.97          5.81        70.54 o
   3  15  15        430.29        411.49        78.97 o
   4  15  15         95.23       -118.04       233.95 o
   5  15  15         18.27         12.01       136.26 o
   0  16  15        935.69        644.19       119.07 o
   1  16  15         12.37        -20.97       115.48 o
   2  16  15        229.33        117.25        70.34 o
   3  16  15         32.90        159.32       108.99 o
   4  16  15        128.02       -179.21       179.21 o
   5  16  15         50.79       -246.17       275.32 o
   1  17  15          1.45        -60.56       139.97 o
   2  17  15         13.15        147.89       137.68 o
   3  17  15        112.46        197.10       116.65 o
   4  17  15        126.13         34.78       133.47 o
   0  18  15          1.28       -207.30       207.30 o
   1  18  15         34.74       -204.35       251.52 o
   2  18  15        109.42        267.08       181.62 o
   0   0  16      29120.69      28082.57      1010.57 o
   1   0  16         72.94         51.18        54.98 o
   2   0  16        928.86        910.16       158.71 o
   3   0  16         43.08         64.78       136.04 o
   4   0  16       7417.63       7539.78       459.94 o
   5   0  16        342.85        362.42        61.83 o
   6   0  16      13893.28      13239.79       443.74 o
   7   0  16          1.03        -48.59        93.93 o
   8   0  16        534.19        469.66       126.32 o
   9   0  16         14.57        184.62       139.28 o
   1   1  16          6.51         -4.21        37.36 o
   2   1  16         70.42         28.06        51.05 o
   3   1  16          2.63        -90.45        90.45 o
   4   1  16        117.76         90.49        50.43 o
   5   1  16       7303.89       7025.74       214.76 o
   6   1  16        211.61        270.69       121.46 o
   7   1  16         21.85         67.57        66.30 o
   8   1  16         93.76         48.40        81.09 o
   9   1  16          0.76        -48.03        93.57 o
   0   2  16      42025.19      43502.99      1064.74 o
   1   2  16          8.89         -8.75        54.64 o
   2   2  16       4034.52       3447.28       127.23 o
   3   2  16          0.28        -54.43        97.17 o
   4   2  16       1899.55       1957.40       114.65 o
   5   2  16        293.44        246.52        72.18 o
   6   2  16       5012.54       4684.90       147.07 o
   7   2  16        269.81        200.10        70.82 o
   8   2  16        113.39         92.25        81.71 o
   9   2  16          9.02        160.39        98.04 o
   1   3  16       4574.20       4674.82       127.68 o
   2   3  16          3.61         60.54        50.02 o
   3   3  16         14.48         45.87        51.51 o
   4   3  16        541.06        530.31        74.93 o
   5   3  16          4.96        -87.45        87.45 o
   6   3  16        138.05        110.86        46.84 o
   7   3  16         24.34         43.93        76.12 o
   8   3  16         13.17        -13.24        77.02 o
   9   3  16         33.08        127.06        97.99 o
   0   4  16       7902.09       7535.88       196.65 o
   1   4  16       2466.69       2527.91        91.84 o
   2   4  16        270.45        208.67        41.47 o
   3   4  16          3.45        -51.18        74.50 o
   4   4  16        419.02        357.23        76.85 o
   5   4  16        493.01        401.58        92.71 o
   6   4  16       1437.65       1511.17        78.94 o
   7   4  16        371.66        456.56        73.93 o
   8   4  16        322.85        395.32       105.27 o
   9   4  16         11.91        -78.73        93.97 o
   1   5  16        246.16        160.47        37.10 o
   2   5  16        109.01         63.88        54.03 o
   3   5  16        321.55        351.98        51.93 o
   4   5  16        519.56        303.54        88.23 o
   5   5  16        315.07        440.18       101.10 o
   6   5  16         85.03        -18.92        95.89 o
   7   5  16         26.13        -42.44       109.09 o
   8   5  16          7.51        -72.94        77.00 o
   9   5  16         12.88        -16.04       108.51 o
   0   6  16       2367.51       2218.27       191.10 o
   1   6  16         13.03         10.97        43.29 o
   2   6  16       1430.23       1355.92        83.94 o
   3   6  16          2.78        -14.11        69.81 o
   4   6  16        959.03        968.51       102.31 o
   5   6  16         27.30        144.59        91.59 o
   6   6  16       1069.56       1228.00       140.74 o
   7   6  16        237.22         85.52        83.67 o
   8   6  16        190.52        230.87        82.87 o
   1   7  16       3843.73       3691.06       105.90 o
   2   7  16        241.49        207.67        58.05 o
   3   7  16       1226.88       1271.66       115.74 o
   4   7  16        428.61        484.48       186.24 o
   5   7  16       1649.63       1870.43       161.79 o
   6   7  16        131.43        155.19       139.28 o
   7   7  16        765.06        721.41        71.26 o
   8   7  16          0.76         46.88        64.69 o
   0   8  16        185.70        213.77        77.92 o
   1   8  16         30.88         52.14        40.13 o
   2   8  16        654.53        707.58        64.05 o
   3   8  16          3.64         99.58        64.98 o
   4   8  16         59.16         75.91        70.04 o
   5   8  16        178.87        160.49       114.94 o
   6   8  16         28.06        111.14        81.72 o
   7   8  16        534.29        395.28        95.01 o
   8   8  16          2.57        -30.97        60.34 o
   1   9  16       2486.76       2426.08        92.35 o
   2   9  16        605.11        530.37        59.54 o
   3   9  16        645.71        640.43       117.02 o
   4   9  16       1135.46        883.04        92.50 o
   5   9  16        512.29        523.11        90.86 o
   6   9  16         27.78        102.98        87.53 o
   7   9  16        142.62        249.13       177.95 o
   8   9  16        238.61        275.78       199.20 o
   0  10  16        324.59        317.52        97.92 o
   1  10  16          1.98         31.07        45.11 o
   2  10  16         85.92        125.71        59.54 o
   3  10  16        403.88        423.32        81.17 o
   4  10  16         20.47         73.94        76.26 o
   5  10  16         69.60         -4.01       101.36 o
   6  10  16         96.36         54.07        87.05 o
   7  10  16          9.82        -55.76        76.48 o
   1  11  16         82.53        103.50        47.60 o
   2  11  16         26.21        108.36        75.27 o
   3  11  16        636.00        730.50        92.04 o
   4  11  16          3.48         61.65        77.95 o
   5  11  16        693.07        657.02        97.80 o
   6  11  16          1.01        -80.45        80.45 o
   7  11  16        227.48        285.29       153.85 o
   0  12  16       1059.90       1235.59       137.81 o
   1  12  16        208.06        226.02        74.21 o
   2  12  16        141.61         90.69        80.88 o
   3  12  16        211.42        180.62        97.14 o
   4  12  16        483.45        464.10        90.31 o
   5  12  16         61.28         54.23        80.18 o
   6  12  16        349.70        351.42        87.10 o
   7  12  16          0.16        126.34       370.87 o
   1  13  16       1342.72       1403.81       103.61 o
   2  13  16        595.54        635.17        90.39 o
   3  13  16         25.58         15.99        78.28 o
   4  13  16         80.70         47.64        85.73 o
   5  13  16        164.71        176.84        87.49 o
   6  13  16        131.24        132.26       197.58 o
   0  14  16       1482.47       1741.92       197.42 o
   1  14  16        134.56         11.31        76.96 o
   2  14  16       1631.20       1497.41       134.60 o
   3  14  16         19.53         -0.45        73.59 o
   4  14  16        374.08        443.78        86.64 o
   5  14  16          7.59         98.40       142.29 o
   6  14  16        159.68         90.81       160.38 o
   1  15  16        388.01        264.00        83.83 o
   2  15  16         12.99        -41.66        72.44 o
   3  15  16        615.09        421.05        85.01 o
   4  15  16         69.39        160.57       140.01 o
   5  15  16        451.02        198.57       151.00 o
   0  16  16       2044.26       1989.65       488.93 o
   1  16  16         21.52        -62.94        73.27 o
   2  16  16        537.98        715.97        92.91 o
   3  16  16          6.08         97.06       109.23 o
   4  16  16        655.90        517.27       158.63 o
   1  17  16          7.22        -92.64        92.64 o
   2  17  16         23.51        139.98       162.23 o
   3  17  16         81.84        173.71       124.69 o
   0  18  16        263.34         37.04       322.28 o
   1  18  16         38.58        -32.81       173.18 o
   2  18  16        129.34        349.70       228.35 o
   1   1  17      15478.61      15858.66       258.29 o
   2   1  17        760.02        888.26       128.32 o
   3   1  17       3555.77       3736.12       247.78 o
   4   1  17        865.23        828.40        79.98 o
   5   1  17       6540.46       6651.96       155.91 o
   6   1  17        622.26        516.95        63.03 o
   7   1  17       2574.60       2747.30       139.65 o
   8   1  17        160.32        245.63        97.17 o
   9   1  17        235.43        180.39       100.07 o
   0   2  17       1821.73       2176.06       161.95 o
   1   2  17        269.43        188.93        46.70 o
   2   2  17        320.59        255.65        52.02 o
   3   2  17        248.74        347.38       112.81 o
   4   2  17         78.51         40.88        52.77 o
   5   2  17        801.76        687.45       179.77 o
   6   2  17          1.71         29.43        47.87 o
   7   2  17          1.27         61.54        84.21 o
   8   2  17        202.38        221.42        84.77 o
   9   2  17        185.82        207.41        99.14 o
   1   3  17       5207.37       4649.97       168.39 o
   2   3  17       1155.50       1280.65        76.60 o
   3   3  17       2230.76       2102.93       310.95 o
   4   3  17       1304.13       1321.47       187.70 o
   5   3  17       2148.38       2226.83       186.24 o
   6   3  17          9.33         -1.74        83.63 o
   7   3  17        732.33        769.04        85.51 o
   8   3  17        154.59        216.40        82.45 o
   9   3  17        371.14        394.05       105.83 o
   0   4  17        132.01        327.56        72.92 o
   1   4  17          1.95        -40.67        40.67 o
   2   4  17         37.20         60.54        51.18 o
   3   4  17        153.48        125.73        59.41 o
   4   4  17          0.40          2.29        90.69 o
   5   4  17          1.62        -13.07       108.51 o
   6   4  17         79.16          2.48        35.89 o
   7   4  17        420.41        314.85        71.29 o
   8   4  17         11.58       -110.13       110.13 o
   9   4  17         59.86        -14.04        92.25 o
   1   5  17       3177.22       3004.00       104.59 o
   2   5  17         67.22         43.50        35.40 o
   3   5  17        522.81        439.95        79.03 o
   4   5  17          3.22         90.15       208.92 o
   5   5  17       2098.38       2156.68       149.54 o
   6   5  17         39.93        -91.53       106.89 o
   7   5  17        719.13        719.89       100.58 o
   8   5  17         11.68        -38.48        77.91 o
   0   6  17        960.76        864.82       174.91 o
   1   6  17       1203.44       1153.79        69.85 o
   2   6  17        219.44        203.10        57.50 o
   3   6  17        204.19        185.26        80.51 o
   4   6  17        340.87        405.09        56.79 o
   5   6  17          0.88         67.08        95.89 o
   7   6  17        185.15         85.86        66.80 o
   8   6  17         15.26         51.13        77.91 o
   1   7  17        760.46        722.57        54.09 o
   2   7  17         19.60         47.05        52.16 o
   3   7  17        331.02        377.02       102.03 o
   4   7  17        305.48        344.56        97.92 o
   5   7  17        807.90        586.28       123.67 o
   6   7  17          0.48        -89.88       105.38 o
   7   7  17        244.85        256.69       102.11 o
   8   7  17         39.20         -4.13        65.03 o
   0   8  17       5473.13       4963.93       215.81 o
   1   8  17          8.74         -3.28        41.01 o
   2   8  17        431.38        350.28        64.83 o
   3   8  17         80.40         63.76        66.32 o
   4   8  17        343.79        275.75        79.68 o
   5   8  17         21.02         23.88        78.67 o
   6   8  17        174.98        242.69        94.61 o
   7   8  17        421.86        331.20       216.63 o
   8   8  17         37.69          4.45       113.37 o
   1   9  17        274.71        250.91        69.49 o
   2   9  17        158.89        106.20        52.10 o
   3   9  17        115.54          6.10        69.62 o
   4   9  17        144.96         62.30        75.36 o
   5   9  17          7.36        115.83       149.82 o
   6   9  17         14.13         46.29        83.32 o
   7   9  17         85.68        -77.56        89.35 o
   8   9  17         49.96         57.54       138.16 o
   0  10  17          7.00        -83.41        83.41 o
   1  10  17       1569.22       1375.78        91.88 o
   2  10  17        110.13        116.93        53.70 o
   3  10  17          0.36          6.01        73.35 o
   4  10  17         78.34        -76.77        76.77 o
   5  10  17         60.08        224.09       121.46 o
   6  10  17        148.65        131.11        90.33 o
   7  10  17        510.26        453.51        95.39 o
   1  11  17        312.19        272.41        72.92 o
   2  11  17        564.28        506.00        84.13 o
   3  11  17          3.83         45.46        78.14 o
   4  11  17         87.08         -7.50        92.90 o
   5  11  17         49.64         -0.53       100.65 o
   6  11  17         27.11        -44.22        84.48 o
   7  11  17         27.91        153.04       273.70 o
   0  12  17         99.88         95.41        98.21 o
   1  12  17        672.32        593.35        86.37 o
   2  12  17        180.89         84.04        75.51 o
   3  12  17         55.67         33.17       138.37 o
   4  12  17         65.80         22.50        83.90 o
   5  12  17         81.43        121.87       153.93 o
   6  12  17         13.55        167.72        79.81 o
   7  12  17        557.03        404.88       191.10 o
   1  13  17        304.19        349.39       113.14 o
   2  13  17        146.40        -30.30        76.41 o
   3  13  17       1614.24       1731.20       128.00 o
   4  13  17         31.44        120.53       112.07 o
   5  13  17        189.38        128.64       142.98 o
   6  13  17         42.35         29.48       168.43 o
   0  14  17          0.55         34.85       110.92 o
   1  14  17        220.76        114.97        81.09 o
   2  14  17        345.49        334.83       187.94 o
   3  14  17          0.17         -9.64        78.00 o
   4  14  17        107.37        167.91        86.15 o
   5  14  17          1.31       -136.84       136.84 o
   1  15  17        720.02        778.00       119.40 o
   2  15  17         79.17        110.66        81.11 o
   3  15  17       1065.12        991.22       134.20 o
   4  15  17          5.63       -135.76       135.76 o
   5  15  17        176.83        427.78       162.09 o
   0  16  17        469.85        405.78       127.46 o
   1  16  17          5.37        -74.66        74.66 o
   2  16  17        101.38         30.56        76.80 o
   3  16  17         41.85       -141.33       178.37 o
   4  16  17         53.81        -42.85       124.15 o
   1  17  17        286.73        282.38        85.09 o
   2  17  17         44.82        -56.84       143.53 o
   3  17  17       1146.71       1080.00       150.49 o
   0  18  17         50.98        -58.30       252.64 o
   1  18  17          1.06       -182.54       182.54 o
   0   0  18      11148.96      11319.38       498.81 o
   1   0  18       1708.70       1714.09       103.18 o
   2   0  18        393.53        163.43        94.04 o
   3   0  18         41.39         87.45       155.47 o
   4   0  18       2511.47       2623.28       294.75 o
   5   0  18       1161.85       1071.98        82.16 o
   6   0  18       2782.89       2594.13       174.91 o
   7   0  18        272.07        129.56       100.41 o
   8   0  18        611.19        693.15       136.04 o
   9   0  18         22.39       -123.08       123.08 o
   1   1  18        564.74        645.20        61.80 o
   2   1  18        510.15        651.79        75.02 o
   3   1  18        301.44        350.24       246.17 o
   4   1  18          1.91         72.05       121.32 o
   5   1  18         99.31        118.64        40.94 o
   6   1  18        559.32        404.68        60.70 o
   7   1  18         55.53        141.45        69.15 o
   8   1  18        492.37        492.89       132.80 o
   9   1  18         86.24       -107.09       200.82 o
   0   2  18       8169.50       8211.94       283.60 o
   1   2  18        597.45        602.98        58.16 o
   2   2  18       1946.96       2167.23       105.27 o
   3   2  18        888.15        929.11       135.11 o
   4   2  18        775.38        703.22        76.00 o
   5   2  18       1049.62        965.84        98.79 o
   6   2  18        324.26        359.23        83.29 o
   7   2  18         28.88         47.47        89.07 o
   8   2  18          5.36          6.57        95.55 o
   9   2  18        236.82        191.70        97.21 o
   1   3  18        707.92        707.83        57.51 o
   2   3  18        507.34        597.53        59.47 o
   3   3  18        185.67        210.49        57.25 o
   4   3  18        990.99        858.19       108.51 o
   5   3  18        127.12        191.86       136.04 o
   6   3  18          2.77        127.53        54.68 o
   7   3  18         95.83        122.54        65.89 o
   8   3  18        494.37        325.99        85.51 o
   9   3  18         80.75        -88.65        89.23 o
   0   4  18       1467.36       1378.64       111.82 o
   1   4  18          1.89         27.46        41.46 o
   2   4  18          7.55         29.67        44.06 o
   3   4  18        190.88        261.64        53.90 o
   4   4  18       1263.12       1345.99       113.82 o
   5   4  18        381.09        335.42        90.05 o
   6   4  18        684.73        585.61       136.04 o
   7   4  18        479.22        496.61       137.66 o
   8   4  18         39.83         -7.02       113.37 o
   1   5  18       1670.58       1672.35        81.99 o
   2   5  18         11.39          2.55        34.89 o
   3   5  18        679.61        727.43       108.09 o
   4   5  18        170.40         67.44        78.02 o
   5   5  18       1886.72       2086.40       370.87 o
   6   5  18         57.91         22.47       103.20 o
   7   5  18        229.44        187.16       116.21 o
   8   5  18         12.29         74.37       111.75 o
   0   6  18       1525.68       1509.38       217.01 o
   1   6  18         58.62         97.78        70.13 o
   2   6  18        739.15        668.64        67.08 o
   3   6  18        315.77        232.33        86.31 o
   4   6  18        494.71        423.80        56.56 o
   5   6  18          0.46        -52.90        98.79 o
   6   6  18       1374.64       1377.53       147.38 o
   7   6  18        111.60         87.40       116.17 o
   8   6  18         27.85        -63.29       131.18 o
   1   7  18       4648.36       4385.35       119.96 o
   2   7  18        191.41        194.92        59.60 o
   3   7  18       4777.14       9733.63       670.48 o
   4   7  18         24.08         10.80        84.21 o
   5   7  18       1226.00       1034.21       138.16 o
   6   7  18        112.33         25.10       105.38 o
   7   7  18       1645.27       1934.46       270.46 o
   8   7  18         19.02        -19.43       102.03 o
   0   8  18       6311.70       5875.64       234.19 o
   1   8  18        137.69         64.48        44.71 o
   2   8  18         38.29         62.94        53.67 o
   3   8  18          0.20        -63.00        63.00 o
   4   8  18         66.49        -67.91        73.35 o
   5   8  18         20.92          4.06        80.26 o
   6   8  18          2.83        -79.70        81.45 o
   7   8  18         14.35        128.92       110.85 o
   8   8  18          1.59        -35.00        89.57 o
   1   9  18       4197.71       4142.83       122.10 o
   2   9  18        169.97        129.44        54.38 o
   3   9  18       2859.88       2754.74       323.90 o
   4   9  18          0.43        -31.74        75.02 o
   5   9  18       1215.41       1134.54       112.33 o
   6   9  18         44.90        -21.56        88.70 o
   7   9  18        442.82        422.91       159.13 o
   0  10  18       2849.75       2828.21       217.01 o
   1  10  18        702.55        692.66        79.67 o
   2  10  18          2.21         11.26        67.29 o
   3  10  18          5.47        -58.50        74.91 o
   4  10  18         60.53          4.83       117.18 o
   5  10  18          2.82        -18.72        83.21 o
   6  10  18         22.61        -29.57        88.19 o
   7  10  18          2.47         57.41       137.63 o
   1  11  18         62.57         72.96        70.66 o
   2  11  18        353.78        637.82       125.92 o
   3  11  18        116.38        277.05        85.36 o
   4  11  18          0.75         40.19        83.34 o
   5  11  18        441.63        884.22       111.09 o
   6  11  18         25.81        -54.29        92.19 o
   7  11  18        286.60        282.92       154.11 o
   0  12  18        176.81        187.69       109.49 o
   1  12  18          8.27        -72.87        72.87 o
   2  12  18        154.97         10.62        77.00 o
   3  12  18          4.05        -11.73        96.66 o
   4  12  18         16.37          3.86        84.96 o
   5  12  18          0.85        -79.81        88.07 o
   6  12  18        209.25        253.27        91.85 o
   1  13  18       1041.02       1232.42       106.20 o
   2  13  18          0.54         57.56        82.23 o
   3  13  18       1365.38       1356.80       108.50 o
   4  13  18         61.18        134.79        90.29 o
   5  13  18        460.61        522.49        99.60 o
   6  13  18        256.92        409.21       280.17 o
   0  14  18        539.49        313.83       124.54 o
   1  14  18        196.42        144.18        84.25 o
   2  14  18        272.52        369.05        91.12 o
   3  14  18         15.57        -50.37        82.35 o
   4  14  18        399.23        343.54        96.86 o
   5  14  18         87.74         41.70       204.06 o
   1  15  18        237.46        183.63        87.46 o
   2  15  18          1.82         30.04        84.40 o
   3  15  18        294.66        252.91        86.87 o
   4  15  18        220.30         61.88       195.96 o
   0  16  18        353.23        313.19       133.94 o
   1  16  18         60.86         63.08        83.42 o
   2  16  18         95.98        130.21        84.01 o
   3  16  18          4.50       -120.18       120.18 o
   4  16  18        114.47         -9.23       161.17 o
   1  17  18         56.91         60.44        83.33 o
   2  17  18         10.78        -75.40       113.95 o
   1   1  19        370.17        526.46        59.95 o
   2   1  19         12.37         42.98        65.81 o
   3   1  19       1545.52       1804.72       466.26 o
   4   1  19         28.25         97.74       130.49 o
   5   1  19         32.08          0.15        64.78 o
   6   1  19        214.79        133.76        53.49 o
   7   1  19        166.26        207.51        70.01 o
   8   1  19          4.93          7.23       137.66 o
   0   2  19       3208.34       3447.50       199.20 o
   1   2  19        672.27        761.62        62.94 o
   2   2  19         15.72         27.82        63.66 o
   3   2  19        984.60       1117.78       105.82 o
   4   2  19       1094.75       1108.66       171.56 o
   5   2  19         31.51         32.71       127.94 o
   6   2  19        836.41        836.28       119.71 o
   7   2  19        292.07        340.10       126.32 o
   8   2  19         27.03         38.11        75.38 o
   1   3  19        230.91        285.60        50.24 o
   2   3  19        477.18        523.57        72.48 o
   3   3  19        387.87        394.54        86.79 o
   4   3  19        402.97        388.29        73.30 o
   5   3  19         30.13         86.97       114.98 o
   6   3  19        541.14        419.81        51.10 o
   7   3  19        240.30        273.38        80.98 o
   8   3  19        546.92        406.45        87.87 o
   0   4  19       3757.65       3835.04       195.29 o
   1   4  19         22.49          4.84        50.04 o
   2   4  19       1033.20       1180.34        88.23 o
   3   4  19        119.54        182.10        55.96 o
   4   4  19         10.46         22.75        72.49 o
   5   4  19         50.97         56.52        81.74 o
   6   4  19        802.35       1043.08       132.04 o
   7   4  19          0.01         36.04       117.67 o
   8   4  19         63.67         77.26        79.46 o
   1   5  19         25.43         52.49        45.09 o
   2   5  19          1.57        -37.17        37.17 o
   3   5  19         16.13         79.84        53.66 o
   4   5  19        527.48        415.57        94.49 o
   5   5  19         28.16        -16.45        87.13 o
   6   5  19          0.80         20.29       105.87 o
   7   5  19         77.97        190.63       189.48 o
   8   5  19         21.33         -2.06       126.32 o
   0   6  19       8329.64       7883.11       466.42 o
   1   6  19         41.36         64.59        50.08 o
   2   6  19        771.06        772.95        70.79 o
   3   6  19          1.63         46.13        76.62 o
   4   6  19       3303.23       3115.63       181.69 o
   5   6  19        190.85        123.66       140.90 o
   6   6  19       2409.70       2412.07       183.28 o
   7   6  19         72.17         61.30       147.38 o
   8   6  19        108.81        401.64       171.67 o
   1   7  19         14.39        -47.66        47.66 o
   2   7  19          2.24        -55.70        55.70 o
   3   7  19        275.75        364.46        95.81 o
   4   7  19          0.98        -43.31       105.27 o
   5   7  19         50.76         83.05       108.02 o
   6   7  19        104.16        154.10       168.43 o
   7   7  19          0.81         67.50       125.14 o
   8   7  19         27.38       -220.11       226.73 o
   0   8  19      16943.05      16226.58       445.45 o
   1   8  19        189.03        203.82        65.60 o
   2   8  19       3879.75       3773.03       122.05 o
   3   8  19          0.76         27.57        94.28 o
   4   8  19       3533.57       3575.85       215.22 o
   5   8  19          0.46         27.56        80.34 o
   6   8  19       1535.95       1633.02       166.49 o
   7   8  19         30.57        135.56       135.78 o
   8   8  19        415.93        300.73       115.95 o
   1   9  19        192.33        173.07        50.03 o
   2   9  19          1.37         21.84        54.00 o
   3   9  19        453.03        521.48       110.72 o
   4   9  19         32.45        -78.14        78.14 o
   5   9  19          3.54          9.17        86.73 o
   6   9  19          6.86        -38.62        90.87 o
   7   9  19          3.44        -92.28        92.28 o
   0  10  19         36.97        -90.37        90.37 o
   1  10  19         33.54         11.13        69.22 o
   2  10  19       1744.02       1863.61       182.33 o
   3  10  19          6.22        -80.64        80.64 o
   4  10  19       1122.28       1291.90       115.54 o
   5  10  19          7.21        -81.21       163.43 o
   6  10  19       1388.01       1218.98       128.76 o
   7  10  19         27.80        263.45       102.36 o
   1  11  19        174.79        136.50        75.52 o
   2  11  19        313.04        265.65        88.83 o
   3  11  19        307.20        624.04       207.58 o
   4  11  19          0.56         60.92        85.58 o
   5  11  19         53.40         94.78       112.03 o
   6  11  19          1.81        -35.83        92.48 o
   7  11  19          0.86         52.66       101.26 o
   0  12  19       4601.18       4102.92       302.85 o
   1  12  19         52.59        291.36       167.32 o
   2  12  19        465.27        390.90        91.67 o
   3  12  19          2.32        108.60        82.72 o
   4  12  19        637.89        697.21       106.82 o
   5  12  19        210.67        201.88       107.13 o
   6  12  19        394.81        214.79        96.59 o
   1  13  19         65.81        -45.71        81.13 o
   2  13  19        165.87        107.80        86.98 o
   3  13  19        297.36        305.71        89.89 o
   4  13  19        334.66        639.95       104.11 o
   5  13  19        116.03        -39.28        89.91 o
   6  13  19          1.80         61.54       181.38 o
   0  14  19       1151.13       1179.80       293.13 o
   1  14  19         91.74        -17.22        87.50 o
   2  14  19        937.18       1141.98       136.51 o
   3  14  19        145.84        117.64        88.65 o
   4  14  19        632.59        697.48       126.47 o
   5  14  19         32.14         -3.70       149.15 o
   1  15  19        201.09        144.00       140.72 o
   2  15  19         56.63         22.01        89.76 o
   3  15  19        153.15        164.06        89.70 o
   4  15  19         78.33         90.16        86.96 o
   0  16  19        368.57        500.28       138.27 o
   1  16  19         15.35        -34.15        86.33 o
   2  16  19         55.12          2.13        85.43 o
   3  16  19         69.53        146.66       137.92 o
   1  17  19          9.94         -7.17        83.32 o
   2  17  19        141.00         -6.37       130.11 o
   0   0  20       4334.60       3637.09       297.99 o
   1   0  20        229.34        306.07        97.32 o
   2   0  20       3094.99       3251.89       255.88 o
   3   0  20         67.86         74.50       174.91 o
   4   0  20       1251.87       1739.03       265.60 o
   5   0  20         90.63        106.89        53.51 o
   6   0  20       1364.09       1392.78       123.08 o
   7   0  20        603.31        301.23       116.60 o
   8   0  20       2679.24       2555.26       207.30 o
   1   1  20          0.43        -35.36        62.06 o
   2   1  20         57.84         67.93        73.92 o
   3   1  20       1934.47       2017.15       136.76 o
   4   1  20         78.12        -45.64       137.36 o
   5   1  20        240.25        774.12       255.88 o
   6   1  20         53.47         88.35        52.91 o
   7   1  20        944.69        877.42       110.13 o
   8   1  20        366.33        287.38        83.57 o
   0   2  20       5513.04       5206.52       230.90 o
   1   2  20       1331.24       1517.71        81.30 o
   2   2  20       2898.19       3254.69       140.46 o
   3   2  20         67.93         67.12        95.98 o
   4   2  20       4393.75       4309.89       157.24 o
   5   2  20        204.84        295.90       111.75 o
   6   2  20        878.27        745.16        63.61 o
   7   2  20         84.47        113.47        70.01 o
   8   2  20         13.53         44.74        85.83 o
   1   3  20        713.11        675.02        62.29 o
   2   3  20        159.97        175.29        67.13 o
   3   3  20        395.35        466.05        92.71 o
   4   3  20        407.93        329.63       140.90 o
   5   3  20       1205.65       1087.23       106.77 o
   6   3  20        187.45         79.21        96.56 o
   7   3  20          0.86         55.71        64.68 o
   8   3  20          1.27         55.34        77.02 o
   0   4  20       1198.77       1136.29       109.87 o
   1   4  20        116.55        127.53        60.37 o
   2   4  20        214.53        432.75       150.10 o
   3   4  20       1123.62        967.97        95.31 o
   4   4  20          6.11         -9.13        72.92 o
   5   4  20        114.21       -116.60       116.60 o
   6   4  20        899.59       1050.93       233.21 o
   7   4  20        354.16        147.36       115.49 o
   8   4  20        119.59        153.60        81.39 o
   1   5  20        472.94        462.79        71.06 o
   2   5  20         53.36         81.93        41.74 o
   3   5  20         74.62         58.77        56.65 o
   4   5  20        185.58        326.59        65.91 o
   5   5  20        275.02        613.75       218.63 o
   6   5  20          0.55         28.18       107.18 o
   7   5  20        159.17        473.69       228.35 o
   8   5  20         41.90         12.96       155.47 o
   0   6  20       1034.68        906.92       213.77 o
   1   6  20        420.48        453.91        62.21 o
   2   6  20        212.59        248.69        60.99 o
   3   6  20        143.52        151.24        82.88 o
   4   6  20        851.29        910.98        78.38 o
   5   6  20        177.10         79.50       129.56 o
   6   6  20        337.48        417.33       152.23 o
   7   6  20         92.02         98.22       121.96 o
   8   6  20         77.30        223.49       171.67 o
   1   7  20       1722.92       1887.80       167.84 o
   2   7  20          0.08        -79.25        79.25 o
   3   7  20       1038.37        860.96       197.58 o
   4   7  20        168.37         86.96        97.58 o
   5   7  20       1288.86       1171.96       144.84 o
   6   7  20        302.34        644.56       158.71 o
   7   7  20        628.91        714.58       212.16 o
   8   7  20         17.13        -79.07       116.60 o
   0   8  20        124.94        195.31        94.01 o
   1   8  20         15.40         39.68       151.35 o
   2   8  20         65.50         54.67        53.80 o
   3   8  20         77.11        123.18        90.37 o
   4   8  20         38.58        -83.11        97.50 o
   5   8  20         10.20         63.08       113.82 o
   6   8  20         56.82        118.22       182.08 o
   7   8  20        131.13         -3.58        96.27 o
   1   9  20       1307.30       1356.21        94.76 o
   2   9  20        771.31        552.43        98.18 o
   3   9  20        809.47        795.41        89.51 o
   4   9  20        258.47        159.23        85.66 o
   5   9  20        627.92        621.15       104.83 o
   6   9  20        274.22        283.50       104.23 o
   7   9  20        182.15        326.51       139.09 o
   0  10  20        592.37        667.08       121.22 o
   1  10  20       1840.70       1836.74       109.44 o
   2  10  20        171.09        102.75        76.70 o
   3  10  20         31.55         18.88        79.01 o
   4  10  20         11.41        -31.18        83.67 o
   5  10  20         10.24         44.09       105.65 o
   6  10  20          0.17        -64.48        98.56 o
   7  10  20         30.43        193.10       147.16 o
   1  11  20        144.86        389.75       129.03 o
   2  11  20        356.02        303.42        82.82 o
   3  11  20        495.79        491.15        89.77 o
   4  11  20         10.70        -11.64        88.67 o
   5  11  20        179.11        291.43       111.44 o
   6  11  20         53.66         82.21       205.08 o
   0  12  20        626.57        577.04       131.67 o
   1  12  20          6.17        -76.47        76.47 o
   2  12  20        233.81        319.77        90.07 o
   3  12  20          0.06         87.83       107.42 o
   4  12  20        111.82         64.42        94.71 o
   5  12  20        599.54        643.92       115.09 o
   6  12  20         89.26        146.52        97.80 o
   1  13  20        646.25        637.58       102.71 o
   2  13  20         74.33         69.92        86.82 o
   3  13  20       1050.05       1212.24       139.32 o
   4  13  20        998.01       1085.85       120.34 o
   5  13  20          5.72        -77.74       126.32 o
   0  14  20        813.09        759.63       148.61 o
   1  14  20          6.27          2.62        89.53 o
   2  14  20        271.01        298.51       146.33 o
   3  14  20         40.33        -83.04        83.04 o
   4  14  20        678.00        477.59       130.39 o
   5  14  20         52.48        -18.65       168.14 o
   1  15  20        727.70       1124.68       184.88 o
   2  15  20         63.86        -88.63        88.63 o
   3  15  20        255.92        335.16        98.39 o
   4  15  20         43.88       -107.06       107.06 o
   0  16  20        544.08        520.60       144.69 o
   1  16  20          9.14        -36.07        87.81 o
   2  16  20        526.25        399.44        98.60 o
   3  16  20          0.29        -37.58        85.73 o
   1  17  20         82.18         64.19       111.97 o
   1   1  21       6580.60       6200.04       187.35 o
   2   1  21         76.98        164.76        79.41 o
   3   1  21       4505.77       4411.52       263.63 o
   4   1  21        134.91        123.48       149.69 o
   5   1  21       2892.67       3236.63       252.64 o
   6   1  21        142.67        203.02        56.03 o
   7   1  21       1278.54       1286.65       101.44 o
   8   1  21         15.20        -76.50        76.50 o
   0   2  21        452.70        533.78       104.11 o
   1   2  21          4.36        -35.94        65.59 o
   2   2  21        887.50       1176.93       101.92 o
   3   2  21       1830.89       2013.09       118.57 o
   4   2  21         69.60         39.35        56.04 o
   5   2  21        140.36         93.49       137.66 o
   6   2  21         37.92         89.16        48.70 o
   7   2  21         23.28         12.69        65.89 o
   8   2  21        193.31        110.30        83.91 o
   1   3  21       1704.92       1856.51        95.11 o
   2   3  21          4.42        -32.37        69.27 o
   3   3  21       1307.68       1449.95       118.51 o
   4   3  21        434.37        480.37       144.14 o
   5   3  21       2046.48       2201.01       242.93 o
   6   3  21         53.45        -93.75       106.89 o
   7   3  21        226.71        247.83        97.17 o
   8   3  21         23.42        183.72        84.05 o
   0   4  21        266.29        232.87        91.21 o
   1   4  21        202.93        214.28        59.32 o
   2   4  21        114.20         67.44        63.90 o
   3   4  21        126.29         66.83        57.39 o
   4   4  21          0.76        109.43        77.27 o
   5   4  21        261.19        298.45        96.24 o
   6   4  21          1.69        106.11       129.56 o
   7   4  21         10.54        166.85       276.94 o
   8   4  21          1.50        -58.30       111.75 o
   1   5  21       1835.78       2073.29        97.43 o
   2   5  21        561.64        439.70        73.40 o
   3   5  21        861.16        885.71       121.81 o
   4   5  21        108.90        291.70       176.40 o
   5   5  21       1482.37       1667.10       147.46 o
   6   5  21          9.14        103.44       178.15 o
   7   5  21        231.44         77.97       121.96 o
   8   5  21         52.59        178.15       158.71 o
   0   6  21        116.64        -32.39       184.62 o
   1   6  21         93.69        115.96        56.66 o
   2   6  21         28.13        -23.13       115.94 o
   3   6  21        589.82        323.80       103.65 o
   4   6  21        283.77        218.20       139.23 o
   5   6  21        386.43        351.60       113.82 o
   6   6  21          6.02          7.56       110.09 o
   7   6  21          0.87       -115.27       115.27 o
   8   6  21        105.92         19.43       171.67 o
   1   7  21        796.18        855.56       102.97 o
   2   7  21          3.12        -58.59        58.59 o
   3   7  21        575.19        575.05       125.56 o
   4   7  21        189.09        200.79       104.00 o
   5   7  21         65.53        286.16       166.81 o
   6   7  21        161.98        544.15       278.56 o
   7   7  21         89.44        275.03       435.65 o
   0   8  21          0.59        139.99       102.03 o
   1   8  21         87.20        103.21        99.58 o
   2   8  21        657.39        699.69        80.99 o
   3   8  21        114.26         39.71        87.74 o
   4   8  21          3.84         16.66        99.10 o
   5   8  21        102.57         16.89       327.14 o
   6   8  21          0.43         -4.06        93.41 o
   7   8  21        139.36        -18.63       100.27 o
   1   9  21        157.32         77.38        71.20 o
   2   9  21        353.00        255.78        80.60 o
   3   9  21        223.17         91.91        75.34 o
   4   9  21         65.07        -77.59        77.59 o
   5   9  21         22.59        253.69        95.36 o
   6   9  21          3.59        -93.54        93.54 o
   7   9  21         22.98       -100.50       100.50 o
   0  10  21        109.16         96.47       105.12 o
   1  10  21        320.22        257.37        89.29 o
   2  10  21        227.43         99.39        99.58 o
   3  10  21        256.50        207.59        82.59 o
   4  10  21         28.08        -35.33        86.20 o
   5  10  21         11.72        124.67        98.83 o
   6  10  21          6.89         54.02        98.77 o
   1  11  21        167.89         72.59        84.56 o
   2  11  21        283.78        114.24        81.46 o
   3  11  21          2.64        -21.25        79.40 o
   4  11  21          0.52        -67.50        89.23 o
   5  11  21         14.09        -93.86        93.86 o
   6  11  21         74.28        109.68       104.45 o
   0  12  21          2.34         36.05       153.85 o
   1  12  21         90.31        -24.99        84.36 o
   2  12  21         11.96        -80.41        83.96 o
   3  12  21          2.31         -5.48        84.39 o
   4  12  21        273.56        366.48       103.53 o
   5  12  21        149.31        218.85       106.61 o
   6  12  21          3.47       -123.08       165.19 o
   1  13  21        784.42        689.46       129.03 o
   2  13  21         13.88        -78.80        85.64 o
   3  13  21         10.48         39.75        87.19 o
   4  13  21         51.24        -38.44        89.66 o
   5  13  21        704.58        728.76       118.20 o
   0  14  21          2.62         89.25       125.58 o
   1  14  21         11.00         64.51        90.83 o
   2  14  21         36.80        116.98        95.32 o
   3  14  21          5.63        -10.97       116.05 o
   4  14  21         62.86        -57.09       111.27 o
   1  15  21        692.26        804.63       228.07 o
   2  15  21          0.80        -79.24        90.20 o
   3  15  21        426.80        497.21       106.36 o
   0  16  21        183.88        118.60       137.33 o
   1  16  21        115.18        -89.27        89.27 o
   2  16  21         59.17        -12.26        93.61 o
   0   0  22       2567.23       2471.04       239.69 o
   1   0  22         17.49         99.59       104.04 o
   2   0  22       3173.03       3204.70       207.04 o
   3   0  22       3574.29       3688.55       220.43 o
   4   0  22       1460.97       2399.79       317.42 o
   5   0  22         72.31        -44.63       153.85 o
   6   0  22        579.47        456.70        93.93 o
   7   0  22         84.25        213.77       100.41 o
   8   0  22        795.10        829.19       152.23 o
   1   1  22        117.52        225.21        75.38 o
   2   1  22        131.06        174.40        85.01 o
   3   1  22        214.63        229.64        87.16 o
   4   1  22          1.85        -86.10       147.61 o
   5   1  22         53.78        215.26       150.61 o
   6   1  22         25.64        -43.62        98.79 o
   7   1  22          0.16          5.73        69.15 o
   8   1  22         40.59        137.70        84.37 o
   0   2  22       2497.39       2624.47       283.41 o
   1   2  22        118.72        194.15        76.00 o
   2   2  22       2598.29       3025.54       141.19 o
   3   2  22       2050.53       2365.37       131.03 o
   4   2  22       1391.09       1460.25       156.56 o
   5   2  22        114.82         63.10        74.13 o
   6   2  22        376.91        243.92       140.90 o
   7   2  22          0.80         19.27        67.60 o
   8   2  22         89.17        164.76        85.60 o
   1   3  22         72.97         83.70        70.37 o
   2   3  22         43.60         63.32        72.84 o
   3   3  22          5.03        -67.75        89.66 o
   4   3  22         15.81         88.38        97.18 o
   5   3  22        336.09        412.42        96.07 o
   6   3  22          4.55          6.65        96.56 o
   7   3  22         65.05         35.63       119.84 o
   8   3  22          1.87         61.06        83.27 o
   0   4  22        681.87        538.91       106.43 o
   1   4  22        946.22       1000.71        71.71 o
   2   4  22        416.26        374.59        73.03 o
   3   4  22          1.86        -19.73       102.85 o
   4   4  22       1139.90       1141.46        91.35 o
   5   4  22        172.97        139.85        93.92 o
   6   4  22        203.19        136.28       107.74 o
   7   4  22          4.48        -15.94       171.67 o
   8   4  22         11.21         64.78       139.28 o
   1   5  22       1429.00       1575.20        79.29 o
   2   5  22        569.78        544.55        59.85 o
   3   5  22        581.98        547.01        74.45 o
   4   5  22         26.01         -9.46        92.44 o
   5   5  22       1082.88       1348.45       163.57 o
   6   5  22          1.26         -8.95       105.34 o
   7   5  22        131.75        235.71       132.80 o
   0   6  22        500.79        492.33       220.25 o
   1   6  22          8.54        -53.59        56.54 o
   2   6  22        632.68        641.76        92.52 o
   3   6  22          1.07         31.55        83.09 o
   4   6  22       1173.69       1135.93       139.28 o
   5   6  22        125.00        177.49       114.98 o
   6   6  22         29.33        131.03       116.17 o
   7   6  22          0.64        -34.64       121.51 o
   1   7  22       3210.37       3537.61       138.21 o
   2   7  22          1.33         21.60        76.40 o
   3   7  22        802.32        717.15       101.58 o
   4   7  22         54.42         -6.67        97.58 o
   5   7  22       1268.20       1483.51       157.49 o
   6   7  22          0.61        -49.45       120.77 o
   7   7  22        226.59        241.85       141.96 o
   0   8  22         22.65        -50.41        88.46 o
   1   8  22         43.44        111.23        67.10 o
   2   8  22        874.04        918.15        89.33 o
   3   8  22         30.49        -89.38        89.38 o
   4   8  22          1.18        -98.31       102.37 o
   5   8  22          1.46        -59.25       161.95 o
   6   8  22          7.57         42.25        99.31 o
   7   8  22         20.77        126.43       103.59 o
   1   9  22       1232.26       1197.40       105.02 o
   2   9  22        162.36         91.69        93.03 o
   3   9  22       2662.34       2359.53       123.89 o
   4   9  22          2.09       -149.08       149.08 o
   5   9  22        857.64        816.35       112.29 o
   6   9  22         24.82          1.42        96.73 o
   0  10  22        420.44        424.67       120.45 o
   1  10  22          0.14        -32.95        79.17 o
   2  10  22          2.50         65.38        78.30 o
   3  10  22        284.84        382.40        88.78 o
   4  10  22         39.63        -10.11        88.34 o
   5  10  22          0.10        -92.10        92.10 o
   6  10  22         13.13        -17.42       100.39 o
   1  11  22        330.86        245.33        85.13 o
   2  11  22         16.83        125.45        95.12 o
   3  11  22         56.78        297.39       146.63 o
   4  11  22          1.84         92.46        87.84 o
   5  11  22         85.64        135.96       105.26 o
   6  11  22         64.91         59.73       105.73 o
   0  12  22        269.24        238.12       124.88 o
   1  12  22        137.82        143.34        88.82 o
   2  12  22          3.01        -40.90       122.96 o
   3  12  22         75.75        -34.14        86.92 o
   4  12  22         29.41        -82.45        89.42 o
   5  12  22         72.61         51.47       101.49 o
   1  13  22        917.75        635.80       142.40 o
   2  13  22         71.45         71.69       124.83 o
   3  13  22         78.60        140.56       147.73 o
   4  13  22          6.32         -2.00        95.46 o
   5  13  22        547.71        778.43       126.83 o
   0  14  22        203.44        263.06       141.05 o
   1  14  22        111.29         58.81        97.85 o
   2  14  22        106.09        202.55        98.88 o
   3  14  22         80.74        197.75        96.86 o
   4  14  22        225.79        375.04       104.65 o
   1  15  22         88.63         77.17        98.45 o
   2  15  22         67.64       1822.81      1386.14 o
   3  15  22        126.60         68.62       100.11 o
   0  16  22        228.77        170.69       136.85 o
   1  16  22         10.76          0.82        97.16 o
   1   1  23        332.70        351.52        82.97 o
   2   1  23         99.00        197.23        89.68 o
   3   1  23         55.85         -9.24        90.26 o
   4   1  23        453.21        535.13       122.10 o
   5   1  23        150.81         98.14        68.58 o
   6   1  23        234.27        251.52        78.90 o
   7   1  23          2.19         79.18       103.65 o
   8   1  23         66.25         65.01        82.36 o
   0   2  23          1.44         19.71       104.11 o
   1   2  23        220.51        247.58        80.23 o
   2   2  23       1213.76       1419.76       111.68 o
   3   2  23          0.59        -45.88        89.05 o
   4   2  23        890.30        925.18       117.35 o
   5   2  23         39.28         46.25        77.20 o
   6   2  23         29.18        -80.72        88.67 o
   7   2  23         22.77        -11.36       140.90 o
   8   2  23        106.03        139.94        83.01 o
   1   3  23        337.06        356.99        79.01 o
   2   3  23        489.14        601.68       104.72 o
   3   3  23         86.79        188.96        84.95 o
   4   3  23        383.32        377.83        72.74 o
   5   3  23          7.92        -90.69        90.69 o
   6   3  23        355.41        219.38       107.74 o
   7   3  23          0.20         68.02       126.32 o
   8   3  23         78.48         -3.24       148.99 o
   0   4  23       1273.31       1247.44       136.34 o
   1   4  23          2.36         75.88        57.07 o
   2   4  23        166.03        151.52        72.05 o
   3   4  23        193.81         36.08        68.26 o
   4   4  23        645.27        640.33        84.62 o
   5   4  23        102.39        317.42       272.08 o
   6   4  23         49.37        -46.75       102.41 o
   7   4  23          0.07       -113.20       113.20 o
   1   5  23        219.42        306.27        70.07 o
   2   5  23        251.68        226.91        73.87 o
   3   5  23        540.65        489.66       105.82 o
   4   5  23         18.03        -39.36        68.25 o
   5   5  23          1.61        -22.27        96.40 o
   6   5  23        217.03        296.01       123.75 o
   7   5  23         58.27        162.99       126.65 o
   0   6  23       1245.07       1162.81       255.88 o
   1   6  23          8.18         18.37        81.18 o
   2   6  23       3081.57       2858.35       156.03 o
   3   6  23         60.87        128.10        83.56 o
   4   6  23       1008.32       1208.27       133.22 o
   5   6  23         51.99        192.31       114.08 o
   6   6  23        454.77        566.48       281.79 o
   7   6  23         26.65         91.72       134.62 o
   1   7  23         20.96         16.71        85.09 o
   2   7  23          6.58         10.46       147.52 o
   3   7  23          5.54        -52.91        83.04 o
   4   7  23         19.94         33.77       102.22 o
   5   7  23        326.49        260.31       123.52 o
   6   7  23        104.89        183.80       210.54 o
   7   7  23         13.42       -134.88       134.88 o
   0   8  23       1331.41       1180.21       132.36 o
   1   8  23          0.22        -30.40        68.60 o
   2   8  23       8021.31       7335.73       324.41 o
   3   8  23         81.12        360.56       153.70 o
   4   8  23       2153.07       2057.71       169.51 o
   5   8  23          0.13        -75.58       116.71 o
   6   8  23        416.70        421.86       207.30 o
   7   8  23         21.63        247.09       124.43 o
   1   9  23         35.94         -4.04        72.87 o
   2   9  23         11.89          7.73       128.20 o
   3   9  23        461.79        403.16       123.45 o
   4   9  23         42.98        -33.84        85.47 o
   5   9  23         73.26          0.40       142.67 o
   6   9  23          0.20        -99.08        99.08 o
   0  10  23        115.21        264.11       153.85 o
   1  10  23         33.19          9.98        79.76 o
   2  10  23        194.46        147.20        82.15 o
   3  10  23         13.54         27.86        80.16 o
   4  10  23       1852.96       1927.83       130.41 o
   5  10  23         10.81        -95.56        95.56 o
   6  10  23        213.42        220.33       111.67 o
   1  11  23         18.88         16.42        91.70 o
   2  11  23          7.08        -20.69       104.62 o
   3  11  23         12.72         10.45        86.85 o
   4  11  23         73.05        167.87        94.73 o
   5  11  23         12.16       -113.04       113.04 o
   0  12  23        831.13        706.95       145.88 o
   1  12  23         81.43        -16.89        87.47 o
   2  12  23       1349.04       1227.30       118.32 o
   3  12  23          1.63       -101.92       101.92 o
   4  12  23        125.20        120.84        97.76 o
   5  12  23         34.38        121.02       147.62 o
   1  13  23         68.96        -34.48        89.60 o
   2  13  23          0.05        -29.37        95.08 o
   3  13  23          3.96        -39.99        93.24 o
   4  13  23        183.13        204.01       108.93 o
   0  14  23        590.28        710.33       330.38 o
   1  14  23          4.65        -66.33        94.44 o
   2  14  23        400.02        446.22       106.32 o
   3  14  23          2.75         38.83        98.15 o
   1  15  23        153.36        149.33       104.90 o
   2  15  23          2.47        131.52       124.83 o
   0   0  24        566.86        654.28       181.38 o
   1   0  24          2.28        186.52       163.57 o
   2   0  24       3377.46       4092.57       240.26 o
   3   0  24         90.51        297.75       263.98 o
   4   0  24        566.18        842.79       238.07 o
   5   0  24        128.02        157.63       110.13 o
   6   0  24         36.75         51.82        77.74 o
   7   0  24         56.74        152.23       106.89 o
   1   1  24       1510.83       1940.37       162.65 o
   2   1  24          1.01        -19.01        86.21 o
   3   1  24        157.24        178.86       100.80 o
   4   1  24        203.70        256.98       103.22 o
   5   1  24        175.77        236.41        74.68 o
   6   1  24          4.50         28.11        54.71 o
   7   1  24         27.26        -19.23        70.89 o
   0   2  24          6.00        -64.38       107.81 o
   1   2  24        132.27         32.49       119.68 o
   2   2  24       4492.85       5010.88       186.84 o
   3   2  24        195.50        161.43        94.26 o
   4   2  24       1971.83       2251.10       140.16 o
   5   2  24         47.89         85.79       100.41 o
   6   2  24         30.67         15.87       289.89 o
   7   2  24         33.63         55.06       116.60 o
   1   3  24        191.74        278.76        85.09 o
   2   3  24        425.01        424.14        88.96 o
   3   3  24       1246.44       1385.67       114.14 o
   4   3  24         75.78        134.44        67.76 o
   5   3  24          0.83        -51.38       157.09 o
   6   3  24         86.94        304.49       239.69 o
   7   3  24        240.46        482.61       142.52 o
   0   4  24         88.86         87.06       100.84 o
   1   4  24        129.16        124.02        71.23 o
   2   4  24         14.59        -19.70        70.32 o
   3   4  24        180.22        155.12        65.03 o
   4   4  24        637.31        532.62        82.42 o
   5   4  24        394.15        186.57        99.94 o
   6   4  24          7.59         86.37       105.34 o
   7   4  24         12.83        693.15       320.66 o
   1   5  24        681.43        969.59        89.51 o
   2   5  24        172.20        133.15        73.88 o
   3   5  24         99.95        178.59       100.05 o
   4   5  24        360.46        253.14       191.10 o
   5   5  24          5.31        153.19       104.46 o
   6   5  24        368.80        488.11       207.30 o
   7   5  24         59.04         21.36       131.98 o
   0   6  24        275.19        310.95       236.45 o
   1   6  24         15.88       -191.78       288.27 o
   2   6  24        413.80        427.76       183.00 o
   3   6  24         22.25        -43.54        95.86 o
   4   6  24        105.37         34.64       108.51 o
   5   6  24          0.22         94.92       160.33 o
   6   6  24        115.75        169.64       125.93 o
   7   6  24         11.26        110.13       148.99 o
   1   7  24       1241.84       1175.70       120.37 o
   2   7  24         84.93        -25.14        82.32 o
   3   7  24       1078.61       1024.00       133.71 o
   4   7  24         68.38        190.43        96.59 o
   5   7  24        754.98        825.54       144.56 o
   6   7  24          2.23        -80.82       122.51 o
   7   7  24        206.86        113.37       174.91 o
   0   8  24        275.88        170.72       145.76 o
   1   8  24        223.49        127.49        75.24 o
   2   8  24         39.59        -58.45        90.65 o
   3   8  24         14.64         29.08        92.99 o
   4   8  24         52.13        -94.72        94.72 o
   5   8  24          2.75       -157.35       189.48 o
   6   8  24         15.96        -83.32       132.97 o
   2   9  24       1537.31       1308.13       159.89 o
   3   9  24       1534.71       1680.16       166.34 o
   4   9  24          2.46        -35.39        83.46 o
   5   9  24        403.27        439.74       157.09 o
   6   9  24        243.30        264.89       119.26 o
   0  10  24         31.60        -39.76       110.65 o
   1  10  24        260.86         98.90        82.57 o
   2  10  24          0.69        -78.70        78.70 o
   3  10  24        228.98        234.38        89.61 o
   4  10  24         58.25         66.95        86.92 o
   5  10  24         36.47        236.59       150.37 o
   1  11  24        375.15        182.96        89.87 o
   2  11  24         40.22        -85.09        85.09 o
   3  11  24        103.98        -27.05       100.05 o
   4  11  24        146.15         20.32        93.99 o
   5  11  24        137.94        258.00       403.60 o
   0  12  24         38.57        -59.79       123.03 o
   1  12  24         48.17         69.13        91.53 o
   2  12  24        456.85        392.35       102.54 o
   3  12  24        144.18        155.74        95.60 o
   4  12  24         19.27        -37.23       135.58 o
   1  13  24        465.71        380.45       110.80 o
   2  13  24         55.18        130.59       101.28 o
   3  13  24        259.15        100.56       102.85 o
   4  13  24        219.27        135.07       106.32 o
   0  14  24        122.77        248.87       143.33 o
   1  14  24          9.91         41.76       126.60 o
   2  14  24        351.11        319.93       108.43 o
   3  14  24          0.05        -91.88        96.23 o
   1  15  24        368.93        364.67       110.39 o
   1   1  25       3877.95       4053.67       179.82 o
   2   1  25         30.34        -26.49       139.32 o
   3   1  25       4300.64       4374.96       258.02 o
   4   1  25        321.60        437.10       108.40 o
   5   1  25        845.43        882.70       168.43 o
   6   1  25          9.75         39.84       238.07 o
   7   1  25        546.44        747.79        93.15 o
   0   2  25        427.28        571.69       137.66 o
   1   2  25        739.22        664.91        95.67 o
   2   2  25        424.83        536.69        96.30 o
   3   2  25          3.08        -96.01        96.01 o
   4   2  25         95.74        220.67       129.62 o
   5   2  25        113.08        148.65        71.39 o
   6   2  25          2.45       -148.99       148.99 o
   7   2  25         59.42        155.47       126.32 o
   1   3  25        345.85        390.53        84.20 o
   2   3  25        908.85        964.80       128.57 o
   3   3  25        721.00        869.55       106.08 o
   4   3  25        352.13        304.31        70.97 o
   5   3  25        912.54        945.84        98.34 o
   6   3  25          2.10         32.10       100.48 o
   7   3  25        157.50        226.73       136.04 o
   0   4  25         86.46        118.66       106.67 o
   1   4  25        282.44        371.26       102.97 o
   2   4  25          1.42        -46.51        75.40 o
   3   4  25         55.16        131.45        90.15 o
   4   4  25          1.98         23.18       129.50 o
   5   4  25          5.81         21.39       231.59 o
   6   4  25         50.64         76.91       113.58 o
   7   4  25         22.28        -10.07       124.42 o
   1   5  25        710.58        823.87        94.90 o
   2   5  25         36.76         40.19        72.33 o
   3   5  25       1664.98       1613.83       140.13 o
   4   5  25        132.73         72.57        88.22 o
   5   5  25        242.12        305.29       192.72 o
   6   5  25         89.03        551.49       131.25 o
   7   5  25        112.62         63.30       144.14 o
   0   6  25         69.41        -42.11       223.49 o
   1   6  25          0.38          4.88        89.71 o
   2   6  25        191.39        181.02        91.77 o
   3   6  25         12.62        194.50        90.81 o
   4   6  25         12.84        -78.52        92.59 o
   5   6  25        346.69        126.85       186.24 o
   6   6  25         31.43       -148.99       148.99 o
   1   7  25        353.25        428.87       102.36 o
   2   7  25         33.22        -86.22        86.22 o
   3   7  25        168.94        150.97        96.69 o
   4   7  25        216.28        172.48        95.92 o
   5   7  25        128.67        131.89       186.24 o
   6   7  25         58.15       -118.38       129.77 o
   0   8  25          7.68        -61.86       105.63 o
   1   8  25         14.40        -74.18        74.18 o
   2   8  25          6.37        -33.24        90.47 o
   3   8  25         31.98         56.69       113.37 o
   4   8  25         55.66         99.85       104.97 o
   5   8  25          1.17       -165.87       223.49 o
   6   8  25          0.20        -80.29       142.29 o
   1   9  25         33.23        141.47        82.83 o
   2   9  25        267.10        159.72        83.33 o
   3   9  25         12.65         83.37        83.52 o
   4   9  25          2.55         45.08        87.08 o
   5   9  25         44.22         85.09       102.31 o
   6   9  25         24.35         39.80       118.83 o
   0  10  25        443.69        452.14       129.46 o
   1  10  25         85.67        -16.08        98.18 o
   2  10  25         15.76        -82.92        82.92 o
   3  10  25        371.69        255.81        91.67 o
   4  10  25         24.73         63.09       110.33 o
   5  10  25        331.12        201.09       177.06 o
   1  11  25         43.33        -70.12       106.27 o
   2  11  25        105.56         44.42       125.09 o
   3  11  25         56.26         65.93       107.86 o
   4  11  25          0.06        -37.85        94.99 o
   5  11  25         21.90        113.25       108.92 o
   0  12  25        114.75          9.18       131.47 o
   1  12  25         45.91         25.25       108.46 o
   2  12  25        100.05        171.57        97.75 o
   3  12  25          8.87        -16.37        95.82 o
   4  12  25         13.76         48.85        98.27 o
   1  13  25        342.15        299.91       103.83 o
   2  13  25         21.06         -4.34       120.62 o
   3  13  25         94.17        169.55       213.19 o
   0  14  25         46.84         25.79       142.08 o
   1  14  25         48.07        128.65       106.63 o
   2  14  25        101.75         80.83       106.74 o
   0   0  26        767.71       1166.04       223.49 o
   1   0  26        706.90        969.55       370.87 o
   2   0  26       2215.88       2502.23       208.81 o
   3   0  26         48.95        362.77       210.54 o
   4   0  26        863.18       1046.72       197.58 o
   5   0  26         89.56        209.75       154.96 o
   6   0  26        126.88        155.47        87.45 o
   7   0  26        228.67        223.49       119.84 o
   1   1  26          5.27         52.28        88.57 o
   2   1  26        122.38        137.13        97.57 o
   3   1  26         42.01        151.28       105.46 o
   4   1  26        132.04        163.20       106.67 o
   5   1  26         59.45         47.35       134.84 o
   6   1  26        118.51        224.52       244.55 o
   7   1  26          3.52         -6.48       113.37 o
   0   2  26        542.68        485.30       135.37 o
   1   2  26        813.48       1025.48       109.22 o
   2   2  26       1029.49        981.96       111.29 o
   4   2  26       1319.98       1195.64       125.51 o
   5   2  26        168.58         93.26       110.10 o
   6   2  26        350.37        412.97       255.88 o
   7   2  26          0.24        -97.17       119.84 o
   1   3  26          1.09         62.61        78.94 o
   2   3  26        535.68        421.61        93.90 o
   3   3  26         13.33        144.32       200.15 o
   4   3  26          5.41         -6.14        68.72 o
   5   3  26         60.56        -82.97        82.97 o
   6   3  26          0.08         38.57       103.69 o
   7   3  26         11.96         35.63       129.56 o
   0   4  26          4.85         21.82       104.15 o
   1   4  26        119.21        102.89        74.25 o
   2   4  26       1282.31       1544.69       114.21 o
   3   4  26         28.53        -38.73        61.33 o
   4   4  26        239.83        247.32        91.01 o
   5   4  26          8.32        -33.59        97.17 o
   6   4  26         21.44         -2.25       109.04 o
   7   4  26         43.74         38.87       145.76 o
   1   5  26        853.61        917.61        89.82 o
   2   5  26         30.76        351.43       171.77 o
   3   5  26        884.77        795.87       106.85 o
   4   5  26          9.87         -0.40        97.05 o
   5   5  26         49.25         89.34       155.47 o
   6   5  26        130.41        170.21       134.42 o
   0   6  26         75.01        155.47       236.45 o
   1   6  26          7.28         74.84       301.23 o
   2   6  26       1393.01       1290.20       127.60 o
   3   6  26          4.01         52.25       121.46 o
   4   6  26        125.02          4.67       150.82 o
   5   6  26         53.01        166.93       118.39 o
   6   6  26        181.71        342.17       141.36 o
   1   7  26        950.70        912.90       120.93 o
   2   7  26          0.22        -29.41        90.23 o
   3   7  26        339.57        396.83       105.84 o
   4   7  26         92.93        113.18       101.41 o
   5   7  26        388.94        276.36       131.72 o
   6   7  26         27.82        -32.16       137.66 o
   0   8  26          8.31       -106.11       106.11 o
   1   8  26          1.97        -69.16        74.07 o
   2   8  26         89.52         23.76        98.25 o
   3   8  26          0.03        -98.87        98.87 o
   4   8  26        287.63        212.53       123.60 o
   5   8  26          6.88        -24.54       116.82 o
   6   8  26         13.60        100.41       161.95 o
   1   9  26        470.62        607.93        94.50 o
   2   9  26         49.97        -80.90        80.90 o
   3   9  26        391.92        447.99        94.51 o
   4   9  26        125.24        162.05        90.84 o
   5   9  26        885.23        760.53       112.62 o
   0  10  26        619.26        400.87       137.51 o
   1  10  26         20.41          1.40        85.29 o
   2  10  26          2.22         19.20        89.29 o
   3  10  26         32.51         12.97        89.28 o
   4  10  26         18.34         -0.97        91.55 o
   5  10  26        104.24        134.51       102.88 o
   1  11  26        160.52        220.19        94.51 o
   2  11  26        109.71         -2.07        89.71 o
   3  11  26         23.99        -78.33        91.06 o
   4  11  26         50.23        -24.91        98.22 o
   0  12  26        178.77        128.51       141.36 o
   1  12  26         75.00       -126.70       126.70 o
   2  12  26         74.60         29.45       102.53 o
   3  12  26          4.76        -94.69        94.69 o
   1  13  26        203.03         50.70       109.35 o
   2  13  26          0.56       -113.61       113.61 o
   0  14  26         24.15       -137.36       150.35 o
   1  14  26          8.29       -103.87       103.87 o
   1   1  27        130.08        129.85        93.91 o
   2   1  27          0.45        -82.50        93.01 o
   3   1  27         91.13        231.88       146.33 o
   4   1  27          1.27         -6.09       111.03 o
   5   1  27          1.75         69.40        69.66 o
   6   1  27         48.05         63.92       157.09 o
   0   2  27         26.89       -119.66       119.66 o
   1   2  27         94.92          1.59        94.45 o
   2   2  27        582.63        656.00       109.00 o
   3   2  27         14.71        112.58       100.88 o
   4   2  27        156.72        283.00       111.67 o
   5   2  27          6.57         64.61       112.95 o
   6   2  27         27.08        -59.92        95.26 o
   1   3  27        976.25        921.64       104.38 o
   2   3  27        493.33        312.57        92.15 o
   3   3  27        152.35        172.63        97.39 o
   4   3  27        157.24        222.00       196.56 o
   5   3  27          0.14         71.81        84.96 o
   6   3  27        147.01        187.10       165.19 o
   0   4  27        471.10        457.57       127.46 o
   1   4  27         65.94        -79.94        79.94 o
   2   4  27        650.83        858.64       147.27 o
   3   4  27          5.34        -76.69        76.69 o
   4   4  27        287.25        368.59        95.99 o
   5   4  27         58.60        186.72       109.44 o
   6   4  27         85.24        336.07       128.89 o
   1   5  27          1.17        -70.32        70.32 o
   2   5  27         52.11         22.77       157.98 o
   3   5  27         17.26          3.44        93.86 o
   4   5  27          0.17         45.42        92.28 o
   5   5  27        121.07        260.44       192.08 o
   6   5  27         17.68         14.52       123.55 o
   0   6  27       1185.23       1243.78       301.23 o
   1   6  27          6.49         65.92       175.95 o
   2   6  27       1475.10       1339.67       143.75 o
   3   6  27         94.90         -2.20       111.22 o
   4   6  27        391.11        200.87       104.36 o
   5   6  27          5.42        136.16       175.56 o
   6   6  27         20.22         89.92       223.49 o
   1   7  27          1.49        -37.61        99.09 o
   2   7  27          7.58         -4.34        93.52 o
   3   7  27         29.69         35.28        98.25 o
   4   7  27         18.12        -26.82       100.97 o
   5   7  27         50.74        126.16       114.65 o
   0   8  27       2048.51       1997.40       234.83 o
   1   8  27          0.00        -92.10        92.10 o
   2   8  27       1343.56       1257.71       136.46 o
   3   8  27         14.73        -23.48       115.47 o
   4   8  27       2685.47       2618.37       364.55 o
   5   8  27         16.39         75.15       127.80 o
   1   9  27         56.26        -15.00        97.24 o
   2   9  27          8.41          2.60        84.39 o
   3   9  27         43.09         65.10        84.75 o
   4   9  27          1.68         -6.08        87.21 o
   5   9  27        155.10        109.95       101.38 o
   0  10  27         28.78        113.80       130.07 o
   1  10  27        167.19        133.21        90.72 o
   2  10  27        607.52        585.41       114.07 o
   3  10  27         15.24        -90.43        90.43 o
   4  10  27         99.03         35.60        97.52 o
   1  11  27        104.64        -22.88        96.19 o
   2  11  27          4.78        -21.08        93.57 o
   3  11  27        136.24         83.78        98.65 o
   4  11  27         24.50         28.42       101.58 o
   0  12  27        552.41        671.54       163.69 o
   1  12  27         60.17        -39.51       100.44 o
   2  12  27        546.96        266.72       103.32 o
   3  12  27          5.04        -10.35        99.44 o
   1  13  27          6.07         66.50       107.88 o
   2  13  27          3.82         53.37       113.75 o
   0   0  28       1578.03       1373.34       252.64 o
   1   0  28        112.89       -220.74       257.50 o
   2   0  28        227.82        212.03       155.87 o
   3   0  28         28.09        151.03       158.56 o
   4   0  28        918.11        960.14       192.67 o
   5   0  28         11.82        150.96       241.31 o
   6   0  28        288.15        592.74       226.73 o
   1   1  28       1338.61       1517.80       129.98 o
   2   1  28          7.42        -98.17        98.17 o
   3   1  28        297.45        528.63       128.10 o
   4   1  28          0.73         82.59       145.86 o
   5   1  28        214.62        158.75        90.23 o
   6   1  28         63.74        130.26        98.53 o
   0   2  28       1556.02       2248.93       387.06 o
   1   2  28         30.73        -60.65        88.24 o
   2   2  28        343.56        360.28       101.88 o
   3   2  28         39.20        169.39       102.86 o
   4   2  28        406.26        515.44       120.53 o
   5   2  28         94.37        198.20       154.07 o
   6   2  28        126.77       -105.27       217.01 o
   1   3  28         76.56         67.75        87.78 o
   2   3  28        179.47        186.90        93.28 o
   3   3  28        282.50        213.16       109.40 o
   4   3  28         69.67         80.22        97.13 o
   5   3  28        241.41        283.63       136.99 o
   6   3  28         13.79         28.12       115.47 o
   0   4  28       1237.92       1301.69       267.22 o
   1   4  28          1.38         24.57        77.51 o
   2   4  28        330.69        253.24       130.69 o
   3   4  28         64.40         57.01       106.42 o
   4   4  28         67.98        147.77        90.98 o
   5   4  28         53.98         13.86       158.58 o
   6   4  28         47.95        -24.37       115.47 o
   1   5  28        349.09        334.96       136.97 o
   2   5  28          0.67        -56.72       163.75 o
   3   5  28        719.50        904.54       116.33 o
   4   5  28          7.39        102.14       120.22 o
   5   5  28          2.65        -25.93        98.44 o
   6   5  28         38.96         41.48       128.15 o
   0   6  28        552.37        557.11       272.08 o
   1   6  28         55.01         77.37       180.54 o
   2   6  28        112.79        121.65        97.41 o
   3   6  28         13.93        -94.70       104.77 o
   4   6  28         95.32         99.64       143.35 o
   5   6  28         44.86        197.76       142.72 o
   1   7  28        810.11        546.32       118.89 o
   2   7  28         11.07        -86.62        95.17 o
   3   7  28       1294.56       1138.62       272.14 o
   4   7  28        279.66        228.80       161.36 o
   5   7  28        107.62        228.87       117.92 o
   0   8  28         15.71       -114.57       114.57 o
   1   8  28         27.06         24.63       122.49 o
   2   8  28         60.52         19.26       105.09 o
   3   8  28        119.22        189.73       111.00 o
   4   8  28         13.98         -6.12       108.96 o
   5   8  28          5.30         37.42       149.21 o
   1   9  28        582.58        492.29       100.61 o
   2   9  28          8.06         18.13        85.64 o
   3   9  28        453.17        550.39       100.49 o
   4   9  28        419.09        256.96       100.44 o
   0  10  28         51.39       -108.47       225.11 o
   1  10  28         16.31        -25.15       118.75 o
   2  10  28         53.04        -17.56       116.48 o
   3  10  28          5.06       -100.05       100.05 o
   4  10  28         58.37         10.47        99.31 o
   1  11  28        428.55        356.53       107.26 o
   2  11  28          6.38        -40.11        97.24 o
   3  11  28        119.49        103.40       100.75 o
   0  12  28        122.63         39.79       149.54 o
   1  12  28        130.47         56.30       103.13 o
   2  12  28          7.73       -144.02       144.02 o
   1   1  29       2801.29       3615.51       175.14 o
   2   1  29         20.09         -7.08       109.87 o
   3   1  29       1479.32       1717.37       214.96 o
   4   1  29          4.31        -67.19       115.30 o
   5   1  29        867.09        949.46       104.84 o
   6   1  29          0.31        197.93       175.51 o
   0   2  29        310.25        369.25       139.93 o
   1   2  29        105.31        -39.56        91.19 o
   2   2  29          6.34        -92.87        92.87 o
   3   2  29         55.28         11.64       104.83 o
   4   2  29          2.19        196.25       150.61 o
   5   2  29          0.99        135.98        88.12 o
   6   2  29         92.90        286.22       176.07 o
   1   3  29          6.43        -67.59        88.19 o
   2   3  29         44.13        -70.06        89.24 o
   3   3  29        642.43        692.14       162.54 o
   4   3  29         27.00         11.66        86.04 o
   5   3  29         42.40         39.85        94.93 o
   6   3  29         85.40         80.94       108.19 o
   0   4  29         47.66        268.37       257.50 o
   1   4  29       1014.16       1255.97       116.27 o
   2   4  29         21.22         97.10       124.59 o
   3   4  29         26.96        -87.48        87.48 o
   4   4  29         28.38         24.13        93.99 o
   5   4  29          0.58        104.86       102.26 o
   1   5  29        894.44       1092.43       236.11 o
   2   5  29         45.91        159.44       178.15 o
   3   5  29        423.93        460.56       104.79 o
   4   5  29         64.68         46.37       156.26 o
   5   5  29        127.68        109.92       106.85 o
   0   6  29        341.81        304.47       275.32 o
   1   6  29         25.43        337.16       438.89 o
   2   6  29        127.81         39.80       102.87 o
   3   6  29          1.55         -2.13        96.87 o
   4   6  29          1.34         98.75       147.72 o
   5   6  29          2.07        -51.32       128.14 o
   1   7  29        124.08        103.49       112.19 o
   2   7  29         29.17        -13.17       100.05 o
   3   7  29         69.04         14.10       102.38 o
   4   7  29         47.62        172.26       115.29 o
   5   7  29        118.68        124.63       167.56 o
   0   8  29         10.12         -9.20       123.03 o
   1   8  29          7.81        -78.11        82.61 o
   2   8  29         50.45         -3.85       138.80 o
   3   8  29         53.44        131.30       113.59 o
   4   8  29          7.25        -81.97       112.57 o
   1   9  29          0.72        -14.96        89.76 o
   2   9  29          7.03        -85.88        85.88 o
   3   9  29          0.02        118.32        95.12 o
   4   9  29        491.94        406.77       106.22 o
   0  10  29         12.55          5.44       134.10 o
   1  10  29         13.77       -138.12       146.80 o
   2  10  29        119.76         23.79       120.62 o
   3  10  29          7.75        106.91       102.85 o
   1  11  29         16.41       -100.06       100.06 o
   2  11  29        196.90        296.07       104.56 o
   0  12  29         91.21         10.99       150.65 o
   1  12  29          0.14         36.54       122.52 o
   0   0  30       1142.58       1136.89       249.40 o
   1   0  30        355.27         29.18       173.29 o
   2   0  30       1097.47       1399.92       191.26 o
   3   0  30         14.90         34.09       157.12 o
   4   0  30        490.62        218.31       576.54 o
   5   0  30         40.35        178.15       317.42 o
   1   1  30          9.26         22.32       100.76 o
   2   1  30          1.93         59.51       106.69 o
   3   1  30          2.62        -18.46       109.44 o
   4   1  30          2.26        196.86       154.86 o
   5   1  30         83.95       -187.86       226.73 o
   0   2  30        247.84        576.45       152.10 o
   1   2  30        274.96        263.26       101.65 o
   2   2  30        777.12       1062.12       123.97 o
   3   2  30          6.30       -136.34       136.34 o
   4   2  30        279.44        191.61       162.73 o
   5   2  30         14.49         46.54       105.64 o
   1   3  30         15.39         15.33        87.77 o
   2   3  30          0.12        -95.00       128.67 o
   3   3  30         60.84        113.29       147.81 o
   4   3  30          8.27         84.56        96.74 o
   5   3  30          3.44         13.52       192.25 o
   0   4  30        513.03        509.71       134.59 o
   1   4  30        815.84        801.78       171.42 o
   2   4  30        238.74        277.99       134.52 o
   3   4  30          2.16        -61.57        88.67 o
   4   4  30         57.27         66.09        95.10 o
   5   4  30          0.07          7.89       117.90 o
   1   5  30        676.29        485.76       191.15 o
   2   5  30         99.25         56.21       184.36 o
   3   5  30        220.37        281.79       278.56 o
   4   5  30          2.52        -75.46       102.43 o
   5   5  30         33.18         77.10       111.52 o
   0   6  30       1120.90       1120.70       310.95 o
   1   6  30         33.92         41.07       181.55 o
   2   6  30         80.59         56.96       163.06 o
   3   6  30         10.33        -61.13       101.76 o
   4   6  30        288.14        192.47       114.94 o
   1   7  30         99.54        126.01       116.79 o
   2   7  30         12.04       -100.50       100.50 o
   3   7  30        576.75        552.00       125.32 o
   4   7  30          2.15         10.34       120.38 o
   0   8  30          0.65       -234.91       263.98 o
   1   8  30          2.18        -21.63        86.27 o
   2   8  30          0.36         16.12       112.64 o
   3   8  30         15.19        -10.03       136.58 o
   4   8  30         20.84       -117.47       117.47 o
   1   9  30        280.69        168.01        96.66 o
   2   9  30          6.22        -85.94        92.10 o
   3   9  30         29.04        185.92       103.65 o
   0  10  30        149.41        256.47       146.85 o
   1  10  30          0.19       -105.57       146.80 o
   2  10  30        110.72        -20.52        95.77 o
   1  11  30         14.83       -104.01       104.01 o
   1   1  31          0.47         95.24       168.30 o
   2   1  31         76.08         13.36       106.01 o
   3   1  31          3.28         10.75       152.88 o
   4   1  31        206.44         52.35       300.67 o
   5   1  31         41.36        181.38       320.66 o
   0   2  31        989.08        793.20       167.96 o
   1   2  31        333.28        327.69       106.67 o
   2   2  31          4.04         13.11       135.71 o
   3   2  31          8.41       -140.30       140.30 o
   4   2  31         16.87        125.36        83.01 o
   5   2  31          5.84        -84.53       211.55 o
   1   3  31        403.71        325.71       130.97 o
   2   3  31         28.27        126.79       134.67 o
   3   3  31        146.16         -6.08       300.70 o
   4   3  31         60.37        114.49       188.07 o
   5   3  31         64.24         -1.81        95.04 o
   0   4  31          1.85        171.67       268.84 o
   1   4  31          1.75        126.66       195.52 o
   2   4  31         45.45       -125.31       125.31 o
   3   4  31         12.37         36.72        99.51 o
   4   4  31        221.50        181.15       104.71 o
   1   5  31        110.03        -13.77       186.65 o
   2   5  31          4.69       -205.68       205.68 o
   3   5  31          2.41        223.98       109.82 o
   4   5  31         35.81        -10.01       110.77 o
   0   6  31       1315.37       1522.34       343.34 o
   1   6  31         32.83         37.29       192.35 o
   2   6  31        577.98        373.78       116.77 o
   3   6  31          3.50         21.86       107.26 o
   4   6  31         67.48        252.81       120.94 o
   1   7  31         16.58        197.65       114.09 o
   2   7  31          0.97         -4.12       145.61 o
   3   7  31          2.55       -107.17       107.17 o
   0   8  31        756.36        913.29       162.91 o
   1   8  31         33.32        -91.12        91.12 o
   2   8  31        778.16        735.65       204.70 o
   3   8  31         12.65         23.85       120.44 o
   1   9  31         75.33         60.34        97.59 o
   2   9  31          0.75       -122.49       122.49 o
   0  10  31        847.63        607.11       161.34 o
   1  10  31          5.07        143.37       147.27 o
   0   0  32        187.34         97.17       217.01 o
   1   0  32         21.94        -33.99       157.09 o
   2   0  32        338.95        324.11       170.68 o
   3   0  32         48.25        -45.32       162.24 o
   4   0  32        217.01        213.77       314.18 o
   1   1  32        512.14        449.96       116.66 o
   2   1  32          0.06        -94.23       105.84 o
   3   1  32          7.72        217.04       148.92 o
   4   1  32          0.16        217.49       215.99 o
   0   2  32       1334.91       1470.18       262.20 o
   1   2  32         22.88        -24.76       106.80 o
   2   2  32         40.82        223.28       145.21 o
   3   2  32          6.24        -85.43       147.88 o
   4   2  32          2.24        -80.56        80.56 o
   1   3  32         27.12        -98.28       124.48 o
   2   3  32          0.33         -9.36       138.57 o
   3   3  32         14.30       -104.21       145.56 o
   0   4  32          6.42       -233.21       233.21 o
   1   4  32          9.77         62.48       180.89 o
   2   4  32        164.99         61.28       137.61 o
   3   4  32          8.23        195.89       106.81 o
   4   4  32        136.10        -37.29       146.95 o
   1   5  32        148.61        106.69       191.23 o
   2   5  32         61.67        -42.92       103.86 o
   3   5  32        294.08        123.65       107.92 o
   4   5  32        101.54         57.43       173.10 o
   0   6  32          9.05        417.83       310.95 o
   1   6  32         38.75        -65.82       193.44 o
   2   6  32        163.68        135.67       117.22 o
   3   6  32         52.69        -74.99       138.83 o
   1   7  32        550.68        649.36       185.88 o
   2   7  32         66.03         -5.03       110.70 o
   3   7  32        233.24        649.89       335.42 o
   0   8  32          0.61        -84.15       138.16 o
   1   8  32          0.08       -114.47       114.47 o
   2   8  32         18.44         63.77        99.47 o
   1   9  32        405.06        254.49       159.89 o
   1   1  33       1130.85       1344.33       137.08 o
   2   1  33         46.33        -65.58       140.72 o
   3   1  33        725.46        941.13       172.85 o
   4   1  33         28.18        -10.33       218.72 o
   0   2  33        314.66        234.96       159.21 o
   1   2  33          2.50       -133.73       133.73 o
   2   2  33         15.56        -59.31       144.62 o
   3   2  33         39.84        124.48       157.76 o
   4   2  33         24.26        -84.98       409.74 o
   1   3  33         26.54        -93.89       187.77 o
   2   3  33        198.87        331.73       147.85 o
   3   3  33          3.71        149.30       203.87 o
   0   4  33         55.98        301.23       278.56 o
   1   4  33        100.94         54.56       191.23 o
   2   4  33         19.45        -71.11       236.45 o
   3   4  33        369.55        330.50       116.97 o
   1   5  33        442.94        350.36       211.85 o
   2   5  33         89.95        -33.44       107.75 o
   3   5  33        245.60         72.56       112.90 o
   0   6  33          5.14       -116.60       275.32 o
   1   6  33         55.25         35.38       115.45 o
   2   6  33         12.36       1113.62       238.67 o
   1   7  33         42.24       -116.70       120.22 o
   2   7  33         12.43        -25.06       116.34 o
   0   8  33         69.91        -72.58       143.82 o
   0   0  34       1015.29        923.12       268.84 o
   1   0  34          0.14       -155.38       155.38 o
   2   0  34        491.93        434.03       301.23 o
   3   0  34        431.21        382.20       310.95 o
   1   1  34          9.44        -45.37       139.11 o
   2   1  34          0.64        -29.07       144.31 o
   3   1  34          6.79         44.33       234.83 o
   0   2  34        443.47        706.10       285.03 o
   1   2  34          0.13       -139.03       182.54 o
   2   2  34        200.74        205.27       153.22 o
   3   2  34        321.46         79.49       153.20 o
   1   3  34          3.13         72.65       294.75 o
   2   3  34        144.75        240.53       228.35 o
   3   3  34          0.17        153.85       260.74 o
   0   4  34        601.45        126.32       291.51 o
   1   4  34        190.07         60.34       265.60 o
   2   4  34         55.13        -65.25       213.77 o
   1   5  34        194.03         76.70       280.17 o
   2   5  34        147.94        -70.74       177.76 o
   0   6  34        214.47       -126.32       297.99 o
   1   6  34          0.08        -20.33       121.20 o
   1   1  35         63.14         31.02       142.29 o
   2   1  35         21.26        364.62       202.23 o
   0   2  35         28.23       -255.88       255.88 o
   1   2  35          0.06        -57.99       189.44 o
   2   2  35        123.50        132.22       205.46 o
   1   3  35         50.24       -198.63       198.63 o
   0   4  35        448.34        288.27       297.99 o
   1   4  35         33.13       -210.71       210.71 o
                                                
